# Supplementary material for: Spatial organization of the mouse retina at single cell resolution by MERFISH
Source: Nat Commun. 2023 Aug 15;14:4929. doi: 10.1038/s41467-023-40674-3 (PMC10427710; doi:10.1038/s41467-023-40674-3)
Supplement: Supplementary file 5 — Supplementary Data 2 [file 41467_2023_40674_MOESM5_ESM.xlsx]

## Sheet: AC17
symbol	baseMean	log2FoldChange	lfcSE	stat	pvalue	padj
Pappa2	19.7976291371695	0.403659	NA	150.071440862337	1.22742953915473e-33	2.01642e-29
Slc6a9	0.790306680867895	-1.28366	NA	144.410061551968	1.83641012126023e-32	1.50843e-28
Neurod4	0.54818215356095	-1.60349	NA	138.922537794254	2.54296830699711e-31	1.39253e-27
Prox1	0.550444596323824	-1.56403	NA	135.632958003418	1.23235963244514e-30	5.0613e-27
Dscaml1	0.974825849022058	-1.02204	NA	133.705725798236	3.10956541432865e-30	1.02168e-26
Nefm	0.319038424354487	1.72968	NA	118.178895515653	5.5278771904385e-27	1.51353e-23
Glra3	1.87220727669966	-0.76517	NA	117.152867737082	9.07908505640805e-27	2.13073e-23
Zfhx3	18.8154338116723	-0.348345	NA	113.247634163627	6.01250816918123e-26	1.23467e-22
Nckap5	4.27084698667935	-0.575263	NA	104.054707397411	5.21328626354439e-24	9.51599e-21
Lgr5	0.715110996386411	-1.36063	NA	97.9112707652784	1.03897176186152e-22	1.70682e-19
Egfem1	34.7593336784105	-0.307184	NA	96.74868831249	1.83197598101935e-22	2.73597e-19
Trhde	4.60519279340824	-0.593505	NA	96.24277127886	2.34503108024032e-22	3.21035e-19
Zfp804a	6.70779318230877	-0.534062	NA	92.8485250852657	1.23082205739027e-21	1.55538e-18
Cntn5	46.9979609244592	0.296666	NA	90.1824853958656	4.53472046991942e-21	5.32117e-18
Shisa9	0.520891372816022	-1.90387	NA	81.2951251521465	3.54558281061775e-19	3.88312e-16
Gpc6	5.01707059881068	-0.462759	NA	80.8866784557106	4.33400092060029e-19	4.44994e-16
Kcnb2	106.178709117748	0.226439	NA	80.1127949214785	6.34100076924451e-19	6.12764e-16
Gm11418	0.859756274102794	-0.854641	NA	79.9531490629646	6.85897680708638e-19	6.23453e-16
Sphkap	4.00622949691089	-0.436062	NA	79.7518763562341	7.57280086034526e-19	6.23453e-16
Npy	98.9571023665484	0.246736	NA	79.7472311068676	7.59012514064796e-19	6.23453e-16
Tenm3	30.2191957437407	-0.293906	NA	78.7855355788461	1.2182964868054e-18	9.53056e-16
Nrg1	52.6796917891429	0.276855	NA	78.3146102924937	1.53610516573358e-18	1.14705e-15
Cacna2d3	2.21028891464189	-0.682068	NA	77.0556628976137	2.85535026529868e-18	2.03946e-15
Sgcz	88.3378751509793	-0.263402	NA	76.7901642373839	3.25432528001368e-18	2.22759e-15
Cplx3	13.1038523190841	-0.292001	NA	76.6396795995725	3.50476992284518e-18	2.30305e-15
Prkca	28.1484581543018	0.266453	NA	75.7220775325219	5.50869489902768e-18	3.48065e-15
Otx2os1	6.04973241300071	-0.554347	NA	75.6099595402331	5.82171665697723e-18	3.54219e-15
Pde4b	20.3401807951395	-0.281033	NA	74.8753532270568	8.3627836455914e-18	4.90656e-15
Zfp804b	13.9174756496098	-0.527192	NA	74.4605199381218	1.02613572439292e-17	5.81288e-15
Kcnip3	1.36888811388232	-0.641421	NA	74.1238119286088	1.21154370111306e-17	6.63441e-15
Ebf1	1.13589417336009	-0.787832	NA	73.457119478498	1.68346755937938e-17	8.92129e-15
Khdrbs3	1.7963979099022	-0.568195	NA	72.3976819372748	2.84010971607459e-17	1.41386e-14
Necab2	13.3903574966757	0.36274	NA	72.4336205483588	2.79015437913672e-17	1.41386e-14
Gnb3	2.97945248359548	-0.571389	NA	70.895228035154	5.965713262026e-17	2.88249e-14
Sv2b	0.407023776070008	-1.12841	NA	68.9619473191585	1.5516771202213e-16	7.28313e-14
Ntng1	1.92235330536411	-0.601745	NA	68.6607639877759	1.80100459643275e-16	8.21858e-14
Tcf4	5.13215989081187	-0.43448	NA	66.893582973336	4.31952593671925e-16	1.91787e-13
Dync1i1	1.4251211074364	-0.603201	NA	66.7084201129437	4.73440528819618e-16	2.04676e-13
Nyap2	1.69743141640994	-0.564356	NA	66.4292375535634	5.43659124102149e-16	2.29006e-13
D030068K23Rik	0.537761303256292	-0.89821	NA	64.4614226590942	1.44190944215549e-15	5.92192e-13
Cntn4	5.61593982041817	-0.400998	NA	64.0968323073095	1.72772989767217e-15	6.92272e-13
Pdzrn3	6.07817368533004	0.445544	NA	63.2923514883155	2.57531959526428e-15	1.00732e-12
Sel1l3	0.776086587059791	0.900915	NA	62.183203349139	4.4665524858701e-15	1.70643e-12
Lamp5	1.02320815082758	-0.955751	NA	61.64649017505	5.83107417467565e-15	2.17711e-12
Rnf152	0.44461690779713	-1.05458	NA	61.5106102130911	6.23828990447248e-15	2.27739e-12
Kcnh1	0.0603616241742984	-2.75659	NA	60.8550779616298	8.64041320594611e-15	3.08575e-12
Lypd6	0.805697558553669	-0.788552	NA	58.4866112975969	2.80633088224037e-14	9.80902e-12
Brinp3	0.428651537493765	-1.12006	NA	58.4172818227908	2.904863799802e-14	9.9419e-12
Nwd2	0.567297107450184	-0.962676	NA	58.278205243067	3.11309095623144e-14	1.04371e-11
Gabrr2	0.578146454935687	-0.85314	NA	58.0935697516252	3.41280102318959e-14	1.12131e-11
Pcp4l1	49.6366503267332	0.207258	NA	57.9722176231755	3.6253542739149e-14	1.16779e-11
Kcnip4	23.2198625934444	-0.32753	NA	57.064946262672	5.69626034318337e-14	1.79958e-11
Fmn1	0.83806115500576	-0.694876	NA	55.6159336468934	1.17284873393568e-13	3.56807e-11
Gabra1	0.734830445266467	-0.763276	NA	55.4819331388766	1.25389890759281e-13	3.74528e-11
Simc1	0.747411105325706	-0.757165	NA	55.1035178215441	1.51436219027314e-13	4.44249e-11
Rftn1	3.76705872872439	-0.40853	NA	54.6758257508474	1.8745422002035e-13	5.21949e-11
Pde11a	32.75461329572	0.219984	NA	54.6821837143459	1.86860492198053e-13	5.21949e-11
Rasl11b	3.75660359529572	0.438545	NA	54.6923282107024	1.85917061979822e-13	5.21949e-11
Rtn4rl1	0.512785538916134	-0.85226	NA	53.2787375566457	3.76511152513892e-13	1.03089e-10
Cpne8	1.69674125999812	-0.515242	NA	52.1939783865186	6.47360970335234e-13	1.74342e-10
Adam23	9.88170307407945	0.277631	NA	52.1145821395436	6.73566727707319e-13	1.78473e-10
Grm3	17.936192144411	0.253976	NA	51.8061102072947	7.85865026623333e-13	2.04924e-10
Samsn1	1.33907447574713	-0.635982	NA	51.7708931660226	7.99823711725558e-13	2.05305e-10
Ebf3	0.145912840550975	-1.76553	NA	51.1058189507234	1.11539924693249e-12	2.81904e-10
Cck	28.5519517962583	0.263407	NA	50.5491729089098	1.47357013829839e-12	3.61311e-10
Hpcal1	28.5244134957764	0.219158	NA	49.6004225197297	2.36926289482461e-12	5.72386e-10
Ptprz1	0.573134976422694	-0.79931	NA	49.4561955252625	2.54670218325934e-12	5.97675e-10
Nav2	9.83039417951753	-0.266785	NA	49.458862253847	2.54330356383482e-12	5.97675e-10
Cntn6	1.46946730960832	-0.519245	NA	48.4111543207213	4.298741167451e-12	9.94644e-10
Ppfibp1	22.1112484516476	0.210867	NA	48.260199144858	4.63658470634632e-12	1.05791e-09
Vsx1	0.253943697666015	-1.26986	NA	47.9686749622113	5.36613795852122e-12	1.19128e-09
Yif1a	1.55539978392576	0.506082	NA	47.8794819487957	5.61153353844337e-12	1.22915e-09
Prom1	0.0622260967183954	-3.32777	NA	47.7779920086339	5.90446088552773e-12	1.2763e-09
Il1rapl2	2.43822365906359	-0.483913	NA	47.7244252778721	6.06519394046264e-12	1.29401e-09
Pdgfd	0.906454451315422	-0.642109	NA	47.102296655173	8.28611992391529e-12	1.74518e-09
Csmd3	3.2120974165744	-0.363147	NA	46.6478977930305	1.04079461118038e-11	2.1326e-09
Dmd	5.38588689056766	-0.350883	NA	46.627502947738	1.05150150353372e-11	2.1326e-09
Kcng2	0.0357931999412995	-1.4427e+08	NA	46.4193229508539	1.16730613157467e-11	2.3386e-09
Gng13	4.52474700585552	-0.439439	NA	46.0880954298994	1.37846004453459e-11	2.72835e-09
Thsd7a	2.71035856608608	-0.385412	NA	45.4067965599306	1.94079679251417e-11	3.79564e-09
Mir99ahg	1.09098644778903	-0.546522	NA	45.0603750458115	2.3097375243141e-11	4.46404e-09
Pak7	0.802155649742077	-0.640117	NA	44.7120511745795	2.75157532528048e-11	5.25615e-09
Akap6	15.1247453046394	-0.214219	NA	44.59947665796	2.91175225253311e-11	5.49819e-09
Igfbp5	2.157889210958	-0.472292	NA	44.3853226235764	3.24269891849478e-11	5.97996e-09
Prkg1	21.3455740382967	-0.232563	NA	44.3844965243276	3.2440458903623e-11	5.97996e-09
Coch	4.60161067926769	0.391866	NA	44.2426735286224	3.48379853000197e-11	6.23643e-09
Spred2	3.6162614068541	0.365477	NA	44.1340150771165	3.67942757643602e-11	6.49953e-09
Tgfb2	0.30638651834682	-1.00222	NA	43.4217665398807	5.26457292019001e-11	9.20068e-09
Polr2h	3.88303359233863	0.364004	NA	43.3131040908275	5.56041686065083e-11	9.61542e-09
Srgap1	1.29259464959775	0.535023	NA	43.0877720647868	6.22805317944415e-11	1.06578e-08
Lrtm1	0.271917973626886	-1.22697	NA	42.7404780617365	7.41770621979028e-11	1.24345e-08
Cyp1b1	0.852952660006464	0.637885	NA	42.6536036377283	7.74931974610052e-11	1.28592e-08
Zfp536	1.56600120889991	-0.490158	NA	42.487790135868	8.42404006832575e-11	1.3839e-08
Lactbl1	0.276890031921404	-1.01851	NA	42.1790858747175	9.84091576607533e-11	1.60066e-08
Chrm3	2.33636646661788	-0.396264	NA	42.0682245448239	1.04060471190622e-10	1.67599e-08
Clstn2	10.9025864134814	0.26674	NA	41.6346478462483	1.29464455201417e-10	2.0649e-08
9630014M24Rik	3.04999769131731	0.368065	NA	41.4765113939672	1.40203567530346e-10	2.21468e-08
Cdh8	1.65025825172316	-0.485758	NA	41.2489443514584	1.57242904586348e-10	2.46018e-08
Ass1	14.5460315458408	0.254959	NA	41.1169375180497	1.68062386734391e-10	2.60465e-08
Pcp2	3.06694115321895	-0.599273	NA	40.5274660870454	2.26235861362372e-10	3.47346e-08
F530104D19Rik	0.0349979125787181	-1.4427e+08	NA	40.22676934246	2.63292621734492e-10	3.93872e-08
Neurl1b	0.0349979125787181	-1.4427e+08	NA	40.22676934246	2.63292621734492e-10	3.93872e-08
Grm5	2.07065864544544	-0.417314	NA	40.0434360146527	2.88810213361812e-10	4.23623e-08
Slc38a10	2.06413043618041	-0.410675	NA	39.6528713622482	3.51738193500317e-10	5.11359e-08
Btg2	0.355588519153015	-0.878658	NA	39.5848289029078	3.64029645702006e-10	5.24586e-08
Rnd3	4.42046546781097	-0.332667	NA	39.5660802014579	3.67491477639765e-10	5.2497e-08
Chst12	0.286598792350413	-1.02184	NA	39.4794098242173	3.83928244005457e-10	5.30731e-08
Tafa1	2.60925785516379	-0.457611	NA	39.4767330550349	3.84447444232044e-10	5.30731e-08
Ube2z	2.17718445138284	0.404314	NA	39.4983842261717	3.802679524504e-10	5.30731e-08
Pmfbp1	1.43361002517248	0.519354	NA	39.502957345842	3.79391007520747e-10	5.30731e-08
Tmcc3	1.68372639893205	-0.461615	NA	39.3992625203936	3.99782710167052e-10	5.47303e-08
Cdc73	2.63533373712502	-0.37704	NA	39.2715788981001	4.2640666080971e-10	5.78926e-08
Ptprm	1.63789822839782	-0.505381	NA	39.0868090156359	4.68110544453775e-10	6.30338e-08
Neo1	1.8047124703626	-0.416862	NA	38.762578421232	5.51412963040842e-10	7.30533e-08
Galnt13	12.2750493016851	-0.201102	NA	38.7774557701487	5.47284003430109e-10	7.30533e-08
Spink13	0.259039115977267	-1.14583	NA	38.299999682573	6.96616584998613e-10	9.15521e-08
Dusp10	3.42257471180126	0.348631	NA	38.2806771319443	7.03453326565023e-10	9.16081e-08
Guca1a	0.270708659503055	1.22693	NA	38.2673851467102	7.08195310676226e-10	9.16081e-08
Pold2	0.560377546360658	0.836551	NA	38.1035755071719	7.69333088541378e-10	9.87391e-08
Ankrd45	0.0437040321003574	-3.36645	NA	37.8986748337129	8.53305591391366e-10	1.07008e-07
Rom1	1.08088995608588	-0.508363	NA	37.9116237985501	8.4773694965981e-10	1.07008e-07
Lrrc49	2.12742025675569	-0.387889	NA	37.9195759430044	8.44335228300709e-10	1.07008e-07
A930001A20Rik	0.51972819890863	-0.996997	NA	37.726740669717	9.30814691730226e-10	1.14276e-07
Unc13c	4.83184462851711	-0.316052	NA	37.7266953918514	9.30836005513171e-10	1.14276e-07
Lrrtm1	4.60752730236833	0.319666	NA	37.7239489141858	9.32129777878495e-10	1.14276e-07
Igflr1	0.23049809171623	-1.18786	NA	37.6377701052701	9.73653982160964e-10	1.18483e-07
Ryr3	0.474080753104847	-0.839166	NA	36.7475873952122	1.5276314396691e-09	1.79257e-07
Fgf11	0.735795831446017	-0.600382	NA	36.7531259674382	1.52335446454624e-09	1.79257e-07
Zfp423	0.445657843404702	-0.767446	NA	36.6734890114403	1.58602226832466e-09	1.84788e-07
Klf12	5.02974556663715	-0.295359	NA	36.6572062706447	1.59915014299675e-09	1.85006e-07
Cacna1h	0.134128335809865	-1.38128	NA	36.5869272824221	1.65707291909419e-09	1.90366e-07
Phactr1	8.83244875143811	-0.237006	NA	36.4227852407757	1.80067843752715e-09	2.05427e-07
Syngr3	8.82795478988486	0.228892	NA	36.3346270836569	1.8828880052558e-09	2.13325e-07
Camk4	16.1905802526024	0.204131	NA	35.5769272608162	2.76398577496482e-09	3.06802e-07
Map3k3	3.27443639395845	0.32798	NA	35.3086210787605	3.16665729909505e-09	3.46812e-07
Reps2	0.195415989121877	-1.13069	NA	35.2491999720363	3.26350572980621e-09	3.55052e-07
Akap13	2.17731832578704	0.383796	NA	35.1696984451128	3.39774114106857e-09	3.67224e-07
Dab1	10.2065052986437	-0.250839	NA	35.083558255702	3.54943873876938e-09	3.81112e-07
Pde7b	0.387757306388217	-0.75617	NA	35.0081475138545	3.68780314776457e-09	3.91158e-07
Xab2	0.580780836932159	0.683719	NA	35.0066425881387	3.69061872530839e-09	3.91158e-07
Gm35188	3.31829916305777	-0.308522	NA	34.8819466949521	3.93155648341203e-09	4.14023e-07
Abhd5	1.2381465987756	-0.472292	NA	34.853406275846	3.98888312126523e-09	4.16401e-07
Cpne4	1.50121249887946	0.502477	NA	34.8455386084132	4.00483298998135e-09	4.16401e-07
Zfp868	0.288638524237433	-0.893566	NA	34.6488000279222	4.42513999878435e-09	4.54351e-07
Gm5546	0.952494977817269	-0.520068	NA	34.5478316531596	4.65773221325812e-09	4.75262e-07
Syt9	0.404850457451681	-0.757139	NA	34.4111801942813	4.99215877629622e-09	5.03339e-07
Lrp8	0.484071499105909	-0.691484	NA	34.4103838864654	4.99417648248429e-09	5.03339e-07
Slc10a3	0.061260650693096	-2.63376	NA	34.3331073742159	5.19392079165419e-09	5.20279e-07
Sema5a	0.224980546936657	-0.998142	NA	34.1024562945987	5.83900108001451e-09	5.81352e-07
Lingo2	16.7153473788208	-0.249722	NA	34.0130323131597	6.11018139772197e-09	6.04687e-07
Lpar6	0.0826691857626124	1.79609	NA	33.9177999081747	6.4128696854766e-09	6.30842e-07
Bmp1	1.70966345335261	0.423939	NA	33.7821327442828	6.87021418948446e-09	6.71809e-07
1810059C17Rik	0.0238826071386827	1.44269e+08	NA	33.5969314388797	7.5477757562209e-09	7.12614e-07
4931413K12Rik	0.0238826071386827	1.44269e+08	NA	33.5969314388797	7.5477757562209e-09	7.12614e-07
Col1a1	0.0238826071386827	1.44269e+08	NA	33.5969314388797	7.5477757562209e-09	7.12614e-07
Rbm47	0.0238826071386827	1.44269e+08	NA	33.5969314388797	7.5477757562209e-09	7.12614e-07
Ate1	5.91055707463662	0.265523	NA	33.520966448415	7.84470464785077e-09	7.36416e-07
Shc3	3.37166331398379	0.336614	NA	33.2033026014639	9.21866124986095e-09	8.55617e-07
Ech1	0.959139216532335	0.512239	NA	33.1003868212845	9.71362418418312e-09	8.96491e-07
Naaa	0.234855130572727	1.04229	NA	32.8986887641121	1.07622670913695e-08	9.87724e-07
Tvp23a	0.153922184817223	-1.23258	NA	32.6750731439825	1.20580343801266e-08	1.09197e-06
Fam210b	3.87593195617975	0.321393	NA	32.668631070087	1.20975959168244e-08	1.09197e-06
Islr2	6.46754126555494	0.264241	NA	32.5143993693475	1.30845913630972e-08	1.16823e-06
Mxd1	0.865619302541462	-0.518899	NA	32.280435606788	1.47380985693236e-08	1.30874e-06
Cd3eap	0.93407696962122	-0.503637	NA	32.2146578540126	1.52396148937172e-08	1.346e-06
Ezh1	2.17923180384932	0.377709	NA	32.1911211577615	1.5423194119549e-08	1.35493e-06
Wwc2	0.815705253376554	-0.584914	NA	31.9568398260009	1.73758399780922e-08	1.51835e-06
Znhit3	3.21132270819119	0.321925	NA	31.9092185143895	1.7802088526317e-08	1.54737e-06
A830019P07Rik	0.244893289846726	-0.992163	NA	31.8809189720571	1.80603408046781e-08	1.56155e-06
Syt5	0.157728440527981	-1.24337	NA	31.85696866548	1.82818353122218e-08	1.56672e-06
Ptpre	2.47383413223162	0.354636	NA	31.8538590135556	1.83107926588788e-08	1.56672e-06
Caly	2.85381075173276	-0.31361	NA	31.5474207577156	2.14020108753954e-08	1.82172e-06
Dpf3	1.0678437492785	-0.455159	NA	31.5261279393436	2.16353013052044e-08	1.83209e-06
Abcc1	0.32020087373661	-0.903343	NA	31.4534597311654	2.24508409270053e-08	1.8914e-06
Vps72	2.27682059853909	0.357725	NA	31.2938724263957	2.43516517133605e-08	2.04107e-06
Npas3	1.84811608656482	-0.380062	NA	31.0605171600882	2.74253440526076e-08	2.28702e-06
Gak	2.24449836079767	0.350831	NA	31.0490669526777	2.75857964858608e-08	2.28879e-06
Gjd2	0.797002730443807	-0.615689	NA	31.0105179126597	2.8132935949941e-08	2.31379e-06
Slc2a13	1.32263161945824	-0.47415	NA	31.00801617351	2.81688175931481e-08	2.31379e-06
Hist1h4d	0.287161148998268	-0.915168	NA	30.996190316795	2.83390540641271e-08	2.31619e-06
A330076H08Rik	9.19978123752287	-0.20487	NA	30.8948495063642	2.9840826436898e-08	2.40306e-06
Bsdc1	1.54907322012452	-0.401896	NA	30.8528784382045	3.04859251811465e-08	2.44304e-06
Sox6	0.0691750232225992	-1.87025	NA	30.7785008487179	3.16636481060895e-08	2.5251e-06
Smim40	0.409033882521563	-0.724117	NA	30.7228863863595	3.25739783249878e-08	2.57791e-06
Ift22	2.52064645660658	0.350027	NA	30.7189299311108	3.26397308324054e-08	2.57791e-06
Plk2	8.6845869663643	0.235076	NA	30.7009187061702	3.29407458526935e-08	2.58924e-06
Spsb4	1.00251207260913	0.51238	NA	30.6363825392239	3.40423499458341e-08	2.66308e-06
Tmem14a	2.4900241716427	0.34191	NA	30.5895792982882	3.48642967915724e-08	2.71446e-06
Grid2	4.86614409593615	-0.265817	NA	30.5449153846104	3.56672200342199e-08	2.76387e-06
Rasgrp1	3.5857081788466	0.300801	NA	30.4496170850074	3.74429186846074e-08	2.88785e-06
Tlk1	9.0887474671657	0.200964	NA	30.4112106854176	3.81833620858674e-08	2.9312e-06
Polr2k	8.04312166635342	0.206547	NA	30.3394427022371	3.96065623456489e-08	3.02631e-06
Ppp1r17	0.502724185814755	-0.755856	NA	30.3045743198648	4.03170984683946e-08	3.06634e-06
Akap12	0.379107994957549	0.875396	NA	30.2884200154329	4.06506035539217e-08	3.07041e-06
Polr2f	8.86359064824948	0.205835	NA	30.2325477233347	4.18255572444382e-08	3.13749e-06
Fam135b	3.58166270438793	-0.304324	NA	30.1876858883483	4.2793568401501e-08	3.19551e-06
Crabp1	0.513900726460735	-0.753312	NA	30.1685769156777	4.32126859357345e-08	3.21221e-06
Rnft1	1.30066117058982	-0.433614	NA	29.9793223071124	4.75924531051442e-08	3.52184e-06
Ncam2	5.06318418264363	-0.284892	NA	29.9550725653835	4.81849099716158e-08	3.54969e-06
Kat14	3.26969180348525	0.304035	NA	29.908972318529	4.93316743239137e-08	3.61795e-06
Plppr5	0.83799962181624	-0.524907	NA	29.8800455814723	5.00651710903457e-08	3.65543e-06
Ptprf	1.04852951228521	-0.459639	NA	29.8015046115091	5.21123629937004e-08	3.77137e-06
Nr4a1	2.7450512995717	0.321041	NA	29.8056929473407	5.20011041105165e-08	3.77137e-06
Itpr1	5.79450807188218	-0.238361	NA	29.7847607715045	5.25595354325809e-08	3.78705e-06
Tnr	1.84926507009319	-0.426357	NA	29.7707667464444	5.29362194356544e-08	3.79754e-06
Gng12	2.68645835445686	0.337909	NA	29.7530972438666	5.34157069414819e-08	3.81527e-06
Dzip1	0.569722270590386	-0.580598	NA	29.5340181918028	5.97352585548118e-08	4.22987e-06
Fam189a1	1.19069812635024	-0.432432	NA	29.4374240045531	6.27547596332306e-08	4.42461e-06
Gm4792	1.11301745078115	-0.444837	NA	29.377192393985	6.47145674821737e-08	4.54329e-06
Rab27b	7.43038820365495	0.221464	NA	29.3105724545564	6.69537976307273e-08	4.6805e-06
Unc45a	1.90205620113958	0.366571	NA	29.2340977081719	6.96202152047758e-08	4.84627e-06
Csrp3	11.0881371970286	0.220533	NA	29.1631617409631	7.21886186964615e-08	4.98283e-06
Tigd5	0.115685115879724	1.50199	NA	29.1640833922848	7.2154646396476e-08	4.98283e-06
Asb7	1.33000911216359	-0.415541	NA	29.1502329790867	7.26668700648413e-08	4.99486e-06
Gm32151	0.0552341178622899	-2.1266	NA	28.996654477025	7.85969204266904e-08	5.37996e-06
Mpp6	2.9532200541428	-0.298934	NA	28.9757591450201	7.94403962735315e-08	5.41513e-06
Kcnd3	2.01110253917349	-0.402503	NA	28.9027570459726	8.24591431591594e-08	5.59768e-06
Gm19710	0.483518464895939	-0.632892	NA	28.5435486850504	9.90746537203841e-08	6.5629e-06
Unc13b	1.45994728850007	-0.39412	NA	28.5251382632202	1.00011446626372e-07	6.59835e-06
Man1c1	4.47662234395949	0.268634	NA	28.3905765679644	1.07133644555481e-07	7.01192e-06
Tmem215	0.193291465824856	-1.02709	NA	28.34168363153	1.09845631122308e-07	7.16089e-06
Nfia	2.58795984129852	-0.401371	NA	28.1606477099127	1.20500620577207e-07	7.82444e-06
Rrs1	1.16769421265562	-0.46153	NA	28.120985460474	1.2297004109295e-07	7.95335e-06
Ipcef1	0.0994665444688635	-1.35048	NA	27.9805233698428	1.32130696169906e-07	8.51233e-06
Ccsap	0.789824064413542	-0.505626	NA	27.9416630145612	1.3478385742086e-07	8.64933e-06
Cntnap5b	7.52817237256145	0.241808	NA	27.8396351562517	1.42006815747753e-07	9.07739e-06
Frg1	3.66154710891816	0.277619	NA	27.7299115997297	1.5020843179645e-07	9.56443e-06
Pigc	0.44038397034759	0.677577	NA	27.6707690417571	1.54824565973217e-07	9.8203e-06
Rasl11a	1.38965916899213	-0.42874	NA	27.4171405292313	1.76289597982758e-07	1.10538e-05
Ccser2	4.91265663720564	0.248175	NA	27.3793945659703	1.79729848965772e-07	1.11841e-05
Taf1d	2.77837119385223	0.308552	NA	27.3816535615126	1.79522077752566e-07	1.11841e-05
Galnt18	3.07334792466996	-0.291255	NA	27.3192300637998	1.85353117396118e-07	1.14905e-05
Peg3	3.14856529420419	-0.28354	NA	27.3048922088898	1.86719036405128e-07	1.15317e-05
Cap2	1.56175229572049	-0.378598	NA	27.2202610213431	1.94989740886793e-07	1.19973e-05
Gm28379	0.0381441272088043	-3.25087	NA	27.2011124543704	1.96911466110049e-07	1.20704e-05
Mpp3	0.60880844746875	-0.549462	NA	27.1505677711099	2.02075808762752e-07	1.23029e-05
Aff3	7.95701532397971	-0.200606	NA	27.1493444678646	2.02202467840982e-07	1.23029e-05
Cxxc5	1.24029269614554	-0.402569	NA	27.0983882328993	2.07549748508678e-07	1.25817e-05
Resp18	5.12580985506774	0.261158	NA	27.0772762225811	2.09806559050567e-07	1.26717e-05
Arhgef3	1.35803011108104	0.436506	NA	27.0312600925917	2.14811201869729e-07	1.29041e-05
H2-Eb1	0.0241043647990433	4.75715	NA	26.9980381991172	2.18498630549669e-07	1.30527e-05
Necab1	1.70010800923485	-0.363838	NA	26.9731626178467	2.21301177224622e-07	1.31722e-05
Trpm1	0.560982890231185	-0.638274	NA	26.9466572189391	2.24327030553556e-07	1.32088e-05
Slc6a11	7.27796371876735	0.211165	NA	26.9133734479954	2.28185544486512e-07	1.3388e-05
Inpp5b	5.24278084710756	0.248587	NA	26.8868207382294	2.31311423457842e-07	1.35231e-05
Klhl3	2.77847561175075	0.303315	NA	26.8561414837398	2.34976614300912e-07	1.36886e-05
Nelfe	0.769020132090669	0.535598	NA	26.6658625858323	2.59046523124183e-07	1.50375e-05
Tifa	0.377651456007843	-0.670537	NA	26.6220493767973	2.64930328327635e-07	1.53249e-05
Cab39l	0.728055119929672	-0.499436	NA	26.3279813590964	3.08046198664944e-07	1.77564e-05
BC024063	0.0952989813254457	-1.54164	NA	26.3080055134851	3.1121838989111e-07	1.78766e-05
Crxos	0.115579012911765	1.57482	NA	26.2209697859416	3.25426667954206e-07	1.86276e-05
Rapsn	0.434652348958651	0.695081	NA	26.2042668684602	3.28226885537356e-07	1.86696e-05
Banf1	3.97176736556222	0.266814	NA	26.1107517817907	3.4435700381965e-07	1.95072e-05
Pycr2	3.3260643170901	0.287976	NA	26.1012275719721	3.46043781593031e-07	1.95354e-05
Gm14827	0.194597518777462	-1.06586	NA	26.044763070694	3.5621549490992e-07	1.9979e-05
Gm20754	0.302825679156761	-0.873482	NA	25.9877006892235	3.667996804394e-07	2.04959e-05
Igsf21	0.489085850046331	-0.579242	NA	25.9452207203581	3.748834031087e-07	2.08766e-05
Slc25a38	0.783815807549781	-0.492098	NA	25.8615033537063	3.91341337772685e-07	2.17194e-05
Glis1	5.48888198299541	-0.246088	NA	25.6807773523912	4.29384014969462e-07	2.36709e-05
Coa7	0.773325579072402	0.491232	NA	25.6709672984152	4.31552083572411e-07	2.37108e-05
Nfix	0.271732210960166	-0.819768	NA	25.6584826680623	4.34327135379279e-07	2.37838e-05
Fntb	1.55431947141926	-0.364808	NA	25.5985823047139	4.47892687633379e-07	2.43642e-05
Spata48	0.19392513456227	1.10431	NA	25.5604093821539	4.56758596613211e-07	2.47645e-05
Crim1	1.55576270425726	-0.362773	NA	25.5494484009793	4.59336740460113e-07	2.48223e-05
Sesn2	0.304596006984633	0.871756	NA	25.4842249436326	4.74982772539838e-07	2.55837e-05
Csnk1g2	0.961722094955254	-0.439886	NA	25.4302420094243	4.8833603110566e-07	2.61315e-05
Itgav	2.50060671072954	0.316807	NA	25.3802176705282	5.01046093746419e-07	2.66381e-05
Ppil1	1.98159737095311	-0.342619	NA	25.3698932054766	5.0371034621678e-07	2.66934e-05
Pcid2	0.574683445097823	-0.544223	NA	25.2792348659391	5.27723850675181e-07	2.77527e-05
Ints6l	3.70506161561644	0.259068	NA	25.2753890415291	5.28767547684609e-07	2.77527e-05
Xkr8	0.0315386076312716	-2.36732	NA	25.1077452377275	5.76334280736928e-07	3.01529e-05
C2cd2	0.338892691368137	-0.717911	NA	25.089702928488	5.8170288844743e-07	3.03372e-05
Nwd1	0.0656315916456363	-1.76601	NA	24.9575619764397	6.22582390781148e-07	3.22643e-05
Plat	0.149149041547635	-1.16481	NA	24.8001152767399	6.75071448692481e-07	3.47651e-05
Stk32c	0.754247220637292	-0.505362	NA	24.7209167254716	7.0313044282294e-07	3.6097e-05
Adam12	1.02806526405829	0.487572	NA	24.6855609311117	7.16031514120385e-07	3.65309e-05
Nudt13	1.10094972884389	-0.415046	NA	24.670309985062	7.21669544863549e-07	3.67046e-05
Tec	0.223756284366719	0.925909	NA	24.6216314922202	7.39964935919579e-07	3.74035e-05
Ptprg	3.73821888419179	-0.297322	NA	24.5780417768593	7.56742395027036e-07	3.81342e-05
Ptar1	0.797242869612703	-0.464861	NA	24.5494918350893	7.67937468977486e-07	3.84624e-05
Heatr6	0.864868683300333	0.450304	NA	24.5531195106547	7.66505810205539e-07	3.84624e-05
Gm49969	1.25007823549719	0.403436	NA	24.5040024734583	7.86119231170789e-07	3.92534e-05
Rell2	7.3890668690561	0.203251	NA	24.3824731247555	8.36840538665577e-07	4.14085e-05
Chrna6	0.330190875782209	-0.790089	NA	24.2787126206057	8.82737117364863e-07	4.3489e-05
Gm20642	5.44373276625277	0.241848	NA	24.2755354960949	8.84181630976532e-07	4.3489e-05
Gm49207	0.058599955478924	-1.92506	NA	24.2264204912879	9.06816468454327e-07	4.42251e-05
Cdkn1b	3.13570007958413	-0.258824	NA	24.1989742520756	9.19717495440319e-07	4.45697e-05
Tysnd1	0.172737588633524	-0.993598	NA	24.1360127497074	9.50012574555035e-07	4.57572e-05
Phyhipl	2.24588736929537	-0.306349	NA	24.125101802486	9.55363475847711e-07	4.57572e-05
Pls1	0.996363049380765	0.438244	NA	24.0615434595214	9.87140244998478e-07	4.70398e-05
Pogk	0.34938135815913	0.666807	NA	24.0601057854166	9.87871164524434e-07	4.70398e-05
Ccdc9	0.604203478156293	0.546914	NA	24.0451101741406	9.95527447839244e-07	4.71312e-05
Pakap-1	4.94106087386086	0.254175	NA	24.0308297403264	1.00287393352402e-06	4.73426e-05
Neurog2	6.76855148218699	0.249047	NA	23.9945464766989	1.02178530424386e-06	4.80971e-05
Gm15551	0.355290968997529	-0.674588	NA	23.9736099819939	1.03286012078353e-06	4.83995e-05
Cdh4	2.12367471070758	-0.324435	NA	23.9701086098882	1.03472397035231e-06	4.83995e-05
Tdrd5	3.73580829612338	0.255869	NA	23.965753031258	1.03704724255558e-06	4.83995e-05
Adh6b	0.0984577029148032	-1.94163	NA	23.9369685145703	1.05253311863943e-06	4.8983e-05
Mrs2	1.03517763027046	-0.420795	NA	23.923162705969	1.06004268508919e-06	4.90546e-05
Cdhr1	0.0214146495182735	1.4427e+08	NA	23.9244333178457	1.05934930448927e-06	4.90546e-05
Ets2	0.402924450989304	0.801308	NA	23.8885353501528	1.07911539564646e-06	4.97969e-05
Gabrr3	0.050927406744684	-2.09385	NA	23.8703896723518	1.08924714805978e-06	5.01237e-05
Slc17a8	0.033521281297125	-3.65836	NA	23.8257811891296	1.11456226581461e-06	5.10029e-05
Ttc21b	0.233529444449473	-0.816517	NA	23.6972042093217	1.19088180199616e-06	5.40437e-05
Aph1c	0.0245977622357742	-3.0377	NA	23.6612635461068	1.2131381691843e-06	5.4902e-05
Washc5	0.556500941569512	-0.573771	NA	23.6413852405207	1.22562667454786e-06	5.53148e-05
Exosc5	1.70126778428019	0.350412	NA	23.5823788983955	1.26346243379704e-06	5.67108e-05
Syt16	0.505055645977758	-0.553851	NA	23.560998313451	1.27745945895515e-06	5.7077e-05
Med7	0.824145174453185	0.454287	NA	23.5593137966466	1.27856883695366e-06	5.7077e-05
Tmpo	0.47730741959421	-0.572576	NA	23.5000753496192	1.31820275008881e-06	5.86868e-05
Fezf1	0.922571583758173	0.458948	NA	23.4321744263426	1.36515153018205e-06	6.04494e-05
Asic4	0.143577639720704	-1.05645	NA	23.4096503815835	1.38109315334703e-06	6.09909e-05
Kcnk12	4.49476662147577	-0.277635	NA	23.3555032270868	1.42018505985129e-06	6.23818e-05
Tmem179	6.10270013424142	0.223526	NA	23.3326400928026	1.43702293644026e-06	6.27857e-05
Insig1	4.35287290052525	0.243657	NA	23.335581271261	1.43484568410447e-06	6.27857e-05
Arhgap31	0.268259979614887	-0.821518	NA	23.2403526899643	1.50705086561652e-06	6.56706e-05
Zfp944	0.18696893954172	0.868102	NA	23.2295819353907	1.51544382569836e-06	6.58617e-05
Trpc5	0.00690879351909342	-1.44269e+08	NA	23.0653271220865	1.64940814131769e-06	7.09898e-05
Ddb2	6.15414613745038	0.255947	NA	23.0637815168675	1.65072359655076e-06	7.09898e-05
Mtcl1	0.308532785400485	-0.742966	NA	22.9563292656054	1.7448049672145e-06	7.44511e-05
Nfatc3	2.02804704637199	-0.307115	NA	22.8986347179458	1.79752221269279e-06	7.63041e-05
Erap1	0.0839071965544531	-1.58223	NA	22.8558777120943	1.83761947928793e-06	7.78052e-05
Alkbh6	4.66755890107645	0.240416	NA	22.7094071128014	1.98190996780549e-06	8.32706e-05
Ankmy2	1.34016817718402	-0.367242	NA	22.6951757752717	1.99652192331588e-06	8.36706e-05
Gm7467	0.131623744783357	-1.03175	NA	22.6639316081341	2.02898217920824e-06	8.48146e-05
Slc29a1	0.0124069089649769	-3.22795	NA	22.6305868278729	2.06420945469146e-06	8.58502e-05
Nubpl	0.491046965509839	-0.547544	NA	22.6319366095958	2.06277161790213e-06	8.58502e-05
Pcsk2	2.39014855596877	0.2995	NA	22.6163664931583	2.0794187444788e-06	8.62644e-05
Zmat3	0.751824732988971	-0.482076	NA	22.5513076197413	2.15044959417004e-06	8.87628e-05
A730020E08Rik	0.134384990808499	-1.09256	NA	22.531954799659	2.17204523181469e-06	8.92776e-05
Esf1	6.58868339933909	0.208047	NA	22.5303987302597	2.17379106302384e-06	8.92776e-05
Gm20219	0.0357018445321068	2.31118	NA	22.4266358472786	2.29344378335209e-06	9.34906e-05
Inka2	0.543828934713991	-0.523461	NA	22.4151673496302	2.30706786305512e-06	9.38131e-05
Stat2	2.45890109397107	-0.282647	NA	22.3721026163369	2.35895628110291e-06	9.54506e-05
Zfp961	1.16361461194449	-0.386972	NA	22.3432556630546	2.39436745761812e-06	9.60465e-05
5033430I15Rik	2.07642921908681	0.31893	NA	22.2768274243839	2.47795449937145e-06	9.89417e-05
Cdkal1	3.48958854577052	0.255364	NA	22.2580745001303	2.50207731756311e-06	9.92853e-05
Sqle	1.48775906819583	0.357428	NA	22.2101384990508	2.56481683686849e-06	0.00010153
Zfp286	0.417964729932689	0.596548	NA	22.1948101045904	2.5852103306825e-06	0.000102091
Tmem134	2.14533130165074	0.302538	NA	22.1845377180366	2.59896814147051e-06	0.000102388
Frat1	1.02880439351106	-0.402907	NA	22.1342597477408	2.66737320158372e-06	0.000104169
Fam214a	0.833634652699417	-0.452024	NA	22.1086577206083	2.7028973620852e-06	0.000104725
Chrm2	7.63028341315275	-0.231102	NA	22.0024409050267	2.85542423728938e-06	0.000110265
Dap3	4.87967957735079	0.224892	NA	21.9997969367662	2.85932923583357e-06	0.000110265
Klc3	0.343037568721349	-0.812872	NA	21.9886383539947	2.87586901370651e-06	0.000110644
Lhx3	0.074033902261732	-1.86265	NA	21.9303579630437	2.96382889175357e-06	0.000113761
Rnf168	1.07143390839571	0.418401	NA	21.9059311162984	3.00149384922092e-06	0.000114938
Gxylt1	0.4153477055758	-0.576303	NA	21.8947853798343	3.01883931873116e-06	0.000115295
Ankrd29	2.1100502382675	0.311115	NA	21.890946525862	3.02483677886208e-06	0.000115295
Gm17655	0.139191877062201	-1.01824	NA	21.8526912887803	3.08526066696661e-06	0.000117005
Specc1l	3.70106004656375	-0.239501	NA	21.8490465212025	3.09108040929881e-06	0.000117005
Igdcc3	0.140539532493311	-0.968679	NA	21.7209023750712	3.30285349088242e-06	0.000124448
Jpt1	2.95713718589448	0.266739	NA	21.6509560836923	3.42453286097382e-06	0.000128443
Spock2	1.31050805481335	-0.350486	NA	21.6275691012834	3.46621320273701e-06	0.000129416
Cox7a1	0.0463226010239088	-1.80954	NA	21.6068238396597	3.5036116070414e-06	0.00013022
Ctsl	4.8390870904015	-0.211164	NA	21.6109077984297	3.49621738034167e-06	0.00013022
Kcnrg	0.0232908879100477	-2.89221	NA	21.5333331117878	3.6393869120604e-06	0.000134355
Reep3	0.281921315794646	-0.69279	NA	21.5218976048944	3.66098415960658e-06	0.000134849
Smim19	5.43516318178435	0.222689	NA	21.4358406849371	3.82769502755633e-06	0.000140674
Osbp	0.434244960539658	-0.570157	NA	21.2887381744441	4.13051131889814e-06	0.000150791
Eif4enif1	0.810373772444303	0.45004	NA	21.2926312307662	4.1221954433721e-06	0.000150791
Vegfc	0.0149574516403528	-3.57269	NA	21.2799933284711	4.1492524742749e-06	0.000150805
Mthfd1	0.578508744824975	-0.555104	NA	21.2818561455313	4.14525311042127e-06	0.000150805
Etaa1	0.393916016389981	-0.825818	NA	21.2539048493902	4.20567183051171e-06	0.000152182
Gm42477	1.02488580026128	-0.403108	NA	21.2563931690708	4.20025747893527e-06	0.000152182
Fdps	6.09425426484474	0.211566	NA	21.2459220531773	4.22308900550137e-06	0.000152477
Pspn	0.0254722833097263	3.26234	NA	21.2194805844215	4.28129902214128e-06	0.000154239
Gm44696	0.0522949143865937	-1.99806	NA	21.1340265030769	4.47499076015641e-06	0.000160513
Gm2244	0.0598679225932369	2.50582	NA	21.1243598594939	4.49744816828454e-06	0.000160967
Zfp800	2.03052102162266	0.303287	NA	21.0693375705122	4.62744789639715e-06	0.000164902
Nsmf	4.18733399362266	0.230522	NA	21.0402956994464	4.69757922066644e-06	0.000166678
Sgtb	5.4862201337494	0.20445	NA	21.0258836443491	4.73277725501469e-06	0.000167565
Sybu	3.8806158790073	-0.224932	NA	20.9949844191043	4.80913656886419e-06	0.0001695
Dnhd1	0.21418496674675	0.838019	NA	20.9919321975013	4.81674615614191e-06	0.0001695
Hdac6	0.606728579239674	-0.506958	NA	20.9712009557905	4.86875284214355e-06	0.000170906
4933417D19Rik	0.0249091980404124	3.39288	NA	20.9099139471872	5.02581974073057e-06	0.000175668
Zmynd12	0.463528482814935	-0.57057	NA	20.8823078609283	5.09822166781237e-06	0.000177821
Gm45311	0.0457786057898328	-2.01105	NA	20.8455229306632	5.19632735854359e-06	0.000180859
Tbx2	1.92499189839022	-0.306913	NA	20.804783613232	5.30719387778383e-06	0.000183938
Tfap2c	0.218204943992785	-0.781105	NA	20.7977703534641	5.32651781113087e-06	0.000184219
B4galnt4	0.188419020578049	-0.846847	NA	20.7691410409479	5.40613718685103e-06	0.00018658
Tm6sf1	0.0752538607877624	-1.64117	NA	20.7517097037293	5.45519884477047e-06	0.00018774
Surf4	0.761060913924089	-0.437387	NA	20.7490932953919	5.46260140001652e-06	0.00018774
Scarb2	0.986486215522586	-0.388236	NA	20.7354619588013	5.50133180607782e-06	0.000187933
Lrfn5	2.37623736447298	-0.365935	NA	20.7220766494387	5.53963155706847e-06	0.000187933
Gm50057	0.0350456303428109	3.04899	NA	20.7190568615045	5.5483091171378e-06	0.000187933
Gm7568	0.0350456303428109	3.04899	NA	20.7190568615045	5.5483091171378e-06	0.000187933
Lox	0.0350456303428109	3.04899	NA	20.7190568615045	5.5483091171378e-06	0.000187933
Ier2	2.09893908703937	0.312531	NA	20.6967627948847	5.61279646517137e-06	0.000189511
Prkg2	2.39433773128385	-0.28744	NA	20.6699872648151	5.69124264191716e-06	0.00019159
Xylt1	0.636027498911234	-0.49048	NA	20.6611111956668	5.71748977831867e-06	0.000191924
Mpv17	4.27878168336393	0.225086	NA	20.6581552695587	5.72625761032624e-06	0.000191924
Gm15265	0.0817582695019121	1.5112	NA	20.6548011139754	5.73622302321243e-06	0.000191924
Rabl2	0.778648488074117	-0.445542	NA	20.6342428679057	5.79768461923562e-06	0.000193586
Cxxc1	0.828651362422091	0.427526	NA	20.6245187077717	5.82698628121561e-06	0.00019417
Adal	1.66618981797374	0.330552	NA	20.5971600976076	5.91022597935642e-06	0.000196545
Lmo7	4.28145238718924	0.239462	NA	20.5478206386187	6.06337433814125e-06	0.000201231
Crat	0.364233748359674	-0.600875	NA	20.529120114734	6.12245648786455e-06	0.000202782
Zfp281	0.930140040636378	-0.396282	NA	20.5195796153153	6.15282100695472e-06	0.000202969
Fam3a	0.705236667061808	0.473547	NA	20.5218957548349	6.14543556165683e-06	0.000202969
Eef2kmt	0.0372200501946362	2.53948	NA	20.4149018723915	6.4960805040709e-06	0.000213009
Ilk	4.20953025537486	0.228378	NA	20.4055932391809	6.52752144071596e-06	0.00021324
Ddost	2.47770954256836	0.277762	NA	20.3974437493618	6.55517270828401e-06	0.00021343
Cdh9	0.232397360945392	-0.772494	NA	20.3150760431922	6.84133761876084e-06	0.000221728
Rhobtb2	5.409888776948	0.216938	NA	20.310824071882	6.85644600548523e-06	0.000221728
Sephs1	0.768676974838935	0.434071	NA	20.3138834912815	6.84557169582389e-06	0.000221728
Cul4a	3.35244233357901	0.249325	NA	20.2871202622621	6.94128827690369e-06	0.00022403
Lipo3	0.828790971222833	-0.420557	NA	20.27327463527	6.99133256242022e-06	0.000225203
Rd3	0.0454088298111716	-1.51745	NA	20.2662548570982	7.01684347706702e-06	0.000225583
Ciart	2.46235325597505	0.278467	NA	20.1848440232865	7.31962291585983e-06	0.000233943
Arid1a	3.08048458055452	0.252412	NA	20.1501044533215	7.45278792494157e-06	0.000237276
Gm31356	0.261214792887078	-0.693228	NA	20.131672090166	7.5244290173784e-06	0.000238172
Tns3	4.65569779970367	0.2348	NA	20.1329384601679	7.5194849584444e-06	0.000238172
Agpat4	2.12915331282763	0.29013	NA	20.1233670534738	7.55693389964544e-06	0.000238741
Sec31a	2.34389208545084	0.284058	NA	20.102645912009	7.63865024930482e-06	0.000239938
Yjefn3	0.892744566413453	-0.403341	NA	20.0869231483242	7.70124670943912e-06	0.00024075
Acox1	3.36545155218155	0.245732	NA	20.0851238652334	7.70844290993994e-06	0.00024075
Homez	0.243231651288522	-0.707784	NA	20.0428496597159	7.87947548051225e-06	0.000245624
Agk	2.66412840718914	0.269978	NA	20.0391431230412	7.89465192290312e-06	0.000245631
Cables1	0.539094948178554	0.557867	NA	20.0135586473267	8.00021173142828e-06	0.000247976
Ccdc138	0.672638495000771	-0.466522	NA	19.9894020052893	8.10118160242712e-06	0.000250162
Ier5l	0.0604314559604123	1.49094	NA	19.982679290113	8.12950822351756e-06	0.000250566
Usp29	4.43585348921872	-0.209966	NA	19.9636511680782	8.21022508890015e-06	0.00025258
Slc17a7	0.306896748578754	-0.822763	NA	19.9410029562195	8.30734847458429e-06	0.000254614
Hunk	1.93439019388304	-0.291105	NA	19.9022397498873	8.47626463965878e-06	0.000258796
Thrsp	0.509444257748419	-0.516163	NA	19.8903847113436	8.52861048978244e-06	0.000259459
E230029C05Rik	1.69592511040808	-0.311919	NA	19.8753920968114	8.59527562995101e-06	0.000259608
Tex2	5.88048122878074	0.210143	NA	19.8751398189771	8.59640185875367e-06	0.000259608
Endog	2.01820619620921	0.299636	NA	19.8787503776854	8.58029757111006e-06	0.000259608
Gria1	3.77394703344481	-0.231157	NA	19.8532469598211	8.69470365956919e-06	0.000262085
Rab8b	3.58986406483752	-0.26052	NA	19.8402772935574	8.75347104778751e-06	0.000263374
Tmem25	2.10124991700044	0.290189	NA	19.8354633936579	8.77538491304845e-06	0.00026355
Ccdc57	0.258480379474831	-0.823621	NA	19.8150513092317	8.86891895152873e-06	0.000265458
Col8a1	0.860635547088804	0.450902	NA	19.8145489202389	8.87123362830801e-06	0.000265458
Ccdc63	0.0215297212702598	3.97815	NA	19.8087003993595	8.89822445172354e-06	0.000265782
Sptlc1	0.473683836770515	-0.528717	NA	19.8032863017038	8.92328395391603e-06	0.000266047
Epn2	1.86936305410201	0.311108	NA	19.7642076955193	9.10627716949545e-06	0.000271011
4930517O19Rik	0.127083234832148	-0.919753	NA	19.7328815927847	9.25568689181881e-06	0.000274152
Gpd1l	3.54734500788875	0.260007	NA	19.7315944310866	9.26187841085055e-06	0.000274152
E130114P18Rik	0.308441633014632	-0.841688	NA	19.6635280482828	9.59529023915478e-06	0.000282494
F8a	0.520780359985357	-0.512758	NA	19.6645319236665	9.59028635235925e-06	0.000282494
Ccnjl	0.0387265986775427	-2.0413	NA	19.6452859151327	9.68667774526254e-06	0.00028402
Zfp945	1.06123323137926	-0.382694	NA	19.6409530743674	9.70851216925071e-06	0.00028402
Tex261	2.71000116471223	0.268764	NA	19.6494359053042	9.6658110175728e-06	0.00028402
1700109H08Rik	0.196695026174752	0.901803	NA	19.602096470663	9.9065453360751e-06	0.000288554
Plxdc1	0.368721068357432	-0.65077	NA	19.5566569512167	1.01432831757139e-05	0.000294927
1700058P15Rik	0.0176888654639996	-3.54999	NA	19.4444981833926	1.07522478158029e-05	0.000310436
Mrps18c	5.72721558948635	0.203705	NA	19.3671609095304	1.11934223377002e-05	0.000322606
Gas1	0.217633690011345	-0.793186	NA	19.3558914469105	1.12592106582907e-05	0.000323559
Cdk9	0.977818136506989	0.411737	NA	19.3547530168773	1.12658780993398e-05	0.000323559
Cdc42ep4	1.17095533474747	-0.350102	NA	19.3401530198391	1.1351738412946e-05	0.000325456
Pqbp1	4.07252710285744	0.240801	NA	19.3360842514626	1.1375783151333e-05	0.000325577
Tspan33	3.97403805241653	0.230279	NA	19.3310874282744	1.14053823405524e-05	0.000325857
Slc9a9	0.677023633194661	-0.450018	NA	19.3158049138852	1.149639103703e-05	0.000327887
Prdm11	0.805196946924956	0.722869	NA	19.3119957769975	1.15191881615794e-05	0.000327967
Zfp317	0.310094103173257	-0.675323	NA	19.3079001005015	1.15437508667966e-05	0.000328098
Gm26713	0.0163836176042127	4.20882	NA	19.3040275203438	1.15670240192637e-05	0.000328192
Gabrb2	1.08390134569369	-0.367457	NA	19.2810008910368	1.17063847434844e-05	0.000331573
Slc35f3	0.346063581027968	-0.666895	NA	19.2729175493092	1.17557054543964e-05	0.000331826
Thada	3.38967788872061	0.242729	NA	19.2750754690189	1.17425184587207e-05	0.000331826
Slc22a1	0.0180676737386411	-4.26286	NA	19.2654923027337	1.18011947644063e-05	0.000332539
Secisbp2l	4.36789012101508	0.210464	NA	19.2513325214633	1.18884327389041e-05	0.000334423
Gm2415	0.0361696067197688	2.20804	NA	19.2354296975571	1.19871824161515e-05	0.000336625
Myg1	1.96361848645068	0.295224	NA	19.2203652878359	1.20814860447715e-05	0.000338694
Lima1	2.28513518881861	0.280637	NA	19.2130661610018	1.21274465543284e-05	0.000339403
Elk4	0.162652687888244	1.09442	NA	19.1749915725375	1.23700554666455e-05	0.000345604
Elmod2	0.380733904970508	-0.569968	NA	19.161960056376	1.24542069760126e-05	0.000347365
Gm20528	0.0187273216010415	-4.29859	NA	19.1534920358627	1.25091976738602e-05	0.000348307
4930484I04Rik	0.248882855014543	-0.836517	NA	19.1319364405586	1.26502817612893e-05	0.000351639
Gpr108	1.54701855016279	-0.320417	NA	19.1002664085144	1.28604719936525e-05	0.000355775
Plpp1	0.816041481758876	0.423834	NA	19.0997342841975	1.28640334585433e-05	0.000355775
Rbm24	0.808407686044559	-0.43882	NA	19.0496471258357	1.32037389460598e-05	0.000363945
Leng8	3.22359796400434	0.240785	NA	19.0219369690691	1.33955358897237e-05	0.000368613
Slc4a9	0.0274190619893585	-2.23743	NA	19.0047810277037	1.35156822617153e-05	0.000370677
Atl2	1.09262614160541	-0.380945	NA	18.944954087042	1.39431994286681e-05	0.00038113
Lct	0.00722872688887035	-1.44269e+08	NA	18.9404829856567	1.39756900325685e-05	0.000381383
Ddx19b	0.886559372089889	0.393797	NA	18.8543538999677	1.46166387818582e-05	0.000396896
Gm10353	0.0937715556451892	1.14109	NA	18.8427480032943	1.47052362671848e-05	0.000398643
Klhl10	0.057468524510753	-1.69309	NA	18.8272224264944	1.48246004917238e-05	0.000401217
Ormdl1	0.17337585901904	-0.870212	NA	18.7334323775719	1.55666788049087e-05	0.000419917
Wsb1	2.10415307747812	-0.280275	NA	18.7237121190029	1.56456908685943e-05	0.000421356
Ak3	0.172662107534588	-0.853956	NA	18.7146478647771	1.57197337031838e-05	0.000422658
Dancr	0.558199748443772	0.49104	NA	18.6889272333076	1.59317601338089e-05	0.000426961
Armcx6	0.101690732324217	-1.10476	NA	18.6749745938147	1.60479780114316e-05	0.000429375
Neto2	0.496977307875192	-0.491691	NA	18.5664000078698	1.69819518032598e-05	0.000453625
Spink2	0.0521860316505777	-1.57033	NA	18.5630584168876	1.70115475187511e-05	0.000453678
Kdr	0.301708693099648	-0.664677	NA	18.5463337260095	1.71604552669331e-05	0.000456908
2410131K14Rik	0.328348599633322	0.646003	NA	18.5421753482403	1.71976821867738e-05	0.000457158
Col4a1	0.0228839668992897	2.45902	NA	18.5304908364215	1.73027201717232e-05	0.000459207
2210016F16Rik	0.500367068069735	-0.50268	NA	18.5250451762923	1.73518940351692e-05	0.000459769
Hacd4	0.0335870383998349	-2.28477	NA	18.5149872707026	1.74430857229751e-05	0.000460699
Dpp10	2.65324068926762	-0.29236	NA	18.4784032452231	1.77788629119797e-05	0.000468063
Cnn3	0.209765632444902	-0.755656	NA	18.4223129278204	1.83063357263839e-05	0.000477726
Gm43122	0.0277694885172498	2.1986	NA	18.3835543183639	1.86799853916013e-05	0.000485561
Tmtc2	5.05899212222349	-0.212421	NA	18.3684538383368	1.88276273848497e-05	0.000488626
Ndufaf8	3.92467823461988	0.224131	NA	18.3397420601237	1.91115947245936e-05	0.000494769
Klhl18	0.805809236772056	0.404975	NA	18.3384394557528	1.9124579450535e-05	0.000494769
Klf11	0.040554566703358	-1.69403	NA	18.3321704578875	1.91871947338042e-05	0.000495609
Slc27a1	0.533732087969395	-0.499679	NA	18.2995630774085	1.951621924107e-05	0.000500957
Dph7	0.677584598922828	-0.468402	NA	18.3065148086007	1.94456004047401e-05	0.000500957
Tmem80	3.29652212869527	0.239823	NA	18.3016041222524	1.94954586889853e-05	0.000500957
Ncln	0.519407721469457	-0.50268	NA	18.2109821259224	2.04389654768004e-05	0.000523824
Ccdc141	0.478266452936185	0.513492	NA	18.1958915354865	2.06004808171854e-05	0.000527141
Atpsckmt	0.473736002652259	0.492321	NA	18.1859024912786	2.0708099240901e-05	0.000529071
Uggt2	1.72519813344122	-0.290007	NA	18.1657053897524	2.09274255325196e-05	0.000533488
Cfap46	0.250734970039964	-0.759417	NA	18.1609273758854	2.09796520735787e-05	0.00053352
Leng9	0.803169844701944	0.416128	NA	18.1288690761252	2.13334737737249e-05	0.000541679
Slc17a5	0.458655890049676	0.498831	NA	18.1201652744264	2.14305673877478e-05	0.000543305
Dnah9	0.0528677661499877	-1.69923	NA	18.0945365162504	2.17190519559526e-05	0.00054977
Lmbr1	2.99055642397572	0.243535	NA	18.0576438428362	2.2141195691789e-05	0.000559593
Smarce1	4.28824847334866	0.21397	NA	18.0524348300292	2.22014606799389e-05	0.000560254
Tomm40l	1.68517516197501	0.298983	NA	18.0473224473305	2.22607680734902e-05	0.000560889
Pisd	1.11473480613797	-0.364946	NA	18.0399183465852	2.23469435863942e-05	0.000562198
Ddah1	1.46189598394591	-0.310532	NA	18.0108587148363	2.26884193581633e-05	0.000569916
Atg4d	2.3725934008984	0.267986	NA	18.0001020990765	2.28161450594495e-05	0.00057225
Hsph1	0.686510899753811	-0.417463	NA	17.9796777523074	2.30606598693812e-05	0.000577501
Tmem223	5.98950898815413	0.20818	NA	17.8732479242283	2.43781005196937e-05	0.000609203
4930544I03Rik	0.0219757464138753	-2.73331	NA	17.8430005517483	2.47661453539355e-05	0.000615519
Slc8b1	0.179259833129862	0.810214	NA	17.8001568995179	2.53264418338484e-05	0.000625658
Lnp1	5.12175671936224	0.213882	NA	17.786971589959	2.55014271102067e-05	0.000629035
Pantr1	0.399089763998802	-0.768008	NA	17.7702289987451	2.57253749325078e-05	0.000632659
Myrfl	0.0403289228162015	-2.42191	NA	17.7319817298423	2.62444152260717e-05	0.000643724
Pofut1	0.67096141334436	-0.422496	NA	17.7313090617832	2.62536373833757e-05	0.000643724
Psmd10	1.66469127605334	0.297222	NA	17.7045948876306	2.66225303867914e-05	0.000650826
Hap1	0.909790728054739	-0.399935	NA	17.6877848911776	2.68573250283841e-05	0.000654617
Tshz1	0.647604913369312	-0.485133	NA	17.6845899492679	2.69021855068901e-05	0.000654739
2810459M11Rik	0.270652444971678	-0.662792	NA	17.6699530906895	2.71086682593835e-05	0.000657944
Zbtb37	0.539559369494683	-0.468626	NA	17.6411367561988	2.75198505332593e-05	0.000665826
Sap30l	0.345067985866159	0.618808	NA	17.6285091916638	2.77020049311516e-05	0.000669248
Id1	0.0393465800621501	1.70191	NA	17.6015292027791	2.80952681277681e-05	0.000677752
2310015A10Rik	0.23534195785443	-0.748647	NA	17.5831132172191	2.83669207561912e-05	0.000682301
Magi1	4.20779588770442	-0.202539	NA	17.5739817973257	2.85025955387156e-05	0.000684562
Tfip11	0.272838046502731	-0.71249	NA	17.5499477455371	2.88628212256135e-05	0.000691748
Nhlrc2	1.07484039227041	0.347987	NA	17.5484131985069	2.88859761129515e-05	0.000691748
Coq10b	5.08339753675471	0.205195	NA	17.5033446478042	2.95744136744703e-05	0.000707203
Mapkapk2	0.265983219256333	-0.63041	NA	17.4889996339383	2.97969821118723e-05	0.000710457
Cabp5	0.384419143769714	-0.5589	NA	17.4373985208731	3.0611613673458e-05	0.000728823
Nfib	0.343846748938768	-0.848597	NA	17.4101704973441	3.10504548949332e-05	0.000737475
Pknox2	0.504531036637107	-0.475284	NA	17.3914274191206	3.13562135006638e-05	0.000743319
Cftr	5.1774520603755	0.219711	NA	17.3863044153247	3.1440311511812e-05	0.000744238
Hes6	0.512987117359409	-0.489536	NA	17.355964624548	3.19430328407512e-05	0.000755051
Gm32509	1.09072534519988	-0.336948	NA	17.3450613716133	3.21256645852699e-05	0.000758276
Slc25a40	0.791900353585929	-0.403799	NA	17.321325579163	3.25268838750884e-05	0.00076627
Vstm5	0.90298950684156	-0.374433	NA	17.3195186334381	3.25576333280131e-05	0.00076627
Sergef	5.39846343687743	0.207468	NA	17.3124129119407	3.26788377829358e-05	0.000768023
Cpsf3	1.95896637826397	-0.273619	NA	17.2949399956363	3.29788121774006e-05	0.000772862
Dctn5	1.96580330229706	0.282693	NA	17.2838451193482	3.31707246443442e-05	0.000776252
Zbtb26	0.150475226670486	-1.02607	NA	17.2785080799305	3.32634412435233e-05	0.000777314
Cspg5	2.99525725638702	-0.230035	NA	17.1900979673807	3.48378120668702e-05	0.000807215
Cacng4	2.26318111616539	-0.256977	NA	17.1655385441577	3.52883109928414e-05	0.000816502
2310074N15Rik	0.0997475818391674	-1.27066	NA	17.1494531560411	3.55865399058124e-05	0.000819938
St18	0.320211539945399	-0.707384	NA	17.1513108873479	3.55519678155771e-05	0.000819938
Gm26531	0.0238641546971181	3.26265	NA	17.1541654958428	3.54989098221235e-05	0.000819938
Slc52a2	0.108406896963657	-1.07556	NA	17.1380131363395	3.58001834395869e-05	0.000823705
D130017N08Rik	1.18178487795017	-0.333831	NA	17.1313323313405	3.59255443550791e-05	0.000825433
Smap2	2.94999513135797	0.243747	NA	17.1220649683756	3.61001717289565e-05	0.000827132
Grid1	0.811116488742781	-0.399682	NA	17.1002029608796	3.65155137122838e-05	0.000835253
Kat5	2.08305079713466	-0.268085	NA	17.0980700211804	3.65562925097185e-05	0.000835253
Plscr3	0.361838091578829	-0.608044	NA	17.0806193129951	3.68916505711198e-05	0.000840577
Mcfd2	2.89040637849893	0.244795	NA	17.0684967396103	3.7126435380193e-05	0.000843587
Stpg2	0.282620481885126	-0.651032	NA	16.9928888789254	3.86250813030971e-05	0.000876427
Cnot6	0.913782286728533	-0.363384	NA	16.9279141390788	3.99615011903378e-05	0.000904253
Prr3	0.603566881728892	-0.418985	NA	16.8759577033471	4.10635549216284e-05	0.000926811
Ecsit	3.55054768575693	0.223452	NA	16.8729780156528	4.11276765097974e-05	0.000926811
Gtpbp8	0.706523846098588	-0.420006	NA	16.8539841790189	4.15387898360759e-05	0.000933515
Gm43111	0.18623924046489	-0.829865	NA	16.8365874791428	4.19189603017592e-05	0.000940771
Syndig1	0.0552641810358968	-1.43276	NA	16.8206950746351	4.2269316055538e-05	0.00094734
Fxyd6	1.16175892819804	-0.376404	NA	16.759670530224	4.36422265511238e-05	0.000975448
Arl8b	4.68990296744972	0.203774	NA	16.7485231750042	4.38978201724061e-05	0.000979828
Slc25a32	0.334690036383668	-0.593808	NA	16.7388313051298	4.41212650751154e-05	0.000982147
Reps1	1.50365624589311	0.297864	NA	16.7410482201967	4.40700536401641e-05	0.000982147
Cbfa2t3	0.177790079498341	-1.39272	NA	16.7197684462391	4.45641013044361e-05	0.000986656
Reck	0.268357652350196	-0.624181	NA	16.7205254772012	4.45464302672393e-05	0.000986656
Ccdc106	2.07525990312991	-0.260469	NA	16.7225805198274	4.44984958555095e-05	0.000986656
Ano6	2.84509685851547	0.237347	NA	16.7137412983835	4.47050421592207e-05	0.000988445
Kdm1b	0.875068565596718	-0.381584	NA	16.6824741140965	4.54434346188406e-05	0.00100342
Gm12915	0.0382465917538535	1.82997	NA	16.6701105317519	4.57387818640567e-05	0.00100859
5330439K02Rik	0.234690588597882	-0.685602	NA	16.6587625683642	4.60115670429209e-05	0.00101188
Zfp592	0.685931464555639	-0.425335	NA	16.6476937613805	4.62792186693815e-05	0.00101641
Eps8	0.363765227516082	-0.570577	NA	16.6110177136335	4.71773171512917e-05	0.00103475
Gm17597	0.240579740141478	0.699536	NA	16.6065460990137	4.7288007652501e-05	0.0010358
Fam217b	2.75460935597591	-0.239145	NA	16.5817068833603	4.79076528724113e-05	0.00104797
Car3	0.137382226811955	-1.45769	NA	16.5344675139216	4.91087319383362e-05	0.00106855
Myo3b	0.096832248321574	-1.12495	NA	16.5345923562262	4.91055181748683e-05	0.00106855
Mcc	4.52132016007168	0.213009	NA	16.5365010812466	4.90564090034182e-05	0.00106855
Ppfia4	0.240556566309381	-0.616284	NA	16.5298682634619	4.92272761543205e-05	0.00106972
Emc8	3.28590725248132	0.22329	NA	16.5155225993767	4.95988839223837e-05	0.00107637
Akt1	1.28843210871036	0.323618	NA	16.4931760136271	5.01833773263187e-05	0.00108762
Ccdc13	0.018447959181268	-2.98992	NA	16.4721096020784	5.07407321070234e-05	0.00109825
Srp68	3.83033939693815	0.213331	NA	16.4647454538437	5.09370313801092e-05	0.00110104
Csrp2	0.0594324926805366	-1.3664	NA	16.4608200945296	5.10419780721886e-05	0.00110186
A230087F16Rik	0.0439741300010415	-2.55302	NA	16.4426841478485	5.1529684701238e-05	0.00110948
Prkar2b	0.443864998991131	-0.538565	NA	16.4357327864949	5.1717859378746e-05	0.0011098
Gtf3c1	2.08922299846695	-0.262889	NA	16.4349599957926	5.17388216319836e-05	0.0011098
Gm40557	0.0265353554832874	2.27156	NA	16.4178325423989	5.22056114158449e-05	0.00111526
As3mt	1.58420473817171	0.29473	NA	16.4012476776644	5.26616517930169e-05	0.00112208
Serpina10	0.0176615479679966	-4.1474	NA	16.37977434813	5.32580727216933e-05	0.00113332
Grin2a	1.30775346192584	-0.322862	NA	16.3645212004494	5.368585292191e-05	0.00114095
Nab2	0.263850354347215	-0.672289	NA	16.3535129010127	5.39967313841871e-05	0.00114607
Tyk2	0.542846757353077	-0.466432	NA	16.3471648551209	5.41768254080457e-05	0.00114841
Rnf113a1	0.436464343751603	0.54638	NA	16.3297465640112	5.46740929957256e-05	0.00115597
Plcxd1	0.104277498425941	-0.965806	NA	16.3128944204959	5.51595690981619e-05	0.00116299
Zscan29	0.0545125056928084	1.47119	NA	16.3108519642537	5.52187020998296e-05	0.00116299
Cyb5rl	0.0454537683737384	1.59961	NA	16.270666964956	5.63951971697549e-05	0.00118473
Sox4	1.45465095561044	-0.319656	NA	16.2622229043095	5.66456032083191e-05	0.00118625
Mnd1	0.0236701283373263	-2.43664	NA	16.2570428697638	5.67997689702044e-05	0.00118716
Ociad2	2.31576873655826	0.250689	NA	16.207553845844	5.82940933978307e-05	0.00121376
Ipmk	0.450929668995004	-0.49226	NA	16.183822221631	5.90246443354239e-05	0.0012271
Pfkfb4	0.463336619753209	0.509598	NA	16.1818918877419	5.90844711274753e-05	0.0012271
Gm28198	1.21623223057468	-0.321776	NA	16.1764368515382	5.9253869050967e-05	0.00122758
9330182L06Rik	2.74378249853862	-0.239656	NA	16.1739407264605	5.93315453643745e-05	0.00122758
Hbp1	1.13820625325819	-0.334217	NA	16.1653920378834	5.95983472386864e-05	0.00123155
Btbd17	0.0195497660977996	-3.44782	NA	16.1000132190322	6.16791341605777e-05	0.00126817
Tyw5	0.859713812044287	0.363051	NA	16.0847674733086	6.21747760805394e-05	0.00127517
A530076I17Rik	0.0196014203026971	-3.45402	NA	16.0789354591998	6.2365434169407e-05	0.00127589
Kdm4d	0.184446042265345	0.700498	NA	16.0792843881923	6.2354010577963e-05	0.00127589
Gm17224	0.0190077090566402	-3.03799	NA	16.0485876409052	6.33670932421644e-05	0.00129316
Zfp677	0.111978189195067	-1.11263	NA	15.9991786837475	6.50326453724457e-05	0.00132222
Gm48079	0.0173277269254036	-3.42964	NA	15.976780644731	6.5802119462388e-05	0.00133456
Gm2464	0.0662542523875901	1.26596	NA	15.9652691715095	6.62011492012815e-05	0.001341
Vgf	1.56764786625303	0.294269	NA	15.9178971520593	6.78690356184365e-05	0.00137141
Col6a1	0.264832372692682	-0.662671	NA	15.9148076862729	6.79792681746678e-05	0.00137195
R3hcc1l	0.49069711184731	-0.456865	NA	15.8994576369014	6.8529637906497e-05	0.00138136
Ankrd9	0.327136562839937	0.564513	NA	15.8565630711938	7.00915013868793e-05	0.00141056
Uty	2.50454127301067	-0.242526	NA	15.8055477467785	7.1995778205936e-05	0.00144364
Poc1b	0.20997909072443	0.760706	NA	15.8038843942449	7.20587362271852e-05	0.00144364
Hspb6	0.246435328365861	-0.65197	NA	15.7949679379928	7.23971707843858e-05	0.00144865
Sirt4	0.31027065943593	-0.584173	NA	15.7716458251944	7.32899744476729e-05	0.00146295
Apmap	0.6209390416656	-0.420409	NA	15.7513236886943	7.40769670106424e-05	0.00147438
Slc16a3	3.11995285540033	-0.220632	NA	15.7476156555771	7.42214789117836e-05	0.00147438
Cdkn2aipnl	0.282081465508726	-0.601116	NA	15.7423794899949	7.44260296589213e-05	0.00147666
Gm42717	0.0313215222518556	-2.90633	NA	15.7391709035924	7.45516533654522e-05	0.00147736
Mospd3	4.12323999667301	0.213292	NA	15.7271249699483	7.5025187967285e-05	0.00148228
Nme4	0.0409313536290307	1.71894	NA	15.7226715137504	7.52010222653957e-05	0.00148228
Aldh1l2	0.0374981398288659	1.76031	NA	15.7232779807978	7.51770529545459e-05	0.00148228
Arhgef4	1.57707557681765	0.286542	NA	15.7141347110567	7.55392385851934e-05	0.00148618
Lockd	0.0141975159493742	-4.06447	NA	15.6772931821873	7.70165022203633e-05	0.00150982
Cpne6	0.226111749559509	-0.61804	NA	15.6629677798052	7.75987415825107e-05	0.00151942
Gm42984	1.14102775134642	-0.328129	NA	15.6301482873363	7.89494127745995e-05	0.00153853
Il1rap	0.0248261530292152	-2.12244	NA	15.6149485967169	7.95829437094603e-05	0.00154904
Rab11fip4	0.824136449053487	-0.360093	NA	15.6079106511806	7.98780200395695e-05	0.00155111
Pwwp2b	0.115582718989432	0.932561	NA	15.608411135249	7.98570001702237e-05	0.00155111
Spink10	0.197933379944691	-0.754739	NA	15.5708577135648	8.14497817098026e-05	0.0015779
Zfp112	0.2301023884314	-0.66822	NA	15.5608741562975	8.18785778014981e-05	0.00158247
Pex5l	3.10988125099965	-0.218922	NA	15.5525206316736	8.22391095706299e-05	0.00158757
Gm11508	0.725120360446106	-0.393623	NA	15.5453874423054	8.25482374633996e-05	0.00159167
Tmem176b	0.891098489157285	-0.353885	NA	15.533465448329	8.30675095319509e-05	0.0015998
Uba6	2.59113340507803	0.236133	NA	15.5263831743637	8.33775395234239e-05	0.00160044
Glra4	1.23691292494454	0.327843	NA	15.5106947933992	8.40684610722188e-05	0.00161152
Nkain3	0.835647565978955	-0.394354	NA	15.5018778866065	8.44592877908391e-05	0.00161337
Gm15510	0.171121169357811	-0.804141	NA	15.4838664184399	8.52633764891949e-05	0.00162684
Kcna5	1.54608929074908	-0.282985	NA	15.4431473519667	8.7109729823209e-05	0.00165908
Mrpl38	3.04642087597984	0.228519	NA	15.4412802352665	8.7195350547223e-05	0.00165908
Aaas	0.121852578366318	-0.951337	NA	15.4157829941678	8.83730976064093e-05	0.00167644
Eif4b	3.42376377158875	0.214006	NA	15.4169942355103	8.83167882833503e-05	0.00167644
Akr1e1	2.19573945776192	-0.251824	NA	15.4026457763386	8.8986160113218e-05	0.00168418
Nxpe3	0.0643905482773118	-1.09832	NA	15.396066486544	8.92947973138047e-05	0.0016874
Tbc1d4	1.50551395476129	-0.285964	NA	15.3840053524396	8.98633919550524e-05	0.00169426
Krt222	3.893863318149	0.204485	NA	15.3825670776374	8.99314389733861e-05	0.00169426
Gm30564	0.0326690131846795	1.92352	NA	15.3481184772272	9.15768504532764e-05	0.00171542
Eepd1	0.197194160516693	-0.723814	NA	15.3448917075506	9.17325189311168e-05	0.00171638
Hmx1	0.541575466284346	-0.440588	NA	15.3352887416048	9.21973713404565e-05	0.00172312
Pmepa1	0.891044545709267	0.359757	NA	15.3176391526753	9.30579330790147e-05	0.00173722
Acd	2.63061839403378	0.233473	NA	15.3039657676616	9.37301789936934e-05	0.00174779
Unc5d	9.06506534679222	-0.213269	NA	15.2785762371565	9.49914421244824e-05	0.00176529
Tox4	2.73587189902571	0.239463	NA	15.2799873548918	9.49208962949234e-05	0.00176529
Spg7	3.74229207691901	-0.203379	NA	15.2721379453559	9.53139813931474e-05	0.00176782
Fchsd1	0.0357581445198007	-2.01894	NA	15.2552251347928	9.6166526388161e-05	0.00178109
Cdk7	1.97241383699768	-0.283584	NA	15.2523521401831	9.63121101336353e-05	0.00178177
Adgrl2	0.328623511440061	-0.629919	NA	15.2190501773173	9.80159104866193e-05	0.00180814
Arl6	2.11122283035184	0.261263	NA	15.2182797543172	9.8055684167736e-05	0.00180814
Epha7	1.098861937475	-0.34653	NA	15.1963140049112	9.9196546472981e-05	0.00182103
Mbtps1	1.25483492627845	-0.309192	NA	15.2000063909944	9.90038400138787e-05	0.00182103
Fam192a	3.57849383538035	-0.205728	NA	15.1481909907695	0.000101742915504645	0.00186336
Gm30382	0.919597066501595	-0.422764	NA	15.1401638455291	0.000102174023055882	0.00186917
Hist1h4i	0.0265307572273397	-2.0491	NA	15.1359822276145	0.00010239933020078	0.00187121
Rbsn	0.656215697195981	-0.39341	NA	15.104075795012	0.000104135016651708	0.0018987
Plekha7	0.699887389685828	0.39911	NA	15.0890281431829	0.000104963849981623	0.00191169
Wdr59	0.239093617066288	-0.682968	NA	15.0411148366172	0.000107647462355176	0.00195623
Ccdc34	1.07348779171455	0.324522	NA	15.017468446621	0.000108997252083929	0.00197857
Pitpnm1	1.05184775351765	-0.3259	NA	14.9783372644048	0.000111268501519197	0.00201313
Lipe	0.681880901268986	-0.386426	NA	14.9659044738098	0.000112000057073931	0.00202413
Mthfd2	1.18250969981679	0.320016	NA	14.9629839711479	0.000112172603312225	0.00202502
Exog	0.233565685735963	-0.667251	NA	14.9350396000774	0.000113837182770216	0.00205282
Bmp6	0.0414286290006735	-1.5255	NA	14.9090002124761	0.000115410675255282	0.00207457
Map3k12	0.892517463900117	-0.347879	NA	14.9088066030453	0.000115422456246347	0.00207457
Proca1	0.341612457256895	-0.564979	NA	14.8971287702611	0.000116135288293497	0.00208283
Usp53	0.428863298964733	-0.459221	NA	14.8841852210192	0.000116930564179247	0.0020948
Stim1	3.13259696390314	-0.211888	NA	14.8710125477663	0.000117745550372985	0.00210711
Uap1	1.69636942123952	0.273147	NA	14.8480543646354	0.00011917966140743	0.00212586
Il6st	0.292355243740709	-0.546138	NA	14.8419455102418	0.000119564213497586	0.00213037
Kcnmb2	0.217002221491864	-0.80454	NA	14.8229776802892	0.000120766221328981	0.00214713
Serping1	0.0262684206012403	1.93739	NA	14.7893477313006	0.000122927384263616	0.00218083
Zfp273	0.0918846600946243	-1.10362	NA	14.7758413259493	0.000123806274157844	0.00219406
Slc39a14	0.603788513629522	-0.412694	NA	14.7441005237952	0.000125896714228184	0.00222306
Wdr20	1.34521342759287	0.308306	NA	14.7397646964063	0.000126185017672854	0.00222421
Drd4	0.0556649088712392	-2.09873	NA	14.7276637954723	0.000126993169704489	0.00223367
Rbms3	1.23944712141968	-0.298907	NA	14.7280781584142	0.00012696541067804	0.00223367
Kcnk4	0.129984483769873	0.9074	NA	14.6801761558084	0.000130215307947007	0.00228301
Saxo2	0.666190909423948	0.407059	NA	14.6676025260776	0.000131082162660832	0.00229331
9130209A04Rik	0.0194063391801289	-3.40475	NA	14.65482560976	0.000131968988288157	0.00230392
Ube2l6	0.0194063391801289	-3.40475	NA	14.65482560976	0.000131968988288157	0.00230392
Yeats2	0.967450823354288	-0.331726	NA	14.6389413509155	0.000133079922917279	0.00231838
Sbk1	3.14225033869225	-0.209449	NA	14.6391138279072	0.000133067809535065	0.00231838
Fgf1	0.112305098119776	-0.911141	NA	14.6311499587923	0.000133628287152126	0.00232056
Inpp5e	0.256675568985721	-0.582974	NA	14.6315175944076	0.000133602361572504	0.00232056
Ppwd1	0.835573599511357	0.354846	NA	14.6342630064493	0.000133408915893268	0.00232056
Lmf2	0.182667668966682	0.809961	NA	14.6225043337122	0.000134239437939073	0.00232625
Zfp426	0.428651298182401	-0.455659	NA	14.5841299528354	0.00013698625660729	0.00236636
Ipo13	1.18857703548044	-0.312308	NA	14.5820816972987	0.000137134451508924	0.00236643
Ndufa4l2	0.017614541854372	-3.32397	NA	14.5795302589199	0.00013731927851675	0.00236714
Med22	3.75765568715923	0.202791	NA	14.5738033505644	0.000137735051998339	0.00237181
Rnf32	0.283660553448652	-0.587303	NA	14.5585251670804	0.00013885046390956	0.00238602
Kin	0.450757751275209	-0.486009	NA	14.5405087861321	0.00014017748297905	0.00240129
A930005H10Rik	1.72745646363782	-0.263614	NA	14.4920754276955	0.000143808603075254	0.00245355
Pcgf5	3.13344512195087	0.215889	NA	14.4918477349318	0.00014382589546502	0.00245355
Chst10	3.10459550606465	0.220873	NA	14.4948007805601	0.0001436017855307	0.00245355
Cttnbp2nl	0.4458059098677	-0.446898	NA	14.4721203079247	0.000145332099747796	0.00247155
Cdh11	0.693852459597633	-0.404154	NA	14.4732118065163	0.000145248349149108	0.00247155
Gm13483	0.572862570529147	-0.40958	NA	14.4396924043636	0.000147842611929533	0.00251164
Agbl5	0.18900971151527	-0.762541	NA	14.4363009930821	0.000148107680319581	0.00251355
Erbin	1.79820575072654	-0.26144	NA	14.4340935900948	0.000148280465352984	0.00251388
Syvn1	0.166603838027892	-0.725815	NA	14.42115227048	0.000149297544306875	0.00252213
Mir100hg	0.270780032620877	-0.64796	NA	14.4200900226078	0.000149381339593557	0.00252213
Cog6	0.920240823601206	-0.334381	NA	14.4163281325763	0.000149678477084868	0.00252456
Mex3a	0.048842508004414	1.45941	NA	14.4068176383546	0.000150432333918362	0.00253467
Dpm2	3.29961680702688	0.218672	NA	14.4013751467681	0.000150865457256545	0.00253936
Rasgef1c	0.0312153101457533	-2.34704	NA	14.3919878701839	0.000151615468717742	0.00254937
Ubr4	3.39738402824888	0.210989	NA	14.3720887320111	0.0001532177897304	0.0025732
Gm34425	0.0135193415385343	-2.76795	NA	14.3630979285059	0.000153947334457845	0.00258066
Gm30191	0.17160005890199	-0.708714	NA	14.3597666616993	0.000154218532795607	0.00258257
Gm30117	0.0196052691574359	-2.52107	NA	14.3502507098845	0.000154995880927727	0.00258665
Fam57a	0.141553827660659	-0.966561	NA	14.3490750394788	0.000155092193853885	0.00258665
Ppp4r4	0.112943363632988	0.908541	NA	14.3394443343514	0.000155883431566585	0.00259721
Hscb	0.362207555329465	-0.503497	NA	14.3349769581278	0.000156251841310577	0.00259851
Gm14403	0.17460456243752	0.860119	NA	14.3237244797817	0.000157183689064032	0.00261093
Sc5d	1.1877461286945	0.300807	NA	14.3107313713374	0.000158266652136753	0.00262627
Tprn	0.0771389830974465	1.42441	NA	14.2826549091554	0.000160632547622261	0.0026548
Unc13d	0.0148594470666608	-2.51684	NA	14.2797744513787	0.000160877279696989	0.00265617
Syne3	0.0642138858315413	2.65527	NA	14.2705517998569	0.000161663393469438	0.00266647
1110046J04Rik	0.324190763569459	-0.521689	NA	14.2429917987779	0.000164035678247236	0.00270018
Mt3	0.448161025043573	-0.485385	NA	14.2368970057687	0.00016456501963661	0.00270501
Bbs9	0.573950736742789	-0.429051	NA	14.2358213528001	0.000164658620180988	0.00270501
Strip1	2.36342318633714	0.233623	NA	14.2157443566642	0.000166415548619082	0.00273114
Casp7	0.0810850392059509	-1.16314	NA	14.2136643991013	0.00016659864135937	0.00273142
Nat8f1	1.23566697085887	0.302292	NA	14.1880034163536	0.000168874278061707	0.00276137
Tmem132a	0.931225865444015	-0.334534	NA	14.1536137502438	0.000171973187556687	0.00280275
Pcdhb4	0.0694491965683662	-1.12392	NA	14.143425063218	0.000172902266197411	0.00280972
Prr12	1.01750794289916	0.313178	NA	14.1432981581337	0.000172913870167787	0.00280972
Numa1	1.45119206238077	-0.28138	NA	14.1398133897104	0.000173232817944737	0.00281212
Rsph10b	0.484680201386559	-0.494566	NA	14.1144681653453	0.000175570480923765	0.00283885
Ctu2	0.502131831798961	0.458231	NA	14.1159880763671	0.000175429403225396	0.00283885
Gm35021	0.0119316309672685	-3.99438	NA	14.0974460506375	0.00017715830194831	0.00286097
Ntpcr	1.91482044680256	0.262209	NA	14.0960729507508	0.000177287013675847	0.00286097
Riox2	0.197166953725259	0.738227	NA	14.0676401479287	0.000179973535780666	0.00289579
Gm17529	0.121299386236908	-1.10613	NA	14.0615324188066	0.000180555968175229	0.00289665
Pex16	1.39899273354581	-0.286568	NA	14.0648060433594	0.00018024355983003	0.00289665
Gm5149	0.143277974133382	-0.77385	NA	14.0403555302664	0.000182590147477665	0.00292358
Spry1	0.381700676754111	0.623032	NA	14.0322004718845	0.000183379641159175	0.00293051
Gm31323	0.0550555082483525	-1.35077	NA	14.0198101356367	0.000184585743971766	0.00294579
Rps6kb2	1.63685588062299	0.27124	NA	14.0163767023709	0.000184921374629571	0.00294655
Dgkk	0.00402548604748423	-1.44269e+08	NA	14.0017561467176	0.000186357488312811	0.0029551
Ctnnd1	1.73437865801755	-0.26141	NA	14.0063127583994	0.000185908710341316	0.0029551
Rbms2	0.0785609689836523	1.22282	NA	14.0068594185173	0.000185854943348348	0.0029551
BC055324	0.017441406062351	-2.57478	NA	13.9936787402746	0.000187155712627643	0.00295681
Stk24	0.362377445552286	-0.521564	NA	13.9920635592378	0.000187315740829834	0.00295681
Kcnj3	0.496998562038024	-0.490927	NA	13.9949355659793	0.000187031284742497	0.00295681
Lrsam1	0.65852500130333	-0.390259	NA	13.9915595295775	0.00018736570709158	0.00295681
Cttn	2.75569453474654	-0.22109	NA	13.9987185666307	0.000186657264232071	0.00295681
Crls1	0.507508079498562	0.420275	NA	13.9807218801424	0.000188443338267881	0.00296528
Ciao3	0.51212926009937	0.468285	NA	13.9830963213948	0.000188206704788112	0.00296528
Dcaf13	0.602693452593748	-0.392799	NA	13.9702044286627	0.000189495104284364	0.00297897
Pla2g2c	0.0275962296563869	1.8618	NA	13.9634989576966	0.000190168751666867	0.0029867
Aste1	0.143193346139315	-0.766139	NA	13.9597902693208	0.00019054237149523	0.00298971
Cdk17	1.60279929104799	-0.271357	NA	13.9558206447547	0.00019094309840675	0.00299314
Shroom2	0.0218582804911669	-2.22015	NA	13.9493565811695	0.000191597453585506	0.00299961
Gm48633	0.0123971311293735	3.17582	NA	13.9481410261469	0.000191720756124661	0.00299961
Ramp1	0.0163542403622798	-2.71617	NA	13.9340347352325	0.000193157523139443	0.00300492
Sycp2	0.478381751878632	-0.490211	NA	13.9357899850027	0.000192978156207427	0.00300492
Prr16	0.502834822864697	-0.447913	NA	13.935051379401	0.000193053612984448	0.00300492
Cep63	0.463233001405483	0.458348	NA	13.9350502936068	0.00019305372393229	0.00300492
Nfil3	0.219712441966453	-0.664297	NA	13.918385056706	0.000194764193207427	0.00301279
Slc37a4	0.595198144434689	-0.479638	NA	13.9247935808269	0.000194104641300542	0.00301279
Hace1	1.15848658151972	-0.307084	NA	13.9184163126843	0.000194760970931235	0.00301279
Tank	1.8161242833103	-0.255872	NA	13.9229028206096	0.000194298999899445	0.00301279
1500009C09Rik	0.753487114281199	-0.355033	NA	13.8960718855505	0.000197078296075539	0.00304572
Rbm43	0.109515644082205	-0.862542	NA	13.8848822102565	0.000198249194581957	0.00306094
Mief2	0.151569213376208	-0.695537	NA	13.8614534068333	0.000200723572662955	0.00309333
Asah2	0.0194436303569766	-1.82393	NA	13.8468951488021	0.000202276769127824	0.00311143
Plxna4	0.705223400314462	-0.380995	NA	13.8396426816021	0.000203055038665896	0.00312048
Gm48957	0.0362945532690429	1.84104	NA	13.8361225601572	0.000203433873942814	0.00312338
Szt2	0.166267939893915	-0.673982	NA	13.8339641178362	0.000203666517711893	0.00312403
A630089N07Rik	0.472712063876418	0.476072	NA	13.8276506962114	0.000204348539139482	0.00313157
Aff1	1.29218434096689	-0.344974	NA	13.8051449324484	0.000206798563021915	0.00316494
Rab3b	2.66908600823885	0.253488	NA	13.7843439383172	0.000209089331203667	0.00319527
Frmpd4	0.196738681732575	-0.95269	NA	13.7687184145109	0.000210826949144075	0.00321286
Hivep1	1.20325623252701	-0.296659	NA	13.7637872895198	0.000211378325685988	0.00321594
Bcat2	0.283201026518338	0.651558	NA	13.7616610597489	0.000211616519651221	0.00321594
Gm26590	0.0466729794691083	1.8406	NA	13.7631772663135	0.000211446636753175	0.00321594
Dnah2	0.0566531447983283	1.47612	NA	13.7433706162635	0.000213676742356857	0.00323827
Tmem136	0.156925443156512	0.837366	NA	13.7173670132002	0.000216640633955943	0.00328016
Zfp711	0.553069241189094	0.443895	NA	13.7113731965716	0.0002173296672838	0.00328756
Dnase1l2	0.0503394814724865	-1.63214	NA	13.6891729732548	0.000219901051320857	0.0033234
Exoc1	1.61381223122186	0.261351	NA	13.6866066000781	0.00022020027774293	0.00332486
1810026B05Rik	2.6050525175881	0.218843	NA	13.6642506858268	0.000222824293634364	0.00335831
Iltifb	0.0144475300006107	-2.28536	NA	13.6604268075499	0.000223276267131022	0.00336204
Gngt1	1.76892669854802	-0.345446	NA	13.6533684649948	0.000224112976164193	0.00336846
Gm10432	0.116223221385855	1.00592	NA	13.6511182446132	0.000224380385534481	0.0033694
Edem1	0.572126628670426	0.390971	NA	13.6448528014498	0.000225126648068446	0.00337752
Lrrcc1	1.48064440395599	-0.273279	NA	13.6376990810161	0.000225981771844337	0.00338725
Poc5	0.846754170731671	0.345838	NA	13.6358686762239	0.000226201095981437	0.00338745
Gm15879	0.0517473653976838	-1.46885	NA	13.6120539328812	0.000229074284568841	0.00342112
Dnpep	3.33400566150803	-0.202105	NA	13.6001471935389	0.00023052457341007	0.00343965
Gm49797	1.2140633349434	-0.290876	NA	13.5486987494777	0.000236898405962941	0.00352196
Mrpl19	3.04642792648038	0.206701	NA	13.5343552826801	0.000238706860571172	0.00353924
Plbd2	0.700921070560416	-0.371714	NA	13.5206419065825	0.00024044888935734	0.00355864
9430014N10Rik	0.0050059275989968	1.44269e+08	NA	13.5172300786354	0.000240884286517771	0.00356188
Entpd7	0.417564231013744	0.551365	NA	13.4638623958944	0.000247799174159918	0.00364771
Bhlhe22	2.46573455507523	-0.293336	NA	13.4449499750705	0.000250297423852256	0.00368119
Rnf121	2.35047439823835	0.235561	NA	13.4431250595866	0.000250539827116464	0.00368146
Trim27	0.472052830847445	-0.420667	NA	13.4398051879594	0.000250981412486522	0.00368465
1110059E24Rik	3.35724700110862	0.209133	NA	13.4335197713154	0.000251819604301089	0.00369365
Snx9	1.99290922710457	-0.244762	NA	13.4114302804745	0.000254787808482569	0.00373386
Tnks1bp1	0.175543799444378	0.675888	NA	13.3829930375001	0.000258660988460946	0.00378387
Atp6v0a4	0.872588358100022	-0.347695	NA	13.3810350767179	0.000258929839564791	0.00378443
Smim24	0.0523633932003782	-1.52741	NA	13.3646607678006	0.000261189288414416	0.00380136
5930430L01Rik	0.468275220051283	-0.455944	NA	13.3642552194642	0.000261245500638253	0.00380136
Gm9856	0.826018355460044	0.350888	NA	13.3511507147651	0.000263068471558342	0.0038245
Man2c1os	0.341792367625955	-0.502601	NA	13.3443426898253	0.00026402059636462	0.00383495
Ddx27	1.50025009378409	0.277187	NA	13.3403096442596	0.000264586269736426	0.00383977
Wnt7b	0.0043417596385885	-1.44269e+08	NA	13.2913051981156	0.000271558079277654	0.00393274
Tdrd7	0.276184338061933	-0.59847	NA	13.2614958794296	0.000275889365962812	0.0039792
Bcl7c	2.30705204892294	0.232246	NA	13.2512626452544	0.000277392264812807	0.00399037
Pou3f4	0.035068545016286	-2.55446	NA	13.2271079053192	0.000280972575397254	0.00403128
Stum	0.0224498026643232	-1.78293	NA	13.2177888870942	0.000282366306327012	0.00404774
Zfp37	0.34923764344819	-0.510945	NA	13.2135434441149	0.000283003555234113	0.00404781
Lrp10	0.887809515281655	-0.33084	NA	13.214688407699	0.00028283155133334	0.00404781
Fbxw8	0.553438229688545	-0.403412	NA	13.2014000795927	0.000284834317901731	0.00406441
Ficd	0.158893111733068	0.706058	NA	13.1978236303237	0.000285375786029404	0.00406605
Rbbp9	0.872019481808111	0.336615	NA	13.1720014957752	0.000289316149163224	0.00411505
Gm28376	0.0188495641584727	-2.81662	NA	13.1651342616073	0.000290373272599818	0.00412652
Mast1	1.50777386372887	-0.26352	NA	13.159869189961	0.000291186401798822	0.00413449
Cish	0.0260846142981378	1.90597	NA	13.1565341276279	0.000291702651423166	0.00413825
Rexo1	0.988223505491954	-0.313157	NA	13.152943654539	0.000292259469427228	0.00414257
Zfp808	0.0602611683134948	-1.27469	NA	13.1492659942256	0.000292830920272161	0.00414709
Lnpep	2.89718953270083	-0.206441	NA	13.1312409693847	0.000295648070788875	0.00418338
Rab34	1.80294352883711	0.25664	NA	13.1272774972429	0.000296271184145671	0.00418859
Adcy5	0.963932718417187	-0.312462	NA	13.1141900094004	0.000298338146696897	0.00420695
Zfp622	1.25389956491928	0.287193	NA	13.1145329420887	0.000298283800711114	0.00420695
Decr1	0.245824399432574	-0.726516	NA	13.1093961702166	0.000299098893233197	0.00421327
Opn1sw	1.67848757991445	-0.281766	NA	13.1081352085366	0.000299299323343866	0.00421327
Zbtb7c	0.62480760124325	0.378522	NA	13.1030500277144	0.000300108989884613	0.00422105
4930549G23Rik	0.645763087107881	-0.38455	NA	13.0789143955055	0.000303982122749645	0.00426094
Pfn4	0.164292538322395	0.761629	NA	13.080702644306	0.000303693434032379	0.00426094
Heg1	0.806587136219702	-0.364622	NA	13.0617808308066	0.000306762179883687	0.00428924
Cox11	3.11218678584202	0.205541	NA	13.0600422934705	0.000307045701005432	0.00428924
2010320M18Rik	2.92299389863703	0.216051	NA	13.0607544837769	0.000306929524870518	0.00428924
Mreg	1.30590913999867	-0.282959	NA	13.0559892554994	0.000307707698537192	0.00429484
Fmnl1	0.00396094448205343	-1.44269e+08	NA	13.0398431881048	0.000310359221092276	0.00432671
Pcnx4	0.951237302457812	0.310664	NA	13.0388788230663	0.000310518317642726	0.00432671
Cenpp	2.42994067742671	0.224726	NA	13.0254294877218	0.000312745723143028	0.00434669
Hk2	0.00627608820372166	-3.79297	NA	13.0180382483572	0.0003139766767879	0.00436011
Fndc5	1.20700619386826	-0.285159	NA	12.984580292814	0.000319610279943722	0.00442678
Man2b2	0.059396000451625	1.23611	NA	12.983136750093	0.000319855623853799	0.00442678
A830018L16Rik	0.144800269648494	-0.967609	NA	12.9425776808755	0.000326827256482827	0.00450808
Snx5	2.63737894266626	0.221572	NA	12.9390682834143	0.000327437641647802	0.0045114
Siae	0.036438981875934	-1.60115	NA	12.9316002421374	0.000328740380020608	0.00452307
Ppp1r8	1.60649166847972	0.25929	NA	12.928643637798	0.000329257579348759	0.0045264
Gm12239	0.0412921902028795	-1.28329	NA	12.9168009576209	0.00033133746590818	0.00453601
Fgf22	0.0910360256170019	-0.967354	NA	12.9216213839322	0.000330489276891963	0.00453601
Gm13830	0.258456228591772	-0.611455	NA	12.9171568265378	0.000331274773160226	0.00453601
Dph5	0.617583279522449	-0.37529	NA	12.916859503579	0.000331327151155751	0.00453601
Fam171a2	0.82343396942273	0.339593	NA	12.9185025532786	0.000331037807244414	0.00453601
Pip4k2c	1.02221875748039	0.306021	NA	12.9090625187534	0.000332703696558098	0.00455092
Fancm	0.393038705100885	-0.47679	NA	12.8899398922399	0.000336104250630574	0.00458979
Rasgrf1	1.26958717178099	-0.274828	NA	12.8819982123257	0.000337526797958116	0.00460539
Adam21	0.0632857447257057	-1.64688	NA	12.8471208837232	0.000343846459864296	0.00467996
Vps45	2.30101457744008	0.22741	NA	12.8429550862613	0.000344609229114048	0.00468646
Mtrf1l	0.211583960144027	0.70355	NA	12.8403961867176	0.000345078617201414	0.00468896
Zfp1	1.20817744295169	-0.283542	NA	12.8157093824469	0.000349640277186247	0.0047431
4931414P19Rik	0.0483211328037684	1.29404	NA	12.7920027493735	0.000354078095598979	0.00479143
Txndc12	1.94415098190632	0.246834	NA	12.7899907151789	0.000354457350116365	0.00479261
Pmpcb	1.56555683431688	-0.25741	NA	12.7855177793339	0.000355301936971648	0.00479682
Mrto4	2.40756791459729	0.229976	NA	12.7852511839881	0.000355352340014317	0.00479682
Tdp1	1.26423222209562	-0.283782	NA	12.7781970870211	0.000356688626310579	0.00480696
Ppargc1a	2.9795216703445	-0.200972	NA	12.7718227192549	0.00035790051029259	0.00481934
Pcdhb2	0.235025293248217	0.725972	NA	12.7640444255075	0.000359384937066213	0.00483536
Saysd1	1.54744095009686	0.264486	NA	12.7617031731362	0.000359832962332815	0.00483743
Sdc4	0.177372139271582	-0.808799	NA	12.7535127746529	0.000361404728222818	0.00485458
Abi3bp	0.0273329101313869	-2.5263	NA	12.7471011545369	0.000362639974234135	0.0048672
Gm15723	0.108030805945312	-0.856162	NA	12.7364366407524	0.000364704017284062	0.00487954
Nudt2	0.782620465540213	-0.34165	NA	12.7368993310855	0.000364614221193318	0.00487954
Ints7	1.14398487822528	-0.29587	NA	12.735167019192	0.000364950532287328	0.00487954
Katnbl1	2.93910701598933	0.203899	NA	12.7379226200972	0.000364415706802004	0.00487954
Pcsk4	0.0444405515374388	1.47912	NA	12.7346824718224	0.000365044658353074	0.00487954
Frmd8	0.0463470094921382	-1.32128	NA	12.7287029404501	0.000366208234961125	0.00489111
Aloxe3	0.0118056622540381	-2.64711	NA	12.7172673090824	0.000368443967691896	0.00491298
Slc44a5	3.00155823887118	0.21085	NA	12.7075098641694	0.000370362494548387	0.00493056
Pigq	1.23205353124415	0.336164	NA	12.7080079598094	0.000370264314285673	0.00493056
Gm47352	2.06333216270804	-0.23514	NA	12.7011517669389	0.000371618058029837	0.00494327
Fam151b	0.004276011170068	-1.44269e+08	NA	12.6948231170229	0.000372872072854542	0.00494921
Map3k7	0.919184310156807	-0.313251	NA	12.6943371956964	0.000372968533994187	0.00494921
BC030500	0.0213856826152891	-2.12491	NA	12.6920718931047	0.000373418555905526	0.00495119
Parvg	0.0194021486161401	-2.70952	NA	12.6880319996812	0.000374222476286398	0.00495784
Ebpl	0.443555538927632	-0.434157	NA	12.6692869919535	0.000377975566306174	0.00500353
Fubp3	1.08756564912224	-0.30316	NA	12.6505936939179	0.000381756141155178	0.00504951
Tbc1d13	0.436025740357493	-0.461258	NA	12.6456057467889	0.000382771350457844	0.0050548
Oscar	0.0296874285306173	1.62683	NA	12.6458259090955	0.000382726482841526	0.0050548
Nrbp2	0.366872542461737	-0.481427	NA	12.6367407379272	0.000384582398244078	0.00507056
Orc3	1.84083158194292	0.245961	NA	12.6372469563312	0.000384478749559475	0.00507056
Ldah	2.73527360415348	0.213936	NA	12.6268200779677	0.000386619364758577	0.00508336
Adamtsl4	1.4844135788722	-0.268136	NA	12.6215962840103	0.00038769631738009	0.00509119
Zfp74	0.902502742273002	-0.336909	NA	12.6111256527877	0.000389864100079388	0.00511557
Rab15	2.54452841824316	0.22044	NA	12.6065891215822	0.000390807113916447	0.00512385
Impdh2	1.42621977798777	-0.267793	NA	12.5764164216189	0.000397138005627249	0.0052027
Slc25a13	0.048243664118295	1.24638	NA	12.5727248941703	0.00039791964366574	0.00520878
Fbxo45	0.387583205923572	-0.471987	NA	12.5578323550446	0.000401088768051733	0.00524609
9330158H04Rik	0.744128969224193	-0.406463	NA	12.5463831227257	0.000403542472593894	0.00526143
Krba1	0.554703114888764	-0.399846	NA	12.5215245579693	0.00040892225221696	0.0053189
Hdac4	1.46005746045293	-0.273406	NA	12.5221319893987	0.000408789935506497	0.0053189
Prdm4	0.232451582115079	-0.586162	NA	12.5002628543961	0.000413581031667591	0.00537524
Get4	3.01483749334165	0.200373	NA	12.492377084141	0.000415322520830723	0.00539233
Olfm2	0.0934071419311782	-0.859335	NA	12.4828141198178	0.0004174443363926	0.00541261
Nrtn	0.104148151698836	0.957284	NA	12.4705842551252	0.00042017383548013	0.0054437
Wdr78	0.12075189014865	-0.753847	NA	12.4552833692192	0.000423614123433479	0.00547949
Slc27a4	0.960703869478279	-0.318149	NA	12.4486827545746	0.000425106988580872	0.0054903
Grm6	0.141138102288212	-0.737876	NA	12.4282764546692	0.000429755974175066	0.00554598
Pabpc4	2.20149820427493	0.226819	NA	12.4246135765337	0.0004305958730116	0.00555246
Zfp853	0.0365143255308788	-2.16352	NA	12.4180672064466	0.000432101087298362	0.00555878
Cngb3	0.785948873799919	-0.419025	NA	12.4062162745784	0.000434839512673828	0.00558854
Cox7b2	0.160216031865048	-0.71339	NA	12.3898675931699	0.00043864602971068	0.00562535
Cenpq	0.188509359864403	-0.639887	NA	12.3835511992922	0.000440125691126058	0.00563993
Aipl1	0.105916347840127	-1.22655	NA	12.3670429018575	0.000444016723283616	0.00567209
Rasgrp2	0.10241850997196	-0.922225	NA	12.3652605856566	0.000444438890138217	0.00567307
Wdpcp	0.88369457277216	-0.317873	NA	12.3625136082809	0.000445090344508921	0.00567698
Scn1a	1.12031550441673	-0.283705	NA	12.3534961402617	0.000447235650945959	0.00569991
Cdo1	0.11799298616723	-0.831136	NA	12.3445001865886	0.000449386242981092	0.00571845
Snapc2	0.368533636786755	-0.493891	NA	12.3458610708305	0.000449060237948215	0.00571845
Prdm8	0.235617593465826	-0.587145	NA	12.3352368944402	0.000451611658822708	0.005742
B3gnt2	0.307246939591306	-0.517177	NA	12.3338907521654	0.000451935981188069	0.005742
Sap25	0.145762589480657	-0.752888	NA	12.3320844074141	0.000452371548435113	0.00574309
Hmg20b	1.49064626175463	-0.261765	NA	12.3221103883201	0.000454784245680416	0.00576037
Fdxr	0.291953599411945	0.601723	NA	12.3185340921088	0.000455652506571276	0.00576692
Tsen15	2.86029245639691	0.203675	NA	12.2862456129409	0.000463567748720623	0.00585357
Prdx4	0.113184942639437	-0.79513	NA	12.2612443353536	0.000469791864365296	0.00592306
Stx3	1.68096144798012	-0.243536	NA	12.2502851885051	0.000472546704230525	0.00595322
3110083C13Rik	0.246053995803814	-0.597148	NA	12.2471686945313	0.000473333083572165	0.00595856
Panx1	0.15570295538858	-0.695234	NA	12.2348482438025	0.000476454841961086	0.00599326
Chpf	1.61174590031749	-0.250623	NA	12.2313927115368	0.000477334133295111	0.00599973
Ccne2	0.216986061573217	-0.617036	NA	12.2114975425112	0.000482428613444191	0.00604526
Zfp655	0.527043397615492	0.397046	NA	12.1889102612931	0.00048827905151371	0.0061046
Skida1	0.318977240582541	-0.499905	NA	12.1841376669228	0.000489524364621236	0.00611087
Cry1	2.82906731414445	0.20209	NA	12.1799394822627	0.000490622448580742	0.00611993
Prorp	0.182389690607529	-0.694013	NA	12.1446986199255	0.000499938752448415	0.00621255
Mxd4	1.82662884672035	-0.233718	NA	12.1453439204827	0.000499766564530623	0.00621255
Gadd45b	0.244792598549964	-0.54304	NA	12.1237971415397	0.000505548491940494	0.00627242
Gm14305	0.655604454631079	-0.376207	NA	12.1214924151646	0.000506170935505302	0.00627242
Zfp93	0.0625091226121126	-1.09231	NA	12.1162795135672	0.000507581654579341	0.00628376
Selenoi	0.703762588672722	-0.357165	NA	12.1054189098065	0.00051053352768463	0.00631555
Slc23a2	2.81305330510578	-0.20207	NA	12.1023173735826	0.000511379692679087	0.00632125
Ddx56	1.27382071391813	-0.273231	NA	12.0904484338412	0.000514630895384758	0.00634711
Gtf2a1	1.6391366093603	-0.245905	NA	12.0700662594713	0.000520262879193817	0.00640216
Cd59b	0.0901588636450466	-1.23357	NA	12.0480394654023	0.000526419326556725	0.00646339
Gtf2b	2.55798877336469	0.210231	NA	12.0404607339862	0.000528554540562398	0.00648476
Bend5	0.0523848734669783	-1.17013	NA	12.0365873748207	0.000529649187696555	0.00648977
B4galt3	1.4814568491526	-0.254207	NA	12.0348257650812	0.000530147792222563	0.00648977
Dedd	1.32647212893622	0.2684	NA	12.0358795552436	0.000529849471396302	0.00648977
Nmnat3	0.101915259392423	-0.840895	NA	11.9881793836028	0.000543524466280467	0.00663374
Zfp160	1.22284289097295	-0.280504	NA	11.9895378516166	0.000543130122192995	0.00663374
Lmo2	2.72437894461691	-0.211056	NA	11.9905034445649	0.00054284999993485	0.00663374
Gm35288	0.0171083952682192	-3.20696	NA	11.9788895828698	0.00054622892753706	0.00666091
Uaca	0.022128295569305	-1.48671	NA	11.9771600236011	0.000546733938619239	0.00666091
Gnal	0.160830938905045	-0.673541	NA	11.9763637583041	0.00054696659731273	0.00666091
AW011738	0.0377122398255913	-1.45689	NA	11.9651264006883	0.000550260697872418	0.00669606
Thsd4	1.68224865819216	-0.239771	NA	11.9576470190609	0.000552464293528736	0.0067179
Hpgds	0.0562610363388561	-1.15687	NA	11.9322884575428	0.000560002074278346	0.00678946
Gm10762	0.087167343970938	1.13191	NA	11.920539042605	0.000563529704506831	0.00682719
5031415H12Rik	0.817837808666548	0.329413	NA	11.9113146591248	0.000566314947824538	0.00685083
Ifi27	0.0424258080225965	1.43378	NA	11.9121551036293	0.000566060606176073	0.00685083
Acox3	0.11489859170151	-0.848233	NA	11.9068060143313	0.00056768136028712	0.0068623
4931428F04Rik	0.362547162057944	-0.447272	NA	11.8881594908595	0.00057336793543778	0.0069107
D330050G23Rik	0.328902998032889	0.489084	NA	11.8734423860566	0.000577896780571117	0.00695508
Hcn4	0.0857772880278485	-1.06328	NA	11.8683240717111	0.000579480278610579	0.00696833
Dnaja4	0.146829542078928	0.675741	NA	11.8671449295923	0.000579845701089905	0.00696833
Trp53	0.682412471224358	0.365443	NA	11.8299578766788	0.000591490414321785	0.00710307
H1fx	2.29276104490449	-0.214445	NA	11.8184953378444	0.000595127209586561	0.00713111
Mfap1b	1.4481644420845	-0.261335	NA	11.8143340566529	0.00059645306973099	0.00714179
Taf2	0.465898408433479	-0.424979	NA	11.8094212784559	0.000598022213012077	0.00715536
Trank1	0.321688683445917	-0.47734	NA	11.8021512793814	0.000600351910553553	0.00717801
Zfp946	0.196722729496195	-0.63206	NA	11.795207679605	0.00060258557438724	0.00719424
BC051226	0.222377758109137	-0.609738	NA	11.7736696605376	0.000609567636242595	0.00726704
C2cd2l	1.50531911844988	-0.249953	NA	11.7666585540301	0.000611858045617836	0.00728377
Gm45699	0.103821959564829	-1.31302	NA	11.7496734089458	0.000617442925150948	0.00733431
A930007I19Rik	0.351844541877231	0.545725	NA	11.7499426891693	0.000617353982567836	0.00733431
Zfp449	0.189566958236906	0.937559	NA	11.7316410211855	0.000623428540765718	0.00739472
Cradd	0.430019515086367	-0.423583	NA	11.7263509962372	0.000625195595089908	0.00741033
Itgb1bp1	1.23034520322541	-0.269502	NA	11.7125247130473	0.000629838000219225	0.00745997
Dhx38	0.119718510257293	-0.816495	NA	11.7069432167897	0.000631721936811927	0.00747151
Aldh16a1	0.266536804692801	-0.545057	NA	11.6947352031859	0.000635862413163078	0.00749889
Cptp	0.81981575477456	-0.321951	NA	11.6949491775555	0.000635789605884365	0.00749889
Lgalsl	2.00336322629711	-0.225195	NA	11.6959062593268	0.000635464050737865	0.00749889
Slc20a1	1.06137761279993	0.289315	NA	11.6912481571241	0.000637050109561474	0.0075075
Gm43625	0.0444681687108587	-1.69838	NA	11.6819007564183	0.000640244929146694	0.00752356
Peli2	0.539085953799514	-0.403747	NA	11.6472101430864	0.000652243953449936	0.0076427
Cnmd	0.23164650355598	0.673085	NA	11.6414607925494	0.000654254420959086	0.00766079
Nab1	0.943687180894383	0.304204	NA	11.6384123559484	0.000655322956327307	0.00766784
Actr3b	1.78796151295606	0.237163	NA	11.634621666959	0.000656654126014871	0.00767249
Gm9801	1.25725062864558	-0.268275	NA	11.6271802308255	0.000659275276221583	0.00769764
Zbtb24	0.252577537627121	-0.548619	NA	11.6109007991196	0.00066504643017528	0.007754
E2f4	1.45095474616636	0.25702	NA	11.6093450499894	0.000665600618437146	0.00775496
Ajap1	0.0582279471222475	1.14693	NA	11.5983170211801	0.000669542422584592	0.00778983
Fam241a	0.0487846988632031	-1.37328	NA	11.5947932025701	0.000670806926618782	0.00779902
Fgr	0.0110923167889462	-3.82828	NA	11.5895614005348	0.000672688785475844	0.00781537
Plcxd3	2.54395897048494	0.203127	NA	11.5824258633766	0.000675264015638364	0.00783538
Kdm5d	0.415459900086639	0.47266	NA	11.5821470984677	0.000675364824480599	0.00783538
Saal1	0.887760142448898	0.311724	NA	11.5802199182391	0.000676062160580042	0.00783793
Klhl33	0.0969079979982264	-0.80514	NA	11.5779492297202	0.000676884726641697	0.00784193
Gm43254	0.0225354962180497	-2.1078	NA	11.5547649617778	0.000685341437673102	0.00792872
Sun2	0.221580558663817	0.604015	NA	11.5525288651107	0.000686162704054848	0.00793264
Cept1	2.12682745578686	0.220512	NA	11.5362977447042	0.000692153912108475	0.00798505
Efcab11	0.0201881679161234	-1.93244	NA	11.5299952038793	0.000694494525386596	0.00798586
Mettl7a1	0.45383142607724	-0.409849	NA	11.5297605671633	0.000694581818176944	0.00798586
Gm11808	1.44288940273068	0.259392	NA	11.5307959309901	0.000694196711321504	0.00798586
Rnd1	0.145135478034348	1.03687	NA	11.5295646693806	0.000694654707269998	0.00798586
Gm43773	0.0225666991423964	-2.10291	NA	11.5236525782793	0.000696858103019548	0.00800558
AI839979	0.0607082566977818	1.45398	NA	11.5185623186072	0.000698760867225567	0.00802183
Echdc1	1.48624267924331	-0.248943	NA	11.5171745882789	0.000699280518162388	0.00802219
Flii	1.17657587247664	-0.279525	NA	11.5095912787491	0.000702127080020239	0.00804923
Eid2	0.38377225663619	0.426159	NA	11.4911948272917	0.000709081366549871	0.00811762
Gm32391	0.0058936360776493	-1.44269e+08	NA	11.4828313581472	0.00071226593620664	0.00814543
Dnase1l1	0.039593952437728	-1.62134	NA	11.4822128217976	0.000712502030550708	0.00814543
Timm50	1.5609323811511	0.248075	NA	11.4799990570551	0.000713347669505853	0.00814943
Gm17359	0.0900473816937734	1.75136	NA	11.4785951649292	0.000713884469805092	0.00814989
Dnajc24	2.51971862597964	0.208746	NA	11.4759243531355	0.00071490682451368	0.0081559
Syce2	0.134676977585834	-0.689666	NA	11.4721206379403	0.000716365396649929	0.00816686
Qpct	0.716075838549481	-0.362919	NA	11.468685619241	0.000717685173448477	0.00817057
2810004N23Rik	1.34309734171755	0.264778	NA	11.4694337908875	0.000717397507390039	0.00817057
Nop14	1.00945387122488	0.287748	NA	11.4619031455767	0.000720298306868069	0.00819464
Vps51	0.245519593507531	-0.561854	NA	11.4528158313615	0.000723814527263455	0.00822325
Zfp661	0.0241335874193483	1.79871	NA	11.414465134951	0.000738846030111086	0.00837087
Picalm	2.04449644061642	-0.217916	NA	11.4125991525214	0.000739585398868623	0.00837347
Myh7	0.00422775144758507	-1.44269e+08	NA	11.4096246034687	0.000740765568248327	0.00838106
Cat	0.183855759243617	-0.665133	NA	11.4038984090992	0.000743042832086318	0.00839654
Strn	1.21815527768578	0.2818	NA	11.3984890485815	0.000745200594797725	0.00839654
Ppat	0.276385241601037	0.521111	NA	11.4000570420215	0.000744574480031906	0.00839654
Cp	0.219119340383305	0.76247	NA	11.3986414481397	0.000745139716850044	0.00839654
Tmem163	0.184509488899775	0.964918	NA	11.4002524362865	0.000744496494512386	0.00839654
Galnt14	0.384954187258837	-0.472597	NA	11.393764735706	0.000747090278082339	0.00840395
Epha6	1.57124933276193	-0.234032	NA	11.3930121313209	0.000747391760232421	0.00840395
Ptpn12	2.19554141990716	0.222354	NA	11.3930093935482	0.000747392857168024	0.00840395
Pdss1	1.22069829008631	-0.26751	NA	11.3733678439934	0.000755304628689068	0.00845241
Dnajc16	0.244951967728501	-0.607698	NA	11.3685894766833	0.000757242165890909	0.00846833
Abce1	2.15002522546305	0.215393	NA	11.3568030035288	0.000762042870946758	0.00851043
Cdc45	0.138208037127621	1.37457	NA	11.35438734065	0.000763030579304774	0.00851567
Cd24a	0.199387644626919	-0.728861	NA	11.3503395332291	0.00076468853626888	0.00852735
Fpgt	0.0833176153354502	-0.962888	NA	11.3456341163798	0.000766620424962445	0.00853681
Trap1	1.03670231787597	-0.28628	NA	11.3447018319119	0.000767003775521307	0.00853681
Fam47e	0.0965644866655939	2.22056	NA	11.3398575697051	0.000768998833618397	0.00855322
Iqcc	0.485656089235218	-0.397652	NA	11.3320962006066	0.000772206215557633	0.00857728
Sag	2.24707783781328	0.215435	NA	11.3293979020781	0.000773324452075535	0.0085839
Gm11521	0.00680753824610347	-3.63303	NA	11.3073774180968	0.00078251166795032	0.00866247
9330159M07Rik	0.0153123485377347	-2.01492	NA	11.3027388758765	0.000784460954407599	0.0086782
D030051J21Rik	0.03492609352821	-1.50066	NA	11.2835479149514	0.000792578025960007	0.00876209
Ndufaf6	1.45139874201447	-0.263033	NA	11.2739276547419	0.000796678949722635	0.00879559
Dtwd1	0.103091004685956	-0.769609	NA	11.2699278721884	0.000798390285764017	0.00880857
Optn	0.94519370726604	-0.289495	NA	11.2675691268233	0.000799401234157705	0.0088138
Ncoa6	2.38428848977729	-0.20943	NA	11.2496664880851	0.000807116549723904	0.00888694
Gpr62	0.114172918833024	-0.756576	NA	11.2449196301267	0.000809174855320632	0.00890363
Cdk4	1.82107324048318	0.228944	NA	11.2312653110798	0.000815125208744383	0.00895711
Tsen54	0.102655349891248	-0.871088	NA	11.2202539688341	0.000819956010532561	0.00899815
Frmd6	0.899541050266867	0.303673	NA	11.2164544862077	0.000821629597470275	0.0090105
Gulo	0.0901025064676892	-1.37986	NA	11.2117075607909	0.000823725366863411	0.00902746
Ggact	0.543214730947958	-0.37118	NA	11.2071608918837	0.000825737791976227	0.00903746
Fbxl21	0.0225139518199858	-1.79334	NA	11.1975088974987	0.000830026409843712	0.00906643
Tm7sf2	0.25243930220298	-0.571068	NA	11.1974768737021	0.000830040676232195	0.00906643
Tacc2	1.01951382442406	-0.283273	NA	11.183302767407	0.000836379556265718	0.00912779
Gm10010	0.717571074962411	0.342663	NA	11.1824338955233	0.000836769718099755	0.00912779
Stat5a	0.0774249785943245	-1.13419	NA	11.1765974312769	0.000839395323832562	0.00914429
Iba57	0.0775257966062687	-1.12247	NA	11.1714268587091	0.000841728330045216	0.00916363
Zfp780b	1.2393251891899	0.291851	NA	11.1656206837686	0.000844355943705744	0.00918615
Tmod1	0.0885345099603155	-0.958941	NA	11.146946088901	0.000852863613674073	0.00926643
Fes	0.360552507410881	0.439301	NA	11.1456027627643	0.000853478931364098	0.00926699
Gm42982	0.125640758079016	0.79979	NA	11.128260040218	0.000861463295203952	0.00934133
Spry3	0.0299654000735354	-1.69867	NA	11.1265886881117	0.00086223674426509	0.00934355
Cemip	0.373276100585278	-0.431598	NA	11.1167754678331	0.00086679218368531	0.00937412
Patj	0.456931827129244	-0.394907	NA	11.1143741775887	0.000867910600030794	0.00937412
Foxn2	0.077239457086309	-1.22361	NA	11.0870872728967	0.00088072265855223	0.00950001
Bc1	0.779117364871135	-0.345178	NA	11.0852532815572	0.00088159060548771	0.00950313
Tjap1	0.417597271986689	0.455961	NA	11.0399090458261	0.000903327392603001	0.00971195
Gm3728	0.261994093028009	-0.533541	NA	11.0333130552362	0.000906534191011535	0.00973369
Pkd2	1.04664735966568	0.283982	NA	11.0272956812113	0.000909469725893409	0.00975883
Gm11210	0.0660015565683337	-1.2691	NA	11.0013049588733	0.000922260005144061	0.00984656
Ano3	0.199511540971673	-0.612381	NA	11.0009401218183	0.000922440834154341	0.00984656
Pikfyve	1.00160014013731	-0.284102	NA	11.0009801990517	0.000922420968392033	0.00984656
Gm42701	0.0661086798848096	-1.3737	NA	10.9837951919101	0.000930979177178366	0.00991194
Zfp365	0.386880682785957	-0.461162	NA	10.9640451423293	0.000940914059484833	0.0100112
Chn2	0.988204281280189	-0.309457	NA	10.9338009131243	0.000956336165058773	0.0101294
Grb10	0.946116577149823	-0.283372	NA	10.9289964328327	0.000958809496328345	0.0101425
Nagpa	0.0150640414732214	-2.28651	NA	10.9250076430222	0.000960867829339495	0.0101533
Gm38393	0.352702370691585	-0.427446	NA	10.9134696263936	0.000966846992288171	0.0102078
Spats2l	0.0441742369866151	-1.22569	NA	10.9095145646966	0.000968905213678064	0.0102164
Gpr22	0.995949292959802	-0.294198	NA	10.9106430630095	0.000968317489467075	0.0102164
Fbxo4	0.12374231302408	0.748393	NA	10.9043453747911	0.000971601955034097	0.0102383
Setd1b	1.02086354429092	0.282887	NA	10.881304133453	0.000983715141512714	0.0103377
Wscd2	0.0506161184495742	-1.17527	NA	10.8753398200288	0.000986875509204598	0.0103594
Vldlr	0.220164064242293	-0.506326	NA	10.8722548193081	0.000988514217454843	0.0103652
Hmbs	0.370381124929155	-0.436365	NA	10.8719177082415	0.000988693452830157	0.0103652
Gm44649	0.115441154936168	-0.855043	NA	10.8635117904476	0.000993173364552711	0.0104045
2210408F21Rik	0.198165522969087	-0.549316	NA	10.8625115675329	0.000993707796433394	0.0104045
Steap1	0.00880925288651087	-2.90661	NA	10.8548252931653	0.000997824393547757	0.0104409
Cad	0.0669221059857903	-1.11664	NA	10.8514998918502	0.000999610748450192	0.0104506
B3galt4	0.172293779135705	0.703515	NA	10.8507412406601	0.00100001873746895	0.0104506
Kcnd2	3.4670468332631	0.208253	NA	10.8375076312156	0.0010071627044578	0.0105119
Ift81	1.20051308086714	-0.261836	NA	10.8289598285561	0.00101180453995816	0.0105402
Myo1b	1.13343870439162	0.266761	NA	10.821631431316	0.00101580141856279	0.0105751
Kcnmb4os2	0.47376065126466	0.392325	NA	10.8155697523102	0.00101911950578317	0.010603
Ptpmt1	1.21488756160241	-0.263288	NA	10.813597947645	0.00102020120956794	0.0106075
Gtf2h2	0.951956108812617	0.286037	NA	10.7902556691946	0.0010330950907899	0.0107123
Nat10	0.150974581421117	-0.71945	NA	10.7826805461623	0.00103731480851727	0.0107244
Mbd2	0.52472758972723	0.399065	NA	10.7379383238273	0.00106259668936066	0.0109638
Fam50a	2.15620614193577	0.20912	NA	10.7334059920062	0.00106519225252604	0.010978
Arl4d	0.0630756523611767	-1.02054	NA	10.7204382173461	0.00107265410408756	0.0110411
Gm49189	0.079086193401067	-1.09408	NA	10.6902354402604	0.00109023901801428	0.011208
Zxdc	1.0192810262829	0.281315	NA	10.6853585665866	0.00109310571313993	0.0112235
Jade2	0.292838123158371	0.521874	NA	10.6837144502182	0.00109407386666134	0.0112264
Med12	0.0802922234443143	-0.904376	NA	10.6819241372179	0.00109512909667091	0.0112302
Cecr2	0.394595832670749	-0.418189	NA	10.6651472086725	0.00110506780187115	0.011325
Ndc1	0.0492998184670797	-1.01525	NA	10.6624247417935	0.00110668918871788	0.0113346
Plod3	0.0654189966941432	-1.04212	NA	10.6494621684608	0.00111444224525765	0.0114069
Fancl	0.105927074697827	-0.75371	NA	10.6433109124038	0.00111814059258039	0.0114376
Arhgap12	1.21474643853084	-0.252594	NA	10.6320767977579	0.00112492702651172	0.0114927
Macrod2os1	0.0193029377029596	-2.21845	NA	10.6300601807848	0.00112614965494913	0.0114981
Atg14	0.813481573244307	0.327702	NA	10.6238202690966	0.00112994129739909	0.0115225
Usp28	0.0790761626937464	-0.972061	NA	10.6225031101338	0.00113074331111566	0.0115235
Tmem87a	1.68217917414016	-0.230853	NA	10.6135123962864	0.00113623314078576	0.0115722
Ick	0.925068356709403	-0.287938	NA	10.6027148486135	0.00114286191909468	0.0116325
Lemd2	0.220535602013994	-0.531995	NA	10.5894409489633	0.00115106464513885	0.0117015
Plrg1	0.572884017551103	0.365012	NA	10.5876607916685	0.00115216923292691	0.0117055
Crot	0.579914570936634	-0.399396	NA	10.5833235612839	0.00115486497951002	0.0117257
Ptgds	0.18029025273112	-0.652377	NA	10.5755744698611	0.00115969722853162	0.0117675
Gpr149	0.251569339971558	-0.558074	NA	10.5683284702826	0.00116423427450869	0.0118062
Acot2	0.198359103357223	-0.711987	NA	10.5665879018044	0.00116532679695504	0.01181
Zfp770	0.190026068863379	0.574461	NA	10.5524600950309	0.00117423305185832	0.0118929
Mtrex	1.66734795928634	-0.230814	NA	10.5442916676016	0.00117941388873925	0.011938
Cdh1	0.00642780849965226	-3.60382	NA	10.5393333355134	0.00118257000006278	0.0119573
Gm43713	0.739336262674337	-0.313297	NA	10.53659511101	0.00118431661718923	0.0119655
Gcnt7	0.0783763682288588	0.931874	NA	10.5339299465503	0.00118601914023749	0.0119754
1700095A21Rik	0.222406880837207	-0.546206	NA	10.5280715257148	0.00118977025038201	0.0119985
Mosmo	1.97975864509291	0.215596	NA	10.5164840406346	0.00119722506048839	0.0120663
Nsdhl	0.24687290360352	0.508866	NA	10.5149844093465	0.0011981932988535	0.0120686
Trf	0.713588826230174	0.332482	NA	10.504310936486	0.00120510757981056	0.0121109
Fam129c	0.0329238993264386	2.77263	NA	10.5003250931873	0.00120769995951247	0.0121272
Tyw1	1.21561069212078	0.261045	NA	10.4941713174023	0.00121171344922659	0.0121452
Ehhadh	0.0230053589749207	1.53841	NA	10.4946605750067	0.00121139386203009	0.0121452
Nme7	0.750108724931759	0.341206	NA	10.488816461244	0.00121521687215688	0.0121672
Acsl5	0.169416065943061	-0.663431	NA	10.4840462016317	0.00121834645972849	0.0121894
9530052E02Rik	0.118975265656317	0.817709	NA	10.462284973048	0.00123272704700114	0.0123183
Ppp1r14a	0.00276794082463912	-1.44269e+08	NA	10.453647982951	0.00123848221478121	0.0123683
Rsph4a	0.00755053188711549	-3.69465	NA	10.444184474836	0.00124481937001203	0.012412
Stat1	0.0646169806422437	-0.973315	NA	10.4437248820721	0.00124512796703398	0.012412
Zfp691	0.189331732277495	-0.640969	NA	10.4415288950685	0.00124660354884134	0.0124192
Vipr2	0.24148654412457	-0.571167	NA	10.439304103262	0.00124810029178063	0.0124265
Hs3st4	0.201588683846072	-0.559684	NA	10.4264797586469	0.00125676350161984	0.0124976
Pcdhb3	0.113469522278907	-0.721427	NA	10.4208523133781	0.00126058420113042	0.0125205
Tmem263	0.999403041430705	-0.289748	NA	10.4001352317472	0.00127475151612908	0.0126307
9930012K11Rik	0.0376865161497915	-1.50494	NA	10.3986243880236	0.00127579098934045	0.0126333
Gm27003	0.269114181515382	-0.502874	NA	10.394944652746	0.00127832627116841	0.0126508
Supt7l	0.318016307857675	-0.526323	NA	10.3895756755111	0.00128203457195615	0.0126679
Nmd3	1.65504843631058	-0.232937	NA	10.3890987640454	0.00128236449651261	0.0126679
Gm17171	0.285154833820494	0.575499	NA	10.3707344737321	0.00129513442903918	0.012771
9230112J17Rik	0.031123433683284	-1.69613	NA	10.3676045256552	0.0012973237052209	0.0127811
Otud3	0.0806539797820004	0.844905	NA	10.3670453538788	0.00129771521843919	0.0127811
Rgn	0.0282452433483758	-2.4395	NA	10.3335617231444	0.00132137879462817	0.012983
Usf1	0.659872591800943	0.338617	NA	10.3312676422635	0.00132301597862048	0.0129913
Tnfaip8l1	0.0475944440019398	-1.2854	NA	10.317506089559	0.00133288021220858	0.0130804
Gm15594	0.182207947910991	-0.618329	NA	10.3072072892167	0.00134031106751781	0.0131285
4930578M01Rik	0.517751571857511	-0.355554	NA	10.3062773601593	0.00134098409796414	0.0131285
Pno1	1.39815886866815	0.244324	NA	10.3075960932598	0.00134002977442322	0.0131285
Acvr2a	0.690488585957961	-0.323945	NA	10.3010657448151	0.0013447623129826	0.0131493
Gm26620	0.0138983680265577	2.46409	NA	10.3011698660573	0.00134468672373672	0.0131493
Fggy	0.798003269102902	-0.309957	NA	10.296810600961	0.00134785511901521	0.0131566
Six3os1	1.89095612569975	-0.213857	NA	10.284758511637	0.0013566542151344	0.0132346
Gm14858	0.136858002408775	-0.748965	NA	10.2807427170008	0.00135959900834368	0.0132398
Cdc42se1	0.41626161680152	-0.420809	NA	10.2774294842108	0.00136203348551124	0.0132556
Sh3bgrl2	2.18091697090796	0.20343	NA	10.2734197515021	0.00136498563938694	0.0132608
Gan	0.29469842531729	-0.476395	NA	10.2655632576624	0.00137078876622739	0.0133024
Zbtb9	0.401245420298866	0.443488	NA	10.2557116711994	0.00137810088373908	0.0133645
Ltv1	0.732867383671208	0.308657	NA	10.2530651931979	0.00138007189679626	0.0133757
Gm30052	0.00315378673804095	-1.44269e+08	NA	10.2461704651101	0.00138522029455597	0.0134098
Myo10	0.119409968665141	-0.833276	NA	10.2409154553634	0.00138915735287453	0.0134247
Col20a1	1.23060528665294	-0.26083	NA	10.2409029193322	0.00138916675842208	0.0134247
Gm10862	0.0622499571019661	-0.934946	NA	10.2347501856901	0.00139379083344606	0.0134531
Gm11335	0.00320847346529892	1.44269e+08	NA	10.2318182048876	0.00139599984079201	0.0134665
Nat8f4	0.0305478723053997	-1.87732	NA	10.2232452089539	0.00140247926020431	0.0135211
Mrnip	0.658129878447524	0.318305	NA	10.2189137818243	0.00140576450427173	0.0135448
Cacng8	0.100061334308921	-0.88858	NA	10.2132402139482	0.00141007951547968	0.0135625
Smad1	1.10739423003947	-0.261611	NA	10.2133008396641	0.00141003333595816	0.0135625
Ubxn10	0.0941363688289286	2.18362	NA	10.2115767079456	0.00141134723109423	0.0135668
Wnt5b	0.00772880873842414	-2.80595	NA	10.2041354877887	0.00141703214615046	0.0135859
Scel	0.110275146404627	-1.28552	NA	10.2035541883867	0.00141747722083017	0.0135859
Art3	0.0336207322806534	-1.37776	NA	10.185592734662	0.0014312995184735	0.0136945
Nrp2	0.209427047629491	-0.640511	NA	10.1547010718921	0.00145539252734265	0.0139169
2810429I04Rik	0.0621706378743197	-1.18931	NA	10.1532711143543	0.0014565176779449	0.0139195
Slc6a16	0.0113021254973772	-2.09784	NA	10.1461456100401	0.00146213747618685	0.0139595
Dusp7	0.707221319968345	-0.330821	NA	10.1458149647288	0.00146239878487584	0.0139595
Dnph1	0.0575159247562811	-1.09183	NA	10.1323800678227	0.00147305649296141	0.0140368
4930447N08Rik	0.00292981103820258	-1.44269e+08	NA	10.1293534164739	0.00147546833401768	0.0140479
4930458D05Rik	0.0124661606414311	-2.45925	NA	10.115958537959	0.00148619041657212	0.014121
Tmeff1	0.786852463885516	-0.295322	NA	10.1072032207544	0.0014932413467569	0.0141782
Traip	1.27910187614584	0.253895	NA	10.1042616824969	0.00149561785916111	0.0141859
Alg11	1.29780169103629	0.249211	NA	10.0762898797237	0.00151840910459886	0.0143772
Acr	0.0384967168242506	-1.87791	NA	10.0720554209274	0.00152188985923175	0.0143966
Kcna1	1.18382358259413	-0.245142	NA	10.0605425186901	0.00153139448204918	0.0144502
AI504432	0.0336065205994322	-1.3251	NA	10.0449388291435	0.0015443724048171	0.0145476
Aph1b	0.0401253755964537	1.35937	NA	10.0430180609169	0.00154597763516093	0.0145543
Siah1b	0.16785048439832	-0.600475	NA	10.0362781879378	0.00155162369181454	0.0145991
Epha3	0.482723302565003	-0.464298	NA	10.0291593478524	0.00155760990942417	0.0146387
Slc39a6	1.76932015219587	-0.22023	NA	10.0299618834574	0.00155693388994279	0.0146387
Ankmy1	0.0168351614359708	1.94592	NA	10.0027763025998	0.00158000022419132	0.0148152
Polg	0.326010548604106	-0.451273	NA	9.98520988736128	0.00159508884248074	0.0149269
Mmp24	0.349359726264734	0.45006	NA	9.98468481333994	0.00159554209442515	0.0149269
Msl3	0.308876425518724	0.48559	NA	9.9848553053006	0.00159539490884052	0.0149269
AA465934	0.292932522323913	0.546768	NA	9.97708643572209	0.00160211576325058	0.0149713
Gm13499	0.00271059724362087	-1.44269e+08	NA	9.97538441929265	0.00160359200707873	0.0149746
Cd320	0.410892312658947	-0.397492	NA	9.97352671847271	0.00160520485755906	0.0149746
Gm16141	0.24351825487088	-0.553011	NA	9.96016374698216	0.00161685510923018	0.0150662
Poln	0.0466272083331796	1.34784	NA	9.95680828006495	0.00161979394835243	0.015085
C130073E24Rik	0.675522803396783	-0.321691	NA	9.94893491501856	0.00162671100282764	0.0151153
Dll3	0.16326421968003	0.750913	NA	9.94298180752348	0.00163196090986446	0.0151554
Gm17202	0.502835233327833	-0.38507	NA	9.9324435093704	0.00164129654022489	0.0152335
Smim11	1.78602396361022	0.222737	NA	9.92800323451998	0.00164524626887634	0.0152595
Slc1a2	0.326218955393077	-0.426331	NA	9.92612931615802	0.00164691605319934	0.0152598
Zbtb43	0.309774398391647	0.459762	NA	9.92134523765785	0.0016511867771917	0.0152821
Gm15918	0.074601096054275	0.913823	NA	9.92236854356725	0.00165027233401192	0.0152821
Elfn2	0.142730153901583	-0.703564	NA	9.91202085837291	0.00165954289944133	0.0153249
Gm4221	0.333810026796942	-0.508478	NA	9.90815642137264	0.00166301860107413	0.0153417
Sh2b2	0.0420182534584567	1.25733	NA	9.90791664344491	0.00166323450200953	0.0153417
Fam76b	0.33651385378959	0.415905	NA	9.90645121030144	0.00166455462555052	0.0153453
Fbxw9	0.21099538180455	-0.587072	NA	9.90101991812336	0.00166945663198072	0.0153818
Sftpc	0.154014619973708	0.724437	NA	9.88116657164816	0.00168750011026982	0.0155394
Irx6	0.0197544199443735	-1.78299	NA	9.86229741716626	0.00170483236307305	0.0156726
Cntrl	0.264994183173521	-0.595364	NA	9.86065691022986	0.00170634775183924	0.0156778
Trp53bp1	1.87081473946547	0.213575	NA	9.84701917395177	0.00171899835085569	0.0157667
1700086P04Rik	0.0202463251541039	-2.00746	NA	9.84259116792165	0.00172312626287306	0.015779
Pofut2	1.03935768712542	-0.271098	NA	9.83595741611899	0.00172932924881723	0.0158182
Zfp385c	0.259839165876124	-0.607613	NA	9.82589740171074	0.00173877924244331	0.0158781
Sp3os	0.881148801347377	-0.284496	NA	9.82437714442923	0.00174021186140753	0.0158823
Lhx1os	0.0789533999825923	-1.41444	NA	9.80675089077685	0.00175690965967816	0.016008
Cyth3	0.790399952901711	-0.297836	NA	9.8074339925005	0.00175625952387964	0.016008
Nasp	0.378995785612899	-0.39577	NA	9.80442385856203	0.00175912622346131	0.0160194
Ipo8	1.6158831594959	0.222578	NA	9.79741203859062	0.00176582233997307	0.0160625
Gnptab	0.69224357168604	0.315926	NA	9.79781422474447	0.00176543756423941	0.0160625
Zfp429	0.038622100462862	-1.73534	NA	9.78827398730891	0.00177458776327716	0.0161333
Gfod1	0.234297934606522	-0.522228	NA	9.78293081788136	0.00177973347972592	0.0161622
Zgpat	0.400321408078187	0.408643	NA	9.78102726758524	0.00178157033886045	0.01617
Inafm2	1.01298413087025	0.268205	NA	9.7694393256316	0.00179279384413208	0.016251
Il2rg	0.00236173770787303	-1.44269e+08	NA	9.76611434625449	0.00179602747322246	0.0162562
Scn2a	1.54937960057204	-0.222863	NA	9.76609015619346	0.001796051020346	0.0162562
Gm48749	0.0630940527487717	1.58706	NA	9.76510973493786	0.0017970056469212	0.0162562
Vps25	0.0560353647997157	1.17664	NA	9.75917198780508	0.00180279817806615	0.0162996
Lrp5	0.00429631928433347	-1.44269e+08	NA	9.75627841715076	0.00180562784084913	0.0163072
Zbtb40	0.0847186186351298	-0.830935	NA	9.75678577468277	0.00180513136346173	0.0163072
Arl5a	0.599949590936547	-0.326841	NA	9.73082689969864	0.00183071209957359	0.0164975
Hpcal4	0.0944849945178392	0.748768	NA	9.72326687730306	0.00183823089795255	0.0165562
Gm9993	0.0683838184602569	-0.939737	NA	9.71973274035524	0.00184175649841476	0.0165788
Rab22a	0.618117010831852	-0.325786	NA	9.71375909187323	0.00184773131769214	0.0166068
Sco2	1.04103174251816	-0.262834	NA	9.71404839885573	0.00184744150154222	0.0166068
Adamts5	0.00979805723838684	3.41296	NA	9.71359958712036	0.00184789112288508	0.0166068
Snapc4	0.180093230279057	-0.58206	NA	9.68763683747181	0.00187409051154291	0.0168146
Ptcd1	0.305169023199587	0.47887	NA	9.68053648506562	0.00188132096941552	0.0168703
Catsper3	0.103889944807709	-0.999856	NA	9.65219635800722	0.00191046337885429	0.017085
Slc25a18	0.36617783026075	-0.411912	NA	9.6503755458471	0.00191235131733152	0.0170926
Orc6	1.69132538366677	-0.218207	NA	9.64889011111286	0.00191389291594078	0.017097
Slc38a3	0.0878172479535919	-0.851926	NA	9.64568939406677	0.0019172189370485	0.0171174
Alkbh8	2.00816387978544	-0.209329	NA	9.64398135862861	0.00191899623853957	0.017124
Endod1	0.225798916038158	-0.551912	NA	9.64093729109968	0.00192216789684075	0.0171337
Jmjd7	0.147026587510639	0.80076	NA	9.6416205749855	0.0019214555108943	0.0171337
Dpp7	0.365028177761582	0.481923	NA	9.63884648508836	0.0019243494179667	0.0171421
Capn11	0.0827599884425546	0.883929	NA	9.63803126133231	0.001925200692727	0.0171421
Rinl	0.0454400320032553	-1.51153	NA	9.62932433842101	0.00193431651759395	0.017214
Gm49066	0.07892660557662	0.940089	NA	9.62225852918931	0.00194174633335084	0.017252
Dus3l	1.36802498084443	0.245722	NA	9.61276283096013	0.0019517768361183	0.0173224
Mfsd14a	1.82436663567099	-0.21106	NA	9.60935786603988	0.00195538636072915	0.0173451
Cacna1e	0.345258477557817	-0.451293	NA	9.60796024905537	0.00195686990173878	0.0173489
Rsu1	0.951609640630275	0.291514	NA	9.59755919852975	0.0019679463263094	0.0174283
Pold4	1.90642310743491	0.213606	NA	9.58985624659273	0.00197619043320668	0.0174918
Sfxn4	1.10332705223557	-0.261875	NA	9.57449734052173	0.00199273308022974	0.0176193
Mmachc	0.28976828830974	-0.470391	NA	9.56676690687928	0.00200111239505261	0.0176838
Slc35a5	0.750820609187787	-0.297612	NA	9.53356342262164	0.00203751141028187	0.0179609
Dnmt3b	0.0383130342544742	1.5435	NA	9.51729490615234	0.0020555901112001	0.0180971
Hectd2	0.956190364773815	-0.273961	NA	9.51494953930578	0.00205820983578751	0.0181016
Tarbp1	0.0375311749754772	-1.1473	NA	9.5045019987082	0.00206992073432998	0.0181843
Platr14	0.637695830032161	0.33045	NA	9.47636709324739	0.00210179517509538	0.0184151
Abcb6	0.188818589287857	-0.543395	NA	9.46682542241127	0.002112717805797	0.0184714
Ipo11	0.837922822113336	-0.283104	NA	9.46710904520647	0.0021123923052642	0.0184714
Gm15246	0.0829816089070405	-0.919198	NA	9.46538900068028	0.00211436710123432	0.0184758
Zfp410	0.534616937596349	-0.338349	NA	9.46129507752604	0.00211907490461697	0.0184974
Kif18a	0.0229709135872451	-1.59407	NA	9.45354755478947	0.00212801329621994	0.0185459
Sorcs3	0.606629850552286	-0.368841	NA	9.44992707839954	0.00213220338304918	0.0185726
D6Wsu163e	0.531653274443784	-0.351256	NA	9.44645194552605	0.00213623313471639	0.0185978
Gm12002	0.00303332735905251	-1.44269e+08	NA	9.44348503890674	0.00213967966480155	0.0186179
Gm48678	0.878811170504652	-0.282025	NA	9.44008107600545	0.0021436408566799	0.0186228
Hao2	0.00557376582441373	-3.47016	NA	9.43841288052661	0.00214558485243457	0.0186298
Clic6	0.0728673604531873	-2.1653	NA	9.43568403858234	0.00214876870766226	0.0186378
Ldlrad3	1.53484877380744	-0.227662	NA	9.43608296516267	0.0021483029640918	0.0186378
Smo	0.160005272250521	-0.606416	NA	9.43192767633043	0.00215315925880175	0.0186463
Asb6	0.214652617996701	-0.503767	NA	9.43354118966444	0.00215127222065665	0.0186463
Ncbp1	0.605574527247751	-0.32264	NA	9.43200680071824	0.00215306668199039	0.0186463
LTO1	0.75268453968488	-0.300398	NA	9.40972018452347	0.00217930272785915	0.018833
Ptcd2	0.988254511579316	0.263277	NA	9.40972867498305	0.00217929267126236	0.018833
Pde4a	0.755916338121451	-0.296753	NA	9.40314907472985	0.00218710007627899	0.0188706
Fgf3	0.00513446652560338	-3.47289	NA	9.4006586349555	0.00219006265251067	0.0188863
Gm9844	0.0938773411003065	-0.761494	NA	9.3974027039982	0.00219394198573091	0.0189075
A130014A01Rik	0.290368792805437	0.465787	NA	9.39666192055527	0.00219482557799624	0.0189075
H2-T22	0.0885048697485259	-0.840233	NA	9.39006566713469	0.0022027094070252	0.0189655
Zc3h4	0.521422075542944	-0.344918	NA	9.38565811726851	0.00220799331562377	0.019001
Cflar	0.553813005106447	-0.352679	NA	9.38338203067595	0.00221072699481079	0.0190146
Grik1	1.3634462433042	-0.258304	NA	9.37977388372026	0.00221506757771881	0.0190419
Hspa12a	1.3231462382232	-0.231022	NA	9.37229377975442	0.00222409368164696	0.0190696
Gstp1	0.200679996871242	0.560116	NA	9.36655799456102	0.00223104023060455	0.0191192
Klf5	0.0288514076919109	2.55138	NA	9.36457321052637	0.00223344910703694	0.0191299
Fuca2	1.70213311295282	-0.216984	NA	9.36303371094753	0.00223531937218287	0.0191359
Mdga1	0.141851987709472	-0.629279	NA	9.35678424156833	0.00224292789617866	0.0191711
Shc2	1.10754228909793	0.250658	NA	9.35162365198985	0.00224923055812781	0.019215
Lncenc1	0.0280685820391928	2.7922	NA	9.34172804587149	0.00226136646129204	0.0193086
Agap2	0.617773408828002	-0.327735	NA	9.33769575720096	0.00226633067375218	0.0193409
Leng1	1.63686196981162	0.221133	NA	9.31523084925985	0.00229419077116957	0.0195482
Speg	0.525569974838583	-0.344588	NA	9.31365328326944	0.00229616022277041	0.0195549
Zfp825	0.315611340661396	0.459897	NA	9.31053534817227	0.00230005773877781	0.0195779
Dcp1a	0.627077308777654	-0.314092	NA	9.30184139311845	0.00231096096385537	0.0196402
Fam20b	1.08775946145893	-0.255998	NA	9.30234647419776	0.0023103261005083	0.0196402
Irf2bp1	1.92266335744076	0.20841	NA	9.30262072817833	0.00230998145022859	0.0196402
Map2k3	0.156416461767069	-0.574907	NA	9.29754515020151	0.00231636830625431	0.0196711
Pdcd7	0.914518046711433	-0.2682	NA	9.29439599895409	0.00232034005172228	0.0196857
Osbpl10	0.528762125327888	-0.375753	NA	9.2871665983802	0.00232948402892033	0.0197363
Gm1043	0.0640047347371899	0.92481	NA	9.28147516975377	0.00233670846149543	0.0197771
Ern1	0.276291251425806	0.476248	NA	9.27971223513754	0.00233895085903962	0.0197859
Plec	0.230235301523141	-0.533915	NA	9.27611969702462	0.00234352721958037	0.0198032
Mepce	0.2125494024159	-0.527668	NA	9.27527108168906	0.00234460955628319	0.0198032
Txlng	1.80448021972609	-0.210568	NA	9.27431748260633	0.00234582639640532	0.0198033
Fads2	0.184807600652308	-0.530273	NA	9.27072755457532	0.00235041307739484	0.0198318
Arhgap10	0.270245923738812	-0.525536	NA	9.25668966800182	0.00236843620976439	0.0199736
Cfap43	0.0590795262133507	-1.04693	NA	9.25307295698809	0.00237310236781348	0.0199918
Ubtd2	0.535125785937682	-0.339696	NA	9.25218865874726	0.00237424467885275	0.0199918
Socs4	0.172844705062729	0.576826	NA	9.25264107456521	0.00237366019137682	0.0199918
Samd11	0.0216727817118425	1.65465	NA	9.24800605843458	0.0023796552116195	0.0200233
Tle3	0.0431542865369283	-1.00259	NA	9.24137670503335	0.0023882564766541	0.020079
Fgfr1op	0.470456985761976	-0.35161	NA	9.23397906830726	0.00239789182577956	0.0201497
4930505N22Rik	0.0371640829087164	-1.31154	NA	9.22923482312518	0.00240409192336759	0.0201914
Tmem62	0.421136558788198	0.374792	NA	9.22198492091321	0.00241359804158269	0.0202402
Zfp512b	0.399493065185076	-0.376237	NA	9.21933852670586	0.00241707751185153	0.0202591
Rfx5	0.0993807319856409	-0.736267	NA	9.21392944704202	0.00242420520490651	0.0202981
Cdkn2aip	0.628659823240674	-0.334888	NA	9.207167696104	0.00243314537562688	0.0203626
Hydin	0.0507511869001436	-1.28922	NA	9.20309627217296	0.0024385446233774	0.0203974
Dpagt1	0.0702569317792422	-0.820161	NA	9.20044588138064	0.00244206592916848	0.0204164
Ephb1	0.14064998443973	-0.624251	NA	9.19727290796461	0.0024462883293634	0.0204413
Zdhhc4	0.955633755565596	-0.280422	NA	9.19341613029307	0.0024514306785895	0.0204427
Bop1	1.13382464293112	0.252907	NA	9.19427290160855	0.00245028737389936	0.0204427
Nckap5l	0.607812653267769	0.327077	NA	9.196039442221	0.00244793175110156	0.0204427
Lrit3	0.0319159558334097	3.08809	NA	9.18893740507261	0.00245741606502079	0.0204718
Pnpla7	1.03152779161721	-0.258796	NA	9.18765408028679	0.00245913383927706	0.0204757
Naif1	0.0171319452137557	1.70396	NA	9.18571579551358	0.00246173061189989	0.020487
Rpgrip1l	0.701416284686503	0.323921	NA	9.17071196198403	0.00248192609228505	0.0206029
Nfatc2	1.11002754052509	0.25392	NA	9.16168964078586	0.00249415125770002	0.0206929
Ccdc184	0.257640994446418	-0.491868	NA	9.15393290139688	0.00250471045194027	0.0207605
Gm48742	0.0149734099779175	2.13847	NA	9.14977297953443	0.00251039201546589	0.0207971
Adgrb2	0.145432520824586	-0.635696	NA	9.13963362369886	0.00252429510146351	0.0208912
Anxa6	0.336557638814093	0.455959	NA	9.13703426120876	0.00252787192466226	0.0209103
Lin7b	1.57083912115759	0.218878	NA	9.1288099254118	0.00253922287331673	0.0209725
Jakmip3	0.381966480824883	-0.43315	NA	9.10865490911215	0.0025672595317404	0.021141
Zfyve26	0.647466319852988	-0.320767	NA	9.09701057371166	0.00258360049663118	0.0212515
Ccdc177	0.095406729012603	-0.798871	NA	9.09457853270584	0.00258702679333506	0.0212605
Gm48242	0.046941899521461	-1.4274	NA	9.09328915819302	0.00258884515566624	0.0212648
Cpeb1	0.173468763929521	-0.531461	NA	9.09043225760907	0.00259287877471974	0.0212799
Angptl6	0.225854523081424	0.505504	NA	9.08109624822518	0.00260610473148659	0.0213745
1700001G11Rik	0.0413220709111751	-1.14443	NA	9.07869105283634	0.00260952316502329	0.0213888
Preb	1.95760613184984	0.203013	NA	9.0560896749691	0.00264186919048163	0.0215816
Ect2	0.0108179252596485	-2.42431	NA	9.05204815529974	0.00264769600868399	0.0216185
Rilpl2	0.295505041325737	-0.563872	NA	9.0206817326816	0.00269336437443106	0.0219477
Prep	0.234059811646412	-0.492902	NA	9.02092537067259	0.00269300658005341	0.0219477
Ncoa4	1.81308392982539	0.209284	NA	9.01070075157087	0.00270806352743351	0.0220347
Adsl	1.32705303653831	-0.235665	NA	9.00361483078965	0.00271854852608491	0.0220981
Parp3	0.0911435712484686	-0.798676	NA	8.99739218785764	0.00272779014745718	0.0221523
Gm15810	0.433034645305203	-0.399665	NA	8.99278354651574	0.00273465528747525	0.0221851
S100a6	0.0112792496385071	-2.87125	NA	8.9822524013017	0.00275040869324763	0.0222877
Abhd14a	1.07028741307596	0.261019	NA	8.98269457717685	0.00274974539717065	0.0222877
D630023F18Rik	0.346402163251009	-0.466204	NA	8.97110773878387	0.00276718029386994	0.0223937
Stk4	1.30199020281194	-0.233387	NA	8.96639711434582	0.00277430052124637	0.0224403
Fam160a2	0.522490783211309	0.330697	NA	8.95735469096499	0.00278802058217241	0.0225291
Thnsl1	0.246547813064872	-0.4625	NA	8.95318251534846	0.00279437424566655	0.0225582
Vsx2	0.169509831313269	-0.604043	NA	8.95044136991924	0.00279855664921265	0.0225705
Mink1	0.892004574492684	0.287296	NA	8.94497646976244	0.00280691391418067	0.0226261
Ippk	0.489269269252405	-0.344062	NA	8.93915763642762	0.00281584031631301	0.0226758
Rfx1	0.126388351775149	-0.681433	NA	8.93592776954504	0.00282080754954364	0.0226935
Gm16759	0.143694405361843	-0.654384	NA	8.93043724805143	0.00282927190108029	0.0227394
Zfp982	0.0380048561838965	-1.26731	NA	8.92921209217907	0.0028311641574495	0.0227435
Trim46	1.05284157905359	0.271197	NA	8.92553371659804	0.0028368531487313	0.022778
Ptpn21	0.0967996537492093	-0.777798	NA	8.91823128073952	0.00284818157496103	0.0228475
Col12a1	0.156115631297398	-0.710704	NA	8.9163770315213	0.00285106542348186	0.0228475
C330018D20Rik	0.401593650038791	-0.372664	NA	8.90984297137036	0.00286125129037426	0.0228956
Matn1	0.00235052759327042	1.44269e+08	NA	8.90014339874572	0.00287644007809597	0.0229947
Arsj	0.00250956949197048	-1.44269e+08	NA	8.8874050514734	0.00289651190739139	0.0231214
Apela	0.0282107475096943	-2.14046	NA	8.88429067207397	0.00290144085750908	0.0231495
Plpp4	0.142838257501699	-0.601459	NA	8.87672240800038	0.00291345427513698	0.0232228
E130310I04Rik	0.0217176096237341	-1.75768	NA	8.87570433468599	0.00291507415808662	0.0232245
Hist1h2ac	0.00282520694472926	-1.44269e+08	NA	8.86881906998676	0.00292605353859538	0.0232893
Rcbtb1	0.702370380756859	-0.29069	NA	8.8539124420616	0.00294996817334264	0.0234456
Clec16a	1.35261309579759	-0.227619	NA	8.84776831312154	0.00295988290051531	0.023513
Leprot	0.718347692476847	-0.293273	NA	8.8466516211296	0.00296168853079506	0.023516
Bet1	1.73177532447761	0.21382	NA	8.84456214796244	0.00296507010337189	0.0235315
Zfp974	0.121359479277336	-0.622608	NA	8.83759789674451	0.00297636931038363	0.023587
Otx2	0.186005143133497	-0.546343	NA	8.82857351958931	0.00299107611881097	0.0236739
Sdccag8	1.04819437548757	-0.249575	NA	8.82821887799297	0.00299165557573885	0.0236739
Disc1	0.438981740530698	-0.392672	NA	8.819571679582	0.00300581979606076	0.0237564
Sytl5	0.0189375576389299	-1.73259	NA	8.81076377462708	0.00302031734505342	0.0238432
Ephx2	0.0387580230113439	-1.15695	NA	8.80771521330996	0.00302535172818547	0.0238715
Artn	0.016933637640276	-1.88835	NA	8.80028633400395	0.00303765550474438	0.0239456
4930414F18Rik	0.00237952880459143	-1.44269e+08	NA	8.79494952595584	0.00304652576100838	0.0239884
Slc41a2	0.42226953398055	-0.357189	NA	8.79438442023919	0.00304746655809405	0.0239884
Slc12a9	0.370328994877649	-0.388744	NA	8.79246949563298	0.00305065675206098	0.024002
Eri1	0.327768711472925	-0.453815	NA	8.78456964826282	0.00306385354168364	0.0240943
Zfp874b	0.0385502441885482	-1.1746	NA	8.77647271728683	0.00307743979516015	0.024178
Pvt1	0.00809510402921544	-2.79937	NA	8.76423669854793	0.00309808755247451	0.024317
Cxadr	0.0339717432084863	-1.07775	NA	8.75899842782057	0.00310696991224523	0.0243518
Tiparp	0.500694338014263	-0.327815	NA	8.75909927713925	0.00310679866123959	0.0243518
Gm43149	0.0226916503194086	-1.70411	NA	8.74138358307986	0.00313702918966965	0.024538
Morc2a	0.572686165155896	-0.320576	NA	8.73961909998947	0.00314005648131661	0.0245408
Gm10053	0.00512648233863882	-3.34747	NA	8.72806267093114	0.00315995720918936	0.0246612
4930506C21Rik	0.0465198359629951	-1.13908	NA	8.7245620620437	0.00316601069738316	0.0246967
Carmil3	1.13958328756647	-0.261784	NA	8.71870872590198	0.00317615903425446	0.0247289
Rhbdd3	1.57536056264257	0.214555	NA	8.71927504914985	0.00317517571653806	0.0247289
Lor	0.0597212019550751	0.989643	NA	8.72006813196402	0.00317379919217413	0.0247289
Rnf24	1.16766355273585	-0.239686	NA	8.71630593790953	0.00318033448537107	0.0247497
Atp13a3	1.56356580525555	0.216494	NA	8.71326624193942	0.00318562472297502	0.0247791
Tigd3	0.0022225017332767	-1.44269e+08	NA	8.71059413169548	0.0031902826104069	0.024801
Arhgap18	0.642202516132208	-0.314623	NA	8.70746463075914	0.00319574660401608	0.0248108
Gm16230	0.00224437463037837	-1.44269e+08	NA	8.68405228241119	0.00323692676437173	0.025095
Alg5	0.754958210437182	-0.280824	NA	8.67899302679394	0.00324589620093482	0.0251526
Gm11457	0.00209299792425042	-1.44269e+08	NA	8.67359882224173	0.00325548730427289	0.0252141
Mep1a	0.00284449192214516	-1.44269e+08	NA	8.66469934409797	0.00327137396239544	0.0253023
D2hgdh	0.452489575453671	-0.398348	NA	8.64357176483255	0.00330940580566481	0.0255604
Cidea	0.439460241596806	-0.454279	NA	8.64225375297875	0.0033117932126555	0.0255668
Fabp5	0.704115654994631	-0.282297	NA	8.63906487011758	0.00331757670765096	0.0255994
Exoc8	0.0529885509580841	0.889083	NA	8.62941565367136	0.00333513958771181	0.0256746
4831440D22Rik	0.0586092136731949	1.54541	NA	8.62954751685436	0.00333489894267539	0.0256746
Ganc	0.359535912544262	-0.402714	NA	8.62644223864642	0.003340570643103	0.0256924
Gm15672	0.0645325964882636	-0.917914	NA	8.62290208925122	0.00334704859246466	0.0257301
Spata22	0.0515584789514553	2.16375	NA	8.61672177393472	0.00335838829404441	0.0258052
Cxcl12	0.0404288594057289	-1.75191	NA	8.61061442575168	0.0033696325039828	0.0258554
B3galt2	1.75715499318528	-0.202752	NA	8.60790410308367	0.00337463472644449	0.0258817
Iqank1	0.122166092711952	-0.654488	NA	8.59908165794172	0.00339096996890046	0.0259827
Large2	0.0700108221870677	-0.986989	NA	8.58571075114449	0.00341588040441503	0.0261017
Thumpd3	0.519429796661876	0.402253	NA	8.58694276706802	0.00341357735339634	0.0261017
Gm42939	0.0597964856919176	-1.65172	NA	8.57872792858313	0.00342896354145426	0.0261761
Gpsm1	1.82493294427459	-0.205154	NA	8.57688456578692	0.0034324257944568	0.0261904
Zc3h3	0.705821420018269	-0.290474	NA	8.57433228505926	0.00343722542747991	0.0262148
D230022J07Rik	0.0370905498420363	1.14424	NA	8.57011909164377	0.00344516339413942	0.0262632
Pomgnt2	0.131400515167356	-0.661672	NA	8.56344448157393	0.00345777704403403	0.0263227
9530059O14Rik	0.514445977710189	-0.334412	NA	8.54306525568002	0.00349658110267432	0.0265443
Gm48893	0.06696288102852	1.00877	NA	8.5358728084866	0.00351038175900852	0.0266244
Mmp23	0.00868597703542774	3.28742	NA	8.53645299066847	0.00350926647056376	0.0266244
Gm29674	1.82445592457046	-0.207283	NA	8.52382565427276	0.00353362175541091	0.0267379
Pygm	0.465950740338408	0.359369	NA	8.52268900856267	0.00353582250829661	0.0267379
Nupr1	0.445066247113752	0.408385	NA	8.52364761559203	0.0035339663786145	0.0267379
Abtb2	0.394063789771894	0.41529	NA	8.52221918099464	0.00353673258723787	0.0267379
5930403N24Rik	0.00689531684875488	-3.35976	NA	8.50961837006776	0.00356123009094519	0.0268366
Cryzl2	0.00689531684875488	-3.35976	NA	8.50961837006776	0.00356123009094519	0.0268366
Gm34623	0.00689531684875488	-3.35976	NA	8.50961837006776	0.00356123009094519	0.0268366
Rsph14	0.00689531684875488	-3.35976	NA	8.50961837006776	0.00356123009094519	0.0268366
Gatb	0.383887367659416	-0.373616	NA	8.50413619298921	0.00357194193748166	0.026905
Tmem214	1.87167137682905	0.202485	NA	8.49828897073811	0.00358340319569926	0.026979
Gm20751	0.00496196741331203	-3.38065	NA	8.49476028323418	0.00359033794507319	0.0270064
Apba3	0.237783239205801	-0.481512	NA	8.49240496328184	0.00359497433298201	0.0270289
Gm11802	0.114085392351798	1.05905	NA	8.4855890826263	0.00360842557518086	0.0271177
Slc35b2	0.274348071883714	-0.453182	NA	8.47997810554195	0.00361953734932261	0.0271887
Tpra1	0.488324926564042	-0.335466	NA	8.47459876522066	0.00363022309092666	0.0272316
Elovl5	1.53353451932952	-0.20942	NA	8.47476490516506	0.00362989258381413	0.0272316
Gid4	1.52159172214449	0.216269	NA	8.46692559483816	0.00364552097036313	0.027309
Gna12	0.10579793458407	-0.607891	NA	8.46435536515265	0.0036506598509565	0.027329
Ttc27	0.462556502107298	-0.335387	NA	8.46309428357612	0.00365318393461603	0.027329
Cpne9	0.0424146066400191	1.49886	NA	8.45982976908583	0.0036597261873453	0.0273655
Cep70	0.372123966857861	-0.384116	NA	8.45441302838095	0.00367060792651045	0.0274219
Tppp	1.58662758123502	0.215437	NA	8.43884494650348	0.00370206645791883	0.0276318
Cnst	0.614458323759004	-0.300664	NA	8.43056143902024	0.0037189166987731	0.0276837
Vegfa	0.550839926661484	-0.311828	NA	8.42614053970892	0.00372794157897213	0.0277241
Arhgap20	0.503212473629808	-0.345003	NA	8.42147193669557	0.00373749632480453	0.0277575
Gm16552	0.0850005355603893	0.952543	NA	8.41772986648913	0.00374517282459284	0.0277894
Gpr119	0.0487349311413346	2.51935	NA	8.41625614853798	0.00374820041881278	0.0277993
Rasip1	0.314867477690999	-0.405514	NA	8.4134757119763	0.00375391931024895	0.0278291
Gm48008	0.0474977087207628	1.21276	NA	8.39736198589415	0.00378723786346758	0.0280256
Sync	0.0354521359212041	1.63969	NA	8.39533541134217	0.00379144949156003	0.0280441
Gm15496	0.0174982162209455	-2.26593	NA	8.38001306740545	0.00382344706418408	0.028268
Mid2	0.217040977718958	-0.490322	NA	8.36854932815671	0.00384756638386452	0.028408
Arl6ip6	0.899755767023315	-0.262294	NA	8.36502806488918	0.00385500605232375	0.0284374
Mettl14	0.204524717897252	-0.499815	NA	8.35694897303642	0.00387213081926892	0.0285509
Nomo1	1.51184380619742	0.213135	NA	8.35479503411432	0.0038767094558027	0.0285718
Rtel1	0.04245939095073	-1.09837	NA	8.3434814982912	0.00390084934377171	0.0287368
E430024P14Rik	0.238899722782111	-0.558071	NA	8.33990664931714	0.00390850883328475	0.0287804
Nxpe4	1.58127742864128	-0.211696	NA	8.33180617972835	0.0039259216456246	0.0288956
Cog3	0.283617187618203	-0.419755	NA	8.3279937848736	0.00393414410095494	0.0289432
Map4k2	0.744342378226094	0.282419	NA	8.32066222684172	0.00395000589084811	0.0290339
Fgf23	0.0161414593020416	2.68056	NA	8.29056479657017	0.0040158068268887	0.0294122
Nlrp4b	0.0161414593020416	2.68056	NA	8.29056479657017	0.0040158068268887	0.0294122
Gm45509	0.0384591105485061	-1.54117	NA	8.28452322317743	0.00402914922904191	0.0294968
Mettl15	1.19173353719313	-0.232352	NA	8.28364968250793	0.00403108211544459	0.0294978
Igf1	0.100033353489207	-0.84902	NA	8.27659510385052	0.0040467264473558	0.0295991
Hfe	0.0210485438705851	-1.90654	NA	8.26795378852006	0.00406597382358014	0.0297267
Rtl6	0.997045004301105	-0.249629	NA	8.25916243815143	0.00408565105413797	0.0298572
Gm14419	0.182116343177875	0.681201	NA	8.25601257807757	0.00409272479768769	0.0298823
Wiz	0.501768938292773	0.320338	NA	8.2540150160335	0.00409721724915284	0.0299019
Tmem203	0.351802077331237	-0.378087	NA	8.2493115148774	0.0041078151117466	0.0299639
Gm15688	0.0971937193490302	-0.905656	NA	8.24598714561592	0.00411532236751948	0.0299807
Gtpbp6	0.830908306900532	-0.263671	NA	8.24004671614639	0.0041287721487291	0.030052
Ankrd26	0.387778316132467	0.400665	NA	8.22712883823424	0.00415817436158765	0.0302125
Kars	1.05078031805225	0.239652	NA	8.21599511692157	0.00418368673661228	0.030371
E130111B04Rik	0.00227258586973546	-1.44269e+08	NA	8.21283657459114	0.00419095336800033	0.0304078
9630015K15Rik	0.0229604802145333	-1.77886	NA	8.21169948214112	0.00419357254059389	0.0304078
Prox1os	0.08531525216447	-0.843091	NA	8.21058016353658	0.00419615240123527	0.0304078
4921531C22Rik	0.105910879029414	-0.777013	NA	8.21066496326721	0.00419595689406099	0.0304078
Gabpb1	0.528889926885131	-0.332959	NA	8.2085977553092	0.00420072552061013	0.0304275
Dsg1c	0.0375757692907145	-1.76747	NA	8.20761542838927	0.00420299348244881	0.0304305
Eogt	0.0310632379306138	-1.28325	NA	8.19771127512992	0.0042259296352983	0.0305561
1500009L16Rik	0.0940756332047136	-0.747995	NA	8.18968182049255	0.00424461788554435	0.0306778
Snhg4	1.20176946821755	0.233094	NA	8.18883260761062	0.00424659931203358	0.0306786
Plppr1	0.159517278760824	-0.528021	NA	8.18469036330801	0.00425627771985014	0.030735
Ttc39c	0.129375246281027	-0.601333	NA	8.17925672189946	0.00426900756969655	0.0307863
Hjurp	1.4725202646709	0.220752	NA	8.16933965305133	0.00429234119382276	0.0309274
Adat1	0.402894066331765	-0.377023	NA	8.16281860889081	0.00430775515496862	0.0309977
Tmem17	0.267975379897456	0.523871	NA	8.14724487618671	0.00434479572602128	0.0312232
Smg9	1.09767442762315	-0.238393	NA	8.1462336717142	0.00434721196281707	0.0312269
A230107N01Rik	0.0602766328921132	-1.00958	NA	8.14119831123396	0.00435926417098312	0.0312998
Arhgdig	0.440579514816399	0.375752	NA	8.14002838543265	0.00436206927504068	0.0313063
Gatad2a	0.949622320364749	-0.246581	NA	8.13824676942116	0.00436634454731203	0.0313233
Mrvi1	0.00204346412670706	-1.44269e+08	NA	8.13038915858444	0.00438525112921408	0.0314048
Tacr1	0.135951543881268	-0.605325	NA	8.13164528373816	0.00438222311366367	0.0314048
Kpnb1	1.15342135301487	0.236537	NA	8.11050770953941	0.00443346222809504	0.0316803
Champ1	0.569887042223274	-0.310137	NA	8.10518372434349	0.00444646394146068	0.0317594
Chrd	0.298699033979272	0.434131	NA	8.0941106122622	0.00447363017370615	0.0318841
Ascl1	0.00199011012236362	-1.44269e+08	NA	8.08714014985378	0.00449081784011307	0.0319927
2810403D21Rik	0.192057410516889	-0.557669	NA	8.08627195388129	0.00449296333224817	0.0319941
Gm48765	0.0867738978331341	-0.760509	NA	8.08432495380741	0.00449777857094827	0.0320106
Tmem86a	0.117313858440699	-0.703939	NA	8.08376083654633	0.00449917470425662	0.0320106
Gm42567	0.0615563233861426	-0.876297	NA	8.08253401567855	0.00450221248669831	0.0320183
Dusp28	1.17793637957672	-0.232613	NA	8.07680600792453	0.00451642352833768	0.0321055
Gm7854	0.172118033975271	-0.558364	NA	8.06748657871072	0.00453964254518229	0.0322287
Car8	0.345780403039929	-0.484631	NA	8.06453697350504	0.0045470166911414	0.0322532
A730046J19Rik	0.0796875322266228	-1.21294	NA	8.06032070475245	0.00455757875277083	0.0322886
Spata24	0.206935596388099	-0.545088	NA	8.05999118510985	0.0045584052761381	0.0322886
Efcab2	1.20137377914557	0.23577	NA	8.056275837644	0.00456773493758147	0.0322886
D11Wsu47e	0.0414809059380284	-1.07117	NA	8.05493084706412	0.00457111715742813	0.0322986
Klhl28	0.351624850165796	0.383147	NA	8.04584315069628	0.00459403677461915	0.0324327
Ptger3	0.072992226238459	-0.827382	NA	8.04213773817136	0.00460341558558837	0.032471
Lztr1	1.21952203176128	-0.228191	NA	8.03913728289595	0.00461102436701842	0.0325107
A430073D23Rik	0.0242798923740814	-1.48531	NA	8.0319274465948	0.00462936005767909	0.0326133
Trub1	1.10547955552274	0.233584	NA	8.02978356650526	0.00463482658463608	0.0326221
Sumf1	0.348401602578728	0.373877	NA	8.03041035465304	0.00463322770208198	0.0326221
Gm29260	0.0534420131273761	1.18967	NA	8.02491159156836	0.00464727376082087	0.0326821
Abcb7	1.44382663035503	0.209249	NA	8.01424603167898	0.00467464175196402	0.0328465
Rnf113a2	0.608490561497246	-0.29565	NA	8.01049198095308	0.00468431373999841	0.0329003
Begain	0.122410044447918	-0.628417	NA	8.00247413602599	0.00470503938334629	0.0330177
Trim45	0.0876886175089196	0.940561	NA	8.00057943435836	0.00470995071016111	0.033038
Gm16046	0.0326066886009593	-2.29693	NA	7.99100617942175	0.00473484591905	0.0331702
Gm671	0.0326066886009593	-2.29693	NA	7.99100617942175	0.00473484591905	0.0331702
Wnt9b	0.0326066886009593	-2.29693	NA	7.99100617942175	0.00473484591905	0.0331702
Cbll1	1.1943085205836	0.227379	NA	7.98010073826092	0.00476336894788356	0.0333558
Isoc2a	0.315388407099371	-0.385182	NA	7.97677860802996	0.00477209268960048	0.0334026
Kirrel	0.00987815541664113	-1.80926	NA	7.97580641197679	0.00477464870498531	0.0334063
Pigs	1.36419074949566	-0.210998	NA	7.9500556151077	0.00484286094815434	0.0338096
9230105E05Rik	0.0448884930746041	1.41386	NA	7.93661385161647	0.00487886113301065	0.0340195
Gm12689	0.0412602109642193	-1.3769	NA	7.93442293161173	0.00488475473494285	0.0340461
Nxph1	0.278203276800404	-0.671322	NA	7.93247700501531	0.00488999538743307	0.0340615
Gm16701	0.0357824704383591	-1.13107	NA	7.93128620521952	0.00489320520457338	0.0340617
Stk11ip	0.11233194808765	0.727555	NA	7.92885197693561	0.00489977338531316	0.034093
Crebzf	1.30152342754141	-0.217875	NA	7.9044479466597	0.00496612067891079	0.034467
Spindoc	0.990725044317307	-0.241208	NA	7.88356282645734	0.00502362820287673	0.0347926
Lynx1	0.77710769712858	-0.267853	NA	7.878445255674	0.00503782280638757	0.0348616
Zfp397	1.318950017918	0.216568	NA	7.8787157962023	0.00503707138538904	0.0348616
P3h3	0.996055515972877	-0.241955	NA	7.8746886552262	0.0050482685110458	0.0349044
Ccnd3	0.274834915643202	0.434207	NA	7.87178174578562	0.00505636669734928	0.034931
1700028K03Rik	0.0612249505360863	-0.923935	NA	7.8687065662041	0.00506494807759029	0.0349609
Pcdh19	0.67845231304747	-0.303194	NA	7.86910998837544	0.00506382147019933	0.0349609
Gm15912	0.0133526284139075	-2.10088	NA	7.86001764964203	0.00508927511006401	0.0350768
2900060N12Rik	0.132132744458545	-0.576251	NA	7.85966277865341	0.00509027119859426	0.0350768
Vwc2l	0.261132017048206	-0.499213	NA	7.84665398599986	0.00512692318013386	0.0352554
Dmtn	0.312630979518195	-0.403473	NA	7.84715203669202	0.00512551499084278	0.0352554
Gm49894	0.00229185523987089	1.44269e+08	NA	7.83059101052418	0.00517255186149377	0.0355246
Myo1d	0.324115549469649	-0.402161	NA	7.82901549554107	0.00517704953327087	0.0355406
Mpv17l2	1.68429598929133	0.202066	NA	7.8277290863293	0.00518072484356203	0.0355509
1700029I15Rik	0.0476891097434257	-1.12063	NA	7.81167293174556	0.00522682229183172	0.0358074
Pgpep1	0.088850349519809	-0.696412	NA	7.80827468581444	0.00523663222451135	0.0358298
Cmtm6	0.0959369013275031	0.700229	NA	7.80941417194291	0.00523334070642166	0.0358298
Pde6b	0.00229607783256337	1.44269e+08	NA	7.80475778288152	0.00524680446739321	0.0358845
Pth1r	0.0229237683691835	-1.36811	NA	7.79769002914177	0.00526730813837826	0.0359947
Gm36371	0.0264014928208793	1.25442	NA	7.79377122135538	0.00527871186656915	0.0360427
Orc1	0.0155677717387285	-2.41214	NA	7.7826439672615	0.00531122963937629	0.0362346
Mtmr9	1.02808863534062	0.250218	NA	7.77389408245442	0.00533694336311356	0.0363949
4933406C10Rik	0.0104133553122599	-1.74043	NA	7.76832545071047	0.00535337427394917	0.0364711
Rbm14	0.659349159773706	-0.289155	NA	7.76784947683121	0.00535478108324152	0.0364711
Slc26a2	0.0355593933454226	-1.17646	NA	7.76620638280132	0.00535964038280983	0.0364891
Ganab	1.12860539654138	0.23419	NA	7.76088981655707	0.00537539448781768	0.0365812
Zfp763	0.262072037687464	-0.44814	NA	7.75532541945412	0.00539193356847675	0.0366785
Pim1	0.0446673971337333	-0.952463	NA	7.74964789843957	0.00540886240040355	0.0367329
Stox1	0.0920981528497015	-1.24711	NA	7.74760164621631	0.00541497705592101	0.0367357
Asrgl1	0.26516143823255	-0.538842	NA	7.74651479031322	0.00541822768960688	0.0367357
Tubgcp4	0.853078302513781	-0.261008	NA	7.7470090544866	0.00541674916799264	0.0367357
Scd1	0.0571985342303244	-1.04282	NA	7.7382115076415	0.00544312743843465	0.0368589
Gm49540	0.0777502399770737	0.747128	NA	7.736737057712	0.005447561185964	0.0368737
Sfxn2	0.10274250976566	-0.660941	NA	7.734907393491	0.00545306820489206	0.0368838
Heatr3	1.42768915748999	0.210033	NA	7.7347502674002	0.00545354139595661	0.0368838
Slc6a5	0.0522284271237035	-0.926706	NA	7.72282275172955	0.0054895841234317	0.0370818
Prr36	0.0243548598430044	-1.61965	NA	7.71141488308821	0.00552428397478271	0.0372855
Ephb2	1.32580252246723	-0.210978	NA	7.71023284822506	0.00552789219844011	0.0372945
Kcnab2	1.42595258898463	-0.206229	NA	7.70012419205246	0.00555884779130582	0.037488
Tmprss4	0.00277876056036004	-1.44269e+08	NA	7.68679461813921	0.00559993735731491	0.0377235
Gm5165	0.0628873946372538	-0.836506	NA	7.68195458416946	0.00561493376824606	0.0377732
Mesp2	0.027473018927562	-2.02739	NA	7.68039427936149	0.00561977696293497	0.0377854
Mvd	0.1910807122537	0.492372	NA	7.67988825502743	0.00562134858054779	0.0377854
Rap2b	0.0682283575151097	0.941555	NA	7.67036596236045	0.0056510068323124	0.0379537
Lipt1	0.0102499899205954	-2.00507	NA	7.66776860673397	0.00565912427371572	0.0379927
Gm12631	0.0113145854229589	-1.872	NA	7.66659474117769	0.00566279682560189	0.0380018
Gm28403	0.164866336944984	0.623117	NA	7.66059348575525	0.00568161037252699	0.0380469
AC150683.1	0.0020376748185147	1.44269e+08	NA	7.65946034832487	0.00568516983807602	0.0380469
Cacnb1	0.423147760195074	0.385124	NA	7.65696875246679	0.00569300456430543	0.0380611
Mib2	1.02437639294789	-0.242577	NA	7.65308029990686	0.00570525367599962	0.0381155
4930453N24Rik	1.04370417731021	-0.235213	NA	7.6424590689754	0.00573884914432288	0.0383087
Pla2g6	1.30646324578624	-0.244721	NA	7.6408197174828	0.00574405245060506	0.0383279
Hnrnpa0	1.03280025453224	-0.233901	NA	7.63860813090177	0.00575107966330662	0.0383592
Nup43	0.274110635349842	0.446124	NA	7.63252111745791	0.00577046620860766	0.0384417
Acvr1b	1.26970980889434	-0.215095	NA	7.62454945400101	0.0057959561022021	0.0385802
4930412C18Rik	0.226312349746406	-0.505517	NA	7.61844134687366	0.00581556490491316	0.0386576
Pcdhb11	0.119146676869699	-0.66569	NA	7.61647137824625	0.0058219035089433	0.0386589
Gpr12	0.777604506749644	-0.26793	NA	7.60455054748451	0.00586041091882104	0.0388558
Pphln1	0.536881558560867	0.302991	NA	7.60109156883297	0.00587163291919607	0.0389105
Fam129b	0.309998697245184	-0.385027	NA	7.59731100532524	0.00588392333313167	0.0389762
Egr3	0.0103107218281629	-2.06908	NA	7.59377952661438	0.00589542770878071	0.0389896
Nme5	0.0253042742804131	-1.34077	NA	7.59420410487393	0.00589404336140589	0.0389896
Gm26511	0.0473150306059546	-1.25649	NA	7.59224286819985	0.00590044079477365	0.039007
Nup133	0.317852259747983	0.386196	NA	7.58989094555089	0.00590812196999915	0.0390264
Mical2	0.207222682754144	-0.66606	NA	7.58713700601488	0.00591712907312259	0.0390702
Chek1	0.0268971632315511	-1.64388	NA	7.58557617525106	0.00592224018772948	0.0390882
Smim18	1.41621873899435	0.208834	NA	7.58299765281743	0.00593069372258503	0.0391283
Adam11	0.925187360980533	0.249186	NA	7.58147159558021	0.00593570261366957	0.03914
Muc13	0.171016415786788	2.40329	NA	7.581004071596	0.00593723800517415	0.03914
Akain1	0.691633355516433	0.277508	NA	7.57963586752073	0.00594173364238652	0.039154
Zfp51	0.0926626551513489	0.748655	NA	7.57181347768652	0.00596750322294505	0.039308
Mta1	0.696293368120336	0.283501	NA	7.56706565590973	0.00598319976026709	0.0393956
Gm49171	0.0491010757823846	2.12753	NA	7.56057037895314	0.00600474177792599	0.0395058
4930479D17Rik	0.00195878148084197	-1.44269e+08	NA	7.55818233205685	0.00601268178885597	0.0395422
Hspbap1	0.216928949513631	0.458987	NA	7.55490454475794	0.0060235975530029	0.0395823
Slc26a10	0.0595618255342823	-1.00407	NA	7.55143721534814	0.00603516655861923	0.0396123
Spred3	0.151888305813636	-0.515113	NA	7.54477752593162	0.00605745078923201	0.0396921
Ints13	0.274577636998757	-0.389799	NA	7.5441264495501	0.00605963388312424	0.0396921
Cpxm1	0.0321340958146794	1.48715	NA	7.54524446391322	0.00605588561573706	0.0396921
Oprl1	0.00479518723313343	-3.18798	NA	7.54329859885247	0.00606241087092463	0.0396944
Tmem147os	0.0346679250612389	-1.23713	NA	7.54052845462428	0.00607171264722773	0.0397242
Dennd2a	0.0045220044415421	-3.19646	NA	7.53808273741936	0.00607993715295	0.0397616
Skp2	0.227107294927252	-0.474185	NA	7.53643045013378	0.00608549993466737	0.0397765
Gfra2	0.291470236346392	-0.416419	NA	7.53412813845476	0.00609325983091876	0.0398012
Cfap410	0.587626363022523	-0.325272	NA	7.53214004490096	0.00609996879028641	0.0398292
Calca	0.00262035397464859	-1.44269e+08	NA	7.52576950311977	0.00612151747780241	0.0399382
Gm16316	0.0897873394633848	-0.809003	NA	7.52644422081576	0.00611923153462773	0.0399382
Gm31615	0.0975217029655656	-0.899234	NA	7.52281058811317	0.00613155258192325	0.0399854
Sulf1	0.0582906920603922	-0.898601	NA	7.52168385674435	0.0061353782848685	0.0399854
4930413F20Rik	0.0101749288069062	-2.05995	NA	7.51778650003982	0.00614863017499825	0.0400029
Slc9a5	0.223371883233533	-0.482144	NA	7.51656012432302	0.0061528061714048	0.0400029
Ampd3	0.218376204549432	-0.455163	NA	7.51383139853165	0.00616210829374955	0.0400029
Tars2	0.719490019747584	-0.281924	NA	7.51548996544906	0.00615645259197336	0.0400029
Tspoap1	0.30809902915884	0.423101	NA	7.5160097675528	0.00615468116157839	0.0400029
Uchl1os	0.0235679629593141	1.25879	NA	7.50721324137588	0.00618472904172309	0.0401275
Gm48914	0.00527877942090094	-3.28608	NA	7.50627662297691	0.00618793723022545	0.040132
Gm29642	0.1276960142182	-0.635865	NA	7.5055817320449	0.0061903185304707	0.040132
Btd	0.321301276508444	0.388415	NA	7.49885977892145	0.00621340215238848	0.0402024
Zfp710	0.126679062995955	-0.618805	NA	7.49484316713075	0.00622723739613245	0.0402709
Syt15	0.00183437983442137	-1.44269e+08	NA	7.48789197617537	0.00625125519974984	0.040356
Rnf149	0.0516641974889981	-0.868819	NA	7.48809543182258	0.00625055087611888	0.040356
Ptgfrn	0.397809507943305	-0.352788	NA	7.4877075931644	0.00625189356766021	0.040356
Mpi	1.27796573986924	0.214997	NA	7.4894952205486	0.00624570727795341	0.040356
2510039O18Rik	0.901336076926875	-0.252426	NA	7.48010921740818	0.00627825853022703	0.0405103
Stxbp4	0.546261987512319	0.304265	NA	7.47621430665257	0.00629181714753286	0.0405659
Casp9	0.280079448376569	0.469738	NA	7.47287939646435	0.00630345010489892	0.040625
Shroom3	0.093507502572396	-0.809758	NA	7.46956541578238	0.00631503181726403	0.0406754
Zfp574	0.310503214247837	-0.375662	NA	7.46922294260654	0.00631622993227407	0.0406754
Nradd	0.111597887193495	-0.643806	NA	7.45292679557624	0.00637350989863377	0.040964
Gad1os	0.172903235578221	0.524824	NA	7.45358806278566	0.00637117528807919	0.040964
Dhfr	0.122487578704249	-0.661889	NA	7.44843399093696	0.00638939494533635	0.0410501
Abhd12b	0.0297355107944905	1.99937	NA	7.44508854838302	0.00640124956928835	0.0411101
BC052040	1.05606129538747	0.233523	NA	7.43844844758602	0.00642484545891369	0.0412294
4932443L11Rik	0.0307199847205039	-1.2234	NA	7.43682665915053	0.00643062204362594	0.0412504
Bud23	0.738236960265452	0.266409	NA	7.43361710472564	0.00644206967441331	0.0412916
Gm26826	0.043417632142724	-0.989593	NA	7.4266220245891	0.00646709145670915	0.0414196
Crhr2	0.00169074696503615	-1.44269e+08	NA	7.41633180483419	0.00650408071662282	0.0415799
Dagla	0.432988159636631	-0.345306	NA	7.41717428229482	0.00650104423738895	0.0415799
Usp3	0.933344850177624	-0.242387	NA	7.41082369162175	0.00652396893846447	0.041654
Rwdd2a	0.131540553760821	-0.593003	NA	7.40820889261805	0.00653343196712809	0.0416982
Meak7	0.0437680365250963	-0.916397	NA	7.39677984866993	0.00657495887914483	0.0419053
Dimt1	1.55458668476103	-0.204105	NA	7.39738127605605	0.00657276691269177	0.0419053
Gm9869	0.00972624901694736	2.52826	NA	7.39647242986317	0.00657607958830961	0.0419053
Stap1	0.0317721277477799	1.23702	NA	7.39398294931854	0.00658516229503725	0.0419469
Hps6	0.00933256255305238	1.87356	NA	7.38767132063221	0.00660824734469419	0.0420613
Wdr76	0.296202251106598	-0.439857	NA	7.38638193677236	0.00661297348302931	0.0420751
Taf9	0.0124813117337436	2.19366	NA	7.38462721469963	0.0066194108318318	0.0420998
Slitrk6	0.0507947355741366	-0.950886	NA	7.37523570552973	0.00665397339309176	0.0422742
Cacna2d4	0.308486397444442	-0.396705	NA	7.36764202957299	0.00668205437817093	0.0423997
Stac	0.030040456426823	-1.34498	NA	7.35929987666528	0.00671304280823322	0.0425351
Mmp9	0.133030861621601	0.645453	NA	7.35749360111444	0.00671977186273728	0.0425568
Kndc1	0.00954745922996615	-1.96842	NA	7.34223592619957	0.00677688817314546	0.042849
Dhrs13	0.605796891366703	0.284907	NA	7.34168798307077	0.00677894857357984	0.042849
Mdk	0.134196744852906	-0.613983	NA	7.33414487915609	0.00680737764831039	0.0429671
Ccdc86	0.321712425327783	0.383121	NA	7.33395374873176	0.00680809957716268	0.0429671
Styx	1.63244748545598	0.201471	NA	7.32842410674995	0.00682901979410852	0.043059
Zbtb22	0.866819981470658	-0.241896	NA	7.32576026986429	0.00683912128784657	0.0430637
Shank3	0.0949931422256858	-0.707812	NA	7.32349354960984	0.00684772890741428	0.0431013
Adap1	0.459262550488271	-0.400404	NA	7.31710078668838	0.00687206441424775	0.0432187
Pcdh18	0.722289975314361	-0.298619	NA	7.3158328451756	0.00687690161696667	0.0432187
Gm30725	0.0141918879226462	1.80392	NA	7.31619189896625	0.00687553147200286	0.0432187
Grk4	0.262966901359259	0.439778	NA	7.31480678601269	0.0068808185848619	0.0432268
Ndnf	0.126649431984864	-0.615788	NA	7.3020863705921	0.00692956841331236	0.0434832
Gen1	0.00744208816825094	-2.5276	NA	7.2983592948809	0.00694391885621654	0.0435566
Pcdhb17	0.701732923431075	-0.276264	NA	7.2965011866423	0.00695108451532419	0.0435849
Nrn1	0.110760308841834	-0.721953	NA	7.28958959856067	0.00697780496479928	0.0437357
Gm15721	0.0833481457978796	-0.847908	NA	7.28873540782076	0.00698111457902888	0.0437398
Gm20337	0.128076563830773	-0.659307	NA	7.28002090865366	0.00701497127115694	0.0439184
Thoc5	0.554292891883477	0.297553	NA	7.27729823361663	0.00702558350930868	0.0439681
Hs6st2	0.296710955210935	-0.461934	NA	7.274592458413	0.00703614613598928	0.0440174
Gm47833	0.0248521942840663	-1.70373	NA	7.26570102135375	0.00707097040694502	0.0442016
Adprhl2	0.896674242135619	-0.246298	NA	7.26592729324085	0.00707008200740615	0.0442016
Gm30159	0.00606972849477609	-3.39235	NA	7.26035690463205	0.00709198594512622	0.0442864
Minar2	0.800419616797268	-0.249234	NA	7.25907672336888	0.00709702968328329	0.0442954
Gm12353	0.380755979850476	-0.360876	NA	7.25716321553919	0.00710457547923947	0.0443001
Gm28523	0.152421152605805	0.545692	NA	7.25690409129656	0.0071055979495312	0.0443001
Mb21d2	0.114336051393939	-0.598049	NA	7.25597432635841	0.00710926791856984	0.0443062
Utp4	0.477739819731438	-0.319184	NA	7.25202848448917	0.00712486452563149	0.0443529
Batf2	0.0648303962637763	0.949444	NA	7.24493850033843	0.00715297684404666	0.0444773
Cnpy4	0.115823318875866	-0.67242	NA	7.24226343697339	0.00716361311439723	0.0445266
Zfp942	0.485907290258476	-0.312145	NA	7.24033046989155	0.00717130881201441	0.0445576
Scarb1	0.0109489558706053	-1.69762	NA	7.23927004484269	0.00717553425899575	0.044567
AI480526	0.67495625149665	-0.272294	NA	7.23391087739604	0.00719692776163126	0.0446492
Plscr4	0.015794706581371	1.94359	NA	7.23203285436123	0.00720444014842829	0.044679
Gm4787	0.0166067893769494	2.1909	NA	7.22783552679357	0.00722125911584729	0.0447326
Nudt8	0.0600576183984392	-0.801395	NA	7.22155999948015	0.00724648048568994	0.0448719
Tctex1d2	1.26489969568689	0.214921	NA	7.21788249502765	0.00726130223059768	0.0449467
Gm13963	0.0267124526120382	-1.26062	NA	7.21564158097962	0.0072703491649564	0.0449503
Sema3d	0.168366152537926	-0.562793	NA	7.2168038535747	0.00726565544371534	0.0449503
Kcnc4	1.01241930587754	-0.231489	NA	7.21503105896056	0.00727281593884715	0.0449503
Bbs5	0.978634688948356	0.231327	NA	7.20995563115796	0.00729335602943576	0.0450433
Idh2	0.31706267908301	-0.378065	NA	7.20866233035726	0.00729859945274646	0.0450588
Pxmp4	0.830527607026273	-0.25423	NA	7.18777216020461	0.00738383042849089	0.0454995
Gm37494	0.798774493696655	0.250422	NA	7.17045141761622	0.0074552698149599	0.0458709
Rfc4	0.0852686095392107	0.647914	NA	7.16701854218154	0.00746951243488569	0.0459413
Zfp12	0.474830887133405	-0.41554	NA	7.16490376388997	0.0074783002652598	0.0459765
Kcnf1	1.08305513895953	0.231419	NA	7.16295715126908	0.00748639864010877	0.0459935
Ift140	0.814806463869453	-0.246449	NA	7.16177670400201	0.00749131395194334	0.0460065
Zfhx2	1.06118190731835	0.221513	NA	7.15758843422743	0.00750878030494157	0.0460793
Gm20633	0.0322006341838329	1.70462	NA	7.15762165482459	0.00750864160123753	0.0460793
Tamm41	0.106321522462284	-0.599753	NA	7.15248736975562	0.00753010956053987	0.0461757
Nsmce1	0.732521050726906	-0.260782	NA	7.1491166908666	0.00754423749057032	0.0462421
Gm48949	0.0149852131705138	-1.96706	NA	7.14769199570847	0.0075502171350544	0.0462472
AI854703	0.40248563558241	-0.334859	NA	7.13909781767132	0.00758639107328719	0.0464168
Gm1992	1.28668856356666	-0.20843	NA	7.13267891753636	0.00761352462128182	0.0465482
Vps11	1.36068631247006	0.216076	NA	7.11289662556625	0.00769777312092506	0.046941
Elmod3	0.307548890820372	-0.364063	NA	7.11009049525812	0.00770980082593686	0.0469969
Cybrd1	0.0344710563788135	-1.70289	NA	7.10247139528716	0.00774255506706539	0.0471653
Slc9a7	0.937870471264241	-0.229928	NA	7.09961693071755	0.00775486293852421	0.047219
Pcdhb16	0.198099115307295	0.506507	NA	7.08892112989794	0.00780115936685514	0.0473868
Rnaseh1	0.239450833747312	-0.434096	NA	7.08563762594704	0.00781542856583161	0.0474296
Daam2	0.108608420251735	0.93567	NA	7.08479476628311	0.00781909570602725	0.0474343
Gm41664	0.0412857188933888	-0.907691	NA	7.08110204506258	0.00783518287858375	0.0474605
Slc6a7	0.0470778528299068	-0.907453	NA	7.08123546335046	0.0078346010585868	0.0474605
1700084C06Rik	1.11149589366309	-0.227	NA	7.08048888685639	0.00783785735120072	0.0474605
Gm9889	0.00243252988664324	-1.44269e+08	NA	7.07334587984192	0.00786908262267188	0.0475794
Ifi211	0.00243252988664324	-1.44269e+08	NA	7.07334587984192	0.00786908262267188	0.0475794
Piezo1	0.00243252988664324	-1.44269e+08	NA	7.07334587984192	0.00786908262267188	0.0475794
Exosc8	0.846065454324046	0.247962	NA	7.0744619990702	0.00786419518935902	0.0475794
Serpinf1	0.00745439247209143	3.09898	NA	7.06399121381273	0.00791016865407411	0.0477751
Cstad	0.0292070727941992	-1.09117	NA	7.05561587160471	0.00794713969345308	0.047881
Gm7072	0.445603957685755	-0.325101	NA	7.05454350952786	0.00795188614446452	0.047881
Snca	0.780558211620264	-0.251811	NA	7.05408182340357	0.00795393053647387	0.047881
Ppp1r21	0.999140226204604	-0.22658	NA	7.05543174854973	0.00794795444618149	0.047881
Gm16998	0.00417432759261674	1.44269e+08	NA	7.05793628284911	0.00793687909301793	0.047881
Chodl	0.00717041351477388	-2.16368	NA	7.04995137276511	0.00797224453082948	0.0479512
2010204K13Rik	0.00820606549133538	-2.02776	NA	7.04947666583849	0.00797435209557749	0.0479512
Gm7160	0.00397004145478109	-3.11227	NA	7.0408628886066	0.0080126940348406	0.0481289
Garnl3	1.03434696407448	-0.226375	NA	7.03765558341578	0.00802701865942198	0.0481936
Gm4285	0.0979084824166922	0.760092	NA	7.03713850972695	0.00802933049147369	0.0481936
Chrna4	0.0262456043947653	-1.26818	NA	7.03478096110419	0.00803987971061862	0.0482393
Galk1	0.408386423372413	0.327829	NA	7.0268044268404	0.00807567726309278	0.048401
Gm13270	0.00188879961256697	-1.44269e+08	NA	7.01653728601959	0.00812199499202926	0.0484489
Insrr	0.00188879961256697	-1.44269e+08	NA	7.01653728601959	0.00812199499202926	0.0484489
Vwa2	0.00188879961256697	-1.44269e+08	NA	7.01653728601959	0.00812199499202926	0.0484489
Xcr1	0.00188879961256697	-1.44269e+08	NA	7.01653728601959	0.00812199499202926	0.0484489
A330040F15Rik	0.339153667378986	-0.358241	NA	7.01747303046592	0.00811776236851942	0.0484489
Nova2	1.23123425427823	-0.209199	NA	7.02115801038903	0.00810111615344364	0.0484489
Gm16066	0.0892493366896816	-0.74577	NA	7.0121777337159	0.00814174421505677	0.048549
Sat1	0.913768087146421	-0.235601	NA	7.00932144864534	0.0081547101272425	0.0486087
Gm11149	0.166632937338512	-0.610292	NA	6.99230455632748	0.00823239643833145	0.0490184
Bcam	0.083873177896563	-0.79261	NA	6.9916011400372	0.00823562396397308	0.0490199
Kansl1l	0.823100573802661	-0.245413	NA	6.98851132402346	0.00824981649391216	0.0490866
Tpmt	0.358520435848894	0.402015	NA	6.98519006299774	0.00826510004911576	0.0491597
Prrt3	0.292396026305062	0.396361	NA	6.98216629037861	0.00827903984891311	0.0491892
Gm29686	1.24319620040219	0.217906	NA	6.98042139015593	0.00828709490838722	0.0492014
Etfrf1	1.45797858057814	0.205697	NA	6.97610015437442	0.00830707777428528	0.0493023
Zfp788	0.599691547581483	-0.28593	NA	6.96882777511819	0.00834081916984892	0.0494668
Lrriq3	0.0223794822941564	1.26043	NA	6.96409370360328	0.00836285903675891	0.0495796
Bloc1s6	1.0575525460583	0.224039	NA	6.96026433647344	0.00838073059318929	0.0496497
Lancl3	0.0374088200463209	-1.49583	NA	6.95817331763125	0.00839050582390702	0.0496807
C920021L13Rik	0.253587525953267	-0.421083	NA	6.95624974910129	0.00839950855570987	0.0496807
Card9	0.0336471727802366	-2.06947	NA	6.95069357660989	0.00842556827003732	0.0497717
Ccdc18	0.0725538430580798	-0.897726	NA	6.94242349086567	0.00846451025713663	0.04993
Lama4	0.589677012798974	0.330976	NA	6.94023175601634	0.00847486150577811	0.0499731

## Sheet: AC2
symbol	baseMean	log2FoldChange	lfcSE	stat	pvalue	padj
Nefm	1.71798530190909	0.952623	NA	515.799504211695	2.11282671899854e-107	3.7959e-103
Lgr5	1.11363335430048	-1.39534	NA	326.569905718303	3.44378710410334e-70	3.09355e-66
Nefh	0.300464195604536	1.47789	NA	291.105654626021	5.01758956040976e-63	3.00487e-59
Dab1	5.09692891401056	-0.549687	NA	262.953299453385	2.70425627968475e-57	9.71693e-54
Zfp804a	5.99061488986962	-0.527576	NA	263.195992180844	2.41248520357802e-57	9.71693e-54
Cacna2d3	2.02436173943959	-0.826649	NA	245.434714426119	1.04529443384523e-53	3.12996e-50
Nckap5	4.70533127168975	-0.682732	NA	244.406977375477	1.69894841744588e-53	4.36047e-50
Prox1	0.5054381363134	-1.49264	NA	224.4596028156	2.16472831243647e-49	4.86144e-46
Tcf4	9.49451024548006	-0.319944	NA	213.871684843918	3.33475866419553e-47	6.65692e-44
Ebf1	2.41251764533309	-0.690193	NA	213.168294604397	4.66243404290478e-47	8.37653e-44
Slc6a9	1.78056623998779	-0.728469	NA	210.411386449955	1.7351718493644e-46	2.83401e-43
Neurod4	0.426010809361545	-1.51427	NA	181.916672055382	1.45489048894723e-40	2.17821e-37
Nfix	0.952467238277299	-1.05156	NA	178.734489597958	6.71692771060481e-40	9.28279e-37
Grik2	6.36651410957075	-0.404076	NA	166.314879770319	2.6641838793125e-37	3.41891e-34
Lamp5	1.34705275235253	-0.717388	NA	158.585646634841	1.11478427994195e-35	1.33521e-32
Prom1	0.136564927715153	-2.46178	NA	129.330192733318	1.65132063983995e-29	1.85423e-26
Nfib	0.530483342968328	-1.16098	NA	128.396438648653	2.60413057951769e-29	2.75211e-26
Frem1	0.316603856356284	-1.25591	NA	127.186041578807	4.70098964380305e-29	4.69211e-26
Sgcd	1.4267278724335	-0.564402	NA	118.29806276717	3.62081480500723e-27	3.42377e-24
Ebf3	0.463069324738694	-1.08674	NA	114.117051465226	2.80616861653725e-26	2.52078e-23
Spink13	0.614897224742121	-0.8732	NA	113.588386000499	3.63618703731262e-26	3.11084e-23
Ank3	7.82379816544221	-0.242763	NA	112.990255556227	4.87515163276396e-26	3.98123e-23
Pappa2	0.082203181835363	2.30034	NA	111.387088851582	1.07009756268653e-25	8.35886e-23
Chn2	1.20777476436742	-0.561426	NA	107.758590450501	6.35130039455128e-25	4.75448e-22
Lrfn5	3.19901540863794	-0.356986	NA	106.202242818293	1.36424259544339e-24	9.80399e-22
Ptprt	2.02485160965495	-0.452045	NA	104.539059189846	3.08960272214954e-24	2.13492e-21
Car10	2.60261629148983	-0.437385	NA	102.35565502686	9.04183937082705e-24	6.01651e-21
Tmtc2	4.1882577001687	-0.291357	NA	101.497844463129	1.37902161640106e-23	8.84839e-21
Myo16	0.605715200026048	-0.761641	NA	99.9853974291353	2.90343334829198e-23	1.68268e-20
Slc4a4	10.0515837165853	0.225624	NA	94.4916821365427	4.35329598308278e-22	2.4441e-19
A930001A20Rik	0.922890698597456	-0.684841	NA	93.4005535298521	7.45830297727452e-22	4.06048e-19
Alcam	7.81268657352393	0.202039	NA	92.4851180249145	1.17187754509864e-21	6.19234e-19
St18	0.232907273126216	-1.2426	NA	91.4726719566562	1.93194981198296e-21	9.91697e-19
Cntn6	3.84464344254827	-0.37261	NA	89.0396505869725	6.42792177920511e-21	3.20789e-18
Zfpm2	2.1209779615395	-0.373886	NA	87.4580540549063	1.40507003825359e-20	6.82256e-18
Opcml	3.70728985868486	-0.271704	NA	86.4635216551911	2.29807004683755e-20	1.0865e-17
Brinp3	1.26870355672598	-0.482401	NA	85.6971022658609	3.35795714430128e-20	1.5469e-17
Lmo4	21.03228075184	0.200631	NA	85.5692724483606	3.57727066736733e-20	1.60673e-17
Csmd3	1.89058793206107	-0.395195	NA	84.0270412257426	7.67635424829138e-20	3.20729e-17
Cdkn1c	0.241030098822061	1.00908	NA	83.4261368948095	1.03374030600711e-19	4.22095e-17
Col12a1	0.218187571950817	-1.23453	NA	83.2099189469905	1.150609411802e-19	4.59374e-17
App	2.32323926239466	-0.335956	NA	82.3235957769726	1.78504586440746e-19	6.97177e-17
Alk	0.720874886855168	-0.609752	NA	81.2941170418065	2.97343108903362e-19	1.13661e-16
Pam	7.28863507049378	-0.200964	NA	80.6478755193699	4.09652178230074e-19	1.53329e-16
Gng7	0.373170268153788	0.790386	NA	80.2078815693317	5.0954310682911e-19	1.83089e-16
Hs6st3	3.5294817809214	-0.369245	NA	78.6975955482507	1.07793222012208e-18	3.72426e-16
Shisa9	0.637404454188811	-0.810388	NA	77.5059364097074	1.94755078062055e-18	6.60183e-16
Plxdc2	1.71070819309091	-0.375696	NA	77.3523764848167	2.10185221422199e-18	6.99294e-16
Nfia	1.50070956548385	-0.500174	NA	77.2188397799334	2.24594683547978e-18	7.33649e-16
Slc1a3	0.179253228565997	-1.25763	NA	75.579675628415	5.07007866606091e-18	1.62659e-15
Slc2a13	1.22923349677994	-0.444765	NA	74.2809385237818	9.66852249328894e-18	3.04745e-15
Zfp804b	3.46171300228232	-0.448101	NA	73.9044744373994	1.16587535554764e-17	3.6114e-15
Nrp2	0.508114952984952	-0.653105	NA	73.8239372918584	1.21351356049394e-17	3.6941e-15
Grik1	0.782745504202204	-0.602455	NA	73.7907642340989	1.23369765539467e-17	3.6941e-15
Dscaml1	1.26989911984225	-0.426132	NA	70.6707144627392	5.82737542274801e-17	1.71631e-14
Egfem1	0.983745802923738	-0.490435	NA	69.9622593238881	8.29281474636449e-17	2.3649e-14
Nkain3	0.895733213197994	-0.479063	NA	68.1914865422179	2.00403658484597e-16	5.45523e-14
Grid2	4.14175654286819	-0.231436	NA	66.1909697206122	5.43494829634213e-16	1.41513e-13
Neurod2	0.487110759852715	-0.663918	NA	65.8250503975841	6.52367865936177e-16	1.65077e-13
Cdhr1	0.115661315907472	1.32002	NA	61.7965599799946	4.87978984083033e-15	1.16894e-12
Cntnap4	0.400868850422083	-0.690343	NA	60.6722020360107	8.56280233564859e-15	2.0242e-12
Phactr3	1.26901138118119	-0.383798	NA	60.4664110169204	9.49137987423075e-15	2.20384e-12
Chrm3	2.38850772940414	-0.313124	NA	59.7819663402375	1.33682985593435e-14	3.04019e-12
Camkv	1.53215739460495	-0.346634	NA	59.5261025826075	1.51947986650293e-14	3.38296e-12
Esrrg	2.40455022622933	-0.331475	NA	59.5185797054349	1.52521250721024e-14	3.38296e-12
Gm48003	0.140302035293004	-1.31384	NA	58.5381881999466	2.49179942500386e-14	5.45947e-12
Kirrel3	5.01276313976127	-0.260754	NA	58.4550824174912	2.59770072884174e-14	5.62293e-12
Tmem132d	1.1723257207889	-0.466695	NA	56.3799894205664	7.34838137368262e-14	1.4669e-11
Ptgds	0.16329805343859	-1.0943	NA	55.7302931769873	1.01786067554137e-13	1.9877e-11
Crtac1	0.966275040413827	-0.416531	NA	54.7874395637495	1.63350709088282e-13	3.12208e-11
Gm13889	0.372584080486804	-0.654212	NA	54.0404938193815	2.37653940063516e-13	4.45267e-11
Nwd2	0.447293666423074	-0.617057	NA	54.0382234596628	2.37924974038124e-13	4.45267e-11
Klc3	0.218034938838447	-1.07802	NA	53.5421312726135	3.05224527416149e-13	5.65326e-11
Pdgfd	1.51634954567439	-0.331441	NA	53.3692736155968	3.32905129374671e-13	6.10303e-11
Dach2	4.51104649386796	0.209764	NA	52.2594676044908	5.81385007904839e-13	1.04452e-10
Lynx1	1.93666186562624	0.2727	NA	51.60837643248	8.0648339442978e-13	1.42052e-10
Tmem163	0.0649184149804496	1.77229	NA	51.0621453213103	1.06139914891242e-12	1.85137e-10
Sv2b	0.345145707751068	-0.690291	NA	50.9666514667919	1.1136179730894e-12	1.92378e-10
Ttc30a1	0.10605256804172	1.09687	NA	50.770709694561	1.22895799193324e-12	2.08297e-10
Nxph1	0.37350257944583	-0.879242	NA	50.629491795428	1.31943289593984e-12	2.21541e-10
Sox4	3.01174165015038	-0.26603	NA	50.0579300890303	1.75904523200334e-12	2.89936e-10
Tshz1	0.319827207693746	-0.752016	NA	49.763725053772	2.03976282818289e-12	3.30148e-10
Gm49272	0.0117338870535097	4.47905	NA	49.7066628694645	2.09919495222231e-12	3.36733e-10
Msn	0.0188214856917332	2.85146	NA	48.9969600549719	3.00069775439865e-12	4.77084e-10
Maml3	2.34318354314763	-0.252005	NA	48.9194711832167	3.12010068888792e-12	4.91717e-10
Rspo4	1.69237675248973	0.313441	NA	47.7760056211114	5.55053687058624e-12	8.59663e-10
Gpr183	0.0117745872230295	4.72203	NA	47.6537060442133	5.9034037795367e-12	9.065e-10
Pde7b	0.511393623525962	-0.523161	NA	47.4495140563582	6.54332347598509e-12	9.96249e-10
Cdh8	1.78735175518032	-0.28535	NA	47.173978385177	7.51831116703872e-12	1.13508e-09
Grm5	0.765951157995723	-0.441739	NA	46.8706844235256	8.7605602276518e-12	1.30076e-09
Sema5a	0.583275842288034	-0.485865	NA	46.4071021497133	1.10679531880495e-11	1.61664e-09
Lrtm1	0.154753729303182	-1.22642	NA	46.3705740583964	1.12737698683274e-11	1.62827e-09
Cndp1	0.0118222239912106	4.41998	NA	45.86424608585	1.45547857756381e-11	2.07533e-09
Bcl11a	1.20751417063763	-0.379725	NA	44.9915196412495	2.26105279686739e-11	3.19859e-09
A4gnt	0.0315519472995073	4.21469	NA	44.6616477476558	2.67085337220646e-11	3.74879e-09
Tmem215	0.220129304011096	-0.804067	NA	44.5776208118787	2.78663080673095e-11	3.88098e-09
Spon1	1.81672796263286	0.26874	NA	43.9904310660988	3.74883850905771e-11	5.14135e-09
Slc17a8	0.0912339169367043	-2.41088	NA	43.5300607678707	4.73075411926609e-11	6.43884e-09
1700081N11Rik	0.0161511754559076	2.41962	NA	42.926529799429	6.41850076243643e-11	8.67028e-09
Gm29054	0.0209981013110675	2.579	NA	42.4598326730951	8.12710580666056e-11	1.08964e-08
4930478K11Rik	0.066412363429419	1.8131	NA	42.2597250867554	8.992846958751e-11	1.19678e-08
Tmcc3	1.12419072161749	-0.334698	NA	42.120919008635	9.64706413929432e-11	1.2651e-08
Gm48646	0.0133026320604855	3.25045	NA	42.1280460557117	9.61234078260751e-11	1.2651e-08
Trhde	0.84018424017645	-0.503399	NA	42.0556186692852	9.97111731821636e-11	1.29812e-08
Gcnt1	1.07444522479398	0.32337	NA	41.4605775154166	1.34749495650302e-10	1.71696e-08
Hsd17b2	0.104841894250701	0.939203	NA	41.1752885806883	1.5568676965479e-10	1.96977e-08
Ccdc189	0.093507581719788	0.962367	NA	39.7465917118342	3.21057142268353e-10	3.97801e-08
Cep68	0.722252829965677	0.368009	NA	39.5212772464479	3.59904528236986e-10	4.39867e-08
Gabrb2	0.441887222913196	-0.518218	NA	39.4984298416534	3.64097655069089e-10	4.41985e-08
Ifi27	0.0157034897559402	2.52695	NA	39.4432579779197	3.74426074199174e-10	4.51472e-08
Grid1	0.48000774507208	-0.486781	NA	39.3473916396854	3.93075569879111e-10	4.708e-08
Gm47216	0.0150751189418391	2.44896	NA	38.9279779355339	4.8624102635473e-10	5.7853e-08
1700109G14Rik	0.00504244707157924	4.8901	NA	38.8358804475977	5.09495486098018e-10	6.0221e-08
Crabp1	2.1382780839783	-0.24243	NA	38.7789509496692	5.24423915356425e-10	6.15804e-08
Tbx2	0.109523094139692	-1.18972	NA	38.3688489257366	6.45728596332726e-10	7.51195e-08
Zswim9	0.345871068886764	0.52732	NA	38.2003338998309	7.03383399124911e-10	8.10063e-08
Diras2	0.880891565232593	-0.353637	NA	37.9358393191544	8.04451325604676e-10	9.20559e-08
Htra1	0.0480262731884587	-1.63703	NA	37.6027410531156	9.52686817970897e-10	1.08329e-07
Zcchc12	0.183659021577369	0.781721	NA	37.219743474225	1.15725826140782e-09	1.29139e-07
Exo5	0.127119006515783	0.799641	NA	37.1134349772361	1.22147479436786e-09	1.34632e-07
Nup37	0.168784742433397	0.727608	NA	36.9526442898767	1.32544911754855e-09	1.45201e-07
Akap12	0.0915554960226529	1.07756	NA	36.5463920813031	1.62939279310142e-09	1.75291e-07
Gm5592	0.0079293091733834	3.27034	NA	36.5561464424595	1.621334210106e-09	1.75291e-07
Slitrk4	1.48475980029661	0.268822	NA	36.5068121375829	1.66250567640823e-09	1.77789e-07
Skap1	0.110496112953182	-1.5818	NA	36.0725813786948	2.07320039774323e-09	2.16565e-07
Fkbp14	0.24649303898951	0.584238	NA	35.9001468159222	2.26321363591694e-09	2.33683e-07
Pak4	0.112650739428755	0.864834	NA	35.8451804745246	2.32737747606566e-09	2.37578e-07
Eomes	0.0219427639881535	2.01111	NA	35.7920071668057	2.39118206108848e-09	2.42712e-07
Cbfa2t3	0.34632563527727	-0.618773	NA	35.6721331364112	2.54152624947592e-09	2.56523e-07
Pde3a	1.53193204361863	-0.285957	NA	35.5260835382845	2.73755709200821e-09	2.74765e-07
Swap70	0.0335569535630598	1.58256	NA	35.3401051240458	3.00926365712858e-09	3.00358e-07
Fezf2	0.35544266949199	-0.701138	NA	34.8035191666215	3.95434837050112e-09	3.86108e-07
Ptpro	2.24402697730074	0.210213	NA	34.7536585078237	4.05601906621648e-09	3.93894e-07
Slc24a2	0.61828143912744	-0.413753	NA	34.7353005369315	4.09410890465776e-09	3.95456e-07
Slc17a7	0.111383179589484	-1.30817	NA	34.2896225250431	5.13727049542757e-09	4.93563e-07
Dlc1	0.507577985418121	-0.442841	NA	33.7894366679577	6.62847486154154e-09	6.26775e-07
Gm13421	0.00797865693381621	2.81972	NA	33.5736685718548	7.39905361629328e-09	6.95976e-07
Acsf2	0.0283709369359568	1.80869	NA	33.3129068786552	8.45108983723286e-09	7.90793e-07
Igfbp5	0.102280461243693	1.05319	NA	32.5798107697854	1.22833198852119e-08	1.12593e-06
Npsr1	0.128603216736323	-0.998131	NA	32.0316493735697	1.62492600859491e-08	1.47442e-06
Gm42699	0.0204170656463191	1.87883	NA	31.6984075834358	1.92638570926904e-08	1.73047e-06
Lig1	0.606832617334711	0.35731	NA	31.5599878257902	2.06752811986309e-08	1.83887e-06
Ptpn14	0.0183999169156253	2.04374	NA	31.5235172633509	2.106411172668e-08	1.86423e-06
Ybx3	0.148883590149722	0.695469	NA	31.3446753914336	2.3079565499094e-08	2.03259e-06
Bmp6	0.131687111485629	-0.899817	NA	31.1491675658232	2.55046559190218e-08	2.2352e-06
Otx2os1	1.67576396693609	-0.389889	NA	30.9993035881219	2.75351537542312e-08	2.40144e-06
Sh3d19	0.839999592038711	-0.327852	NA	30.543424256474	3.4763456067491e-08	2.98833e-06
Snhg15	0.12375852529466	0.751991	NA	30.5013120795881	3.55203612538473e-08	3.03885e-06
Spata21	0.0160157516363093	2.01088	NA	30.1723676768119	4.20302822922852e-08	3.57875e-06
Etohd2	0.0438847928377423	1.22831	NA	30.0579767163191	4.45640308054213e-08	3.75886e-06
Fam184b	0.0755565924370907	-1.12575	NA	29.8645691596116	4.92011465792195e-08	4.08593e-06
Hmcn1	0.154677801001131	0.935017	NA	29.8586132388453	4.93513764780776e-08	4.08593e-06
Gpr149	0.0944858342366639	-1.05515	NA	29.7834917839232	5.12861585194935e-08	4.22664e-06
C86187	0.0150573201336062	2.50608	NA	29.2053849477221	6.89566278039034e-08	5.60577e-06
Gm27030	0.0275734791691139	1.78212	NA	29.1894092434761	6.95233141352747e-08	5.62638e-06
2810004N23Rik	1.26734294013998	0.249299	NA	28.8469546250433	8.28592337677859e-08	6.64575e-06
Slc1a7	0.065208932300645	1.0835	NA	28.7429519139079	8.7396184933449e-08	6.97849e-06
Gm4117	0.0378915533596957	1.55008	NA	28.5803991339679	9.49913018508785e-08	7.51812e-06
Nthl1	0.0270392991791403	1.54964	NA	28.3124318122356	1.08983782867124e-07	8.55023e-06
Loxl1	0.0225853469953865	-2.08712	NA	28.2421244680399	1.12985644018397e-07	8.82565e-06
Gpr26	0.0656180894748504	1.02237	NA	28.109676829789	1.20929081917082e-07	9.40525e-06
Rnf152	1.31036656695152	-0.277202	NA	28.0016393821537	1.2782148660108e-07	9.89845e-06
Mir670hg	1.22919597369742	-0.259127	NA	27.8147013626356	1.40690905091463e-07	1.08483e-05
Sytl2	0.073072559791572	0.924113	NA	27.7366813086627	1.46439142759628e-07	1.12433e-05
Glra1	0.781483737731542	-0.366031	NA	27.5754016497909	1.59079161983911e-07	1.21102e-05
Ppp1r17	0.301960440125204	-0.55247	NA	27.4078816025488	1.7336807036802e-07	1.31423e-05
Tmem231	0.385923155497839	-0.454668	NA	27.3952043730808	1.74500390644487e-07	1.31726e-05
Gm50056	0.00647389049912834	3.27124	NA	27.2718688280707	1.85911144462061e-07	1.3917e-05
Polg	0.720934705190756	0.317964	NA	27.1306530147041	1.99897947323056e-07	1.48404e-05
Tac2	0.353171726389786	0.467345	NA	26.7986852117305	2.37077140156465e-07	1.7385e-05
Gpr101	0.0215806413672515	-3.55291	NA	26.6466162633038	2.56352106556238e-07	1.8722e-05
Vwa3b	0.00623553422874548	3.38696	NA	26.4549030316739	2.82907722308343e-07	2.05778e-05
Tgfb1i1	0.0967510779896848	0.774903	NA	26.15755653092	3.29657974705438e-07	2.37857e-05
Ldlrad3	0.152888109531304	-0.694228	NA	26.1412611088596	3.3243318410172e-07	2.389e-05
Bicd2	0.621270939435393	0.323056	NA	26.0650003667411	3.45735523834222e-07	2.47469e-05
A730020E08Rik	0.969049315255909	0.270973	NA	26.0203824914834	3.53764532230549e-07	2.51215e-05
4930527J03Rik	0.00602729695620216	3.56306	NA	26.0208425085812	3.53680805211927e-07	2.51215e-05
Gnptab	0.288359240809252	-0.50416	NA	25.9388268983391	3.68926953884305e-07	2.6095e-05
Nlrp4c	0.0145539105421219	2.79325	NA	25.8396999095559	3.88236513289308e-07	2.73532e-05
Ttc21b	0.514904665307136	0.344556	NA	25.7394148687043	4.08803502614066e-07	2.86897e-05
Neurl2	0.0328933873110179	1.28207	NA	25.7180256965399	4.13329590237552e-07	2.87825e-05
2310040G24Rik	0.0609009158576729	1.20554	NA	25.4420997534753	4.76429073912046e-07	3.30484e-05
Ghr	0.558119319085728	-0.352769	NA	25.2920105404228	5.1472099856562e-07	3.54309e-05
Tns1	0.0295998883127524	-1.91088	NA	25.1835977611091	5.44286788578462e-07	3.73231e-05
Cd63	1.15393956948438	-0.256098	NA	25.1036101647279	5.67187451557042e-07	3.87456e-05
Ccdc173	0.477528181986828	0.356067	NA	25.0699866093063	5.77100213650941e-07	3.91252e-05
Abca13	0.0314614581162207	1.39854	NA	25.0739861143952	5.75912048056358e-07	3.91252e-05
Shisa6	0.192114631089003	-0.626823	NA	25.0280444465278	5.89709391743895e-07	3.98298e-05
Slc35f1	0.298355303051002	-0.495642	NA	24.8289666988162	6.53432883380536e-07	4.38044e-05
Hk1os	0.0529452150373794	1.01746	NA	24.7676826512283	6.74407070744237e-07	4.50424e-05
Car3	0.22505885518894	-0.674983	NA	24.7353363364676	6.85748411949863e-07	4.54618e-05
Arhgef28	0.0970097926556162	-0.884222	NA	24.678823798308	7.06024066731758e-07	4.66339e-05
Exoc8	0.111428881173163	0.691124	NA	24.6251691147993	7.25830695299645e-07	4.77666e-05
Gm19967	0.0389865071142206	1.30964	NA	24.5013777160382	7.73681350855126e-07	5.05453e-05
Dnhd1	0.385130224658252	0.386504	NA	24.4755687684391	7.84049586418726e-07	5.10371e-05
Lrrn1	0.114209778314543	-0.810115	NA	24.3388264627875	8.41354426246858e-07	5.45696e-05
Tfr2	0.750812224511383	0.290876	NA	24.2998407289242	8.58449087997093e-07	5.52792e-05
Nell1	0.627489084665411	-0.395373	NA	24.1693409669226	9.18247747447392e-07	5.8709e-05
Sh3rf3	0.337462269237199	-0.445522	NA	23.9251550002477	1.04159749539469e-06	6.59146e-05
Gabra1	0.62123301345463	-0.337578	NA	23.9176831184563	1.04562338050685e-06	6.59146e-05
Gm28578	0.372354422071392	-0.423373	NA	23.7977161451093	1.11244217567691e-06	6.93963e-05
Syt14	0.780091366605264	-0.295478	NA	23.7900516595015	1.11685390833116e-06	6.94304e-05
Cfap53	0.0289481431247855	-2.12557	NA	23.5855969047385	1.24124673021325e-06	7.66331e-05
9830166K06Rik	0.453267879924059	0.353595	NA	23.5561001720845	1.26030585964577e-06	7.75433e-05
Smtnl2	0.231138541890734	0.489603	NA	23.5195373711681	1.28433879589732e-06	7.87523e-05
Arr3	0.197737255410294	0.545212	NA	23.3808839823175	1.37973051596455e-06	8.39158e-05
Drd5	0.117150886455672	0.85436	NA	23.3769202448162	1.38255962283364e-06	8.39158e-05
Amz1	0.0471645033565955	1.09404	NA	23.3815028894031	1.37928929735087e-06	8.39158e-05
Rgs19	0.294204612326602	0.435802	NA	23.3238663002098	1.4209919258497e-06	8.59581e-05
Poglut3	0.0199139205503368	1.88238	NA	23.2827761874431	1.4514928252346e-06	8.75085e-05
Vmn2r41	0.00778792139334697	2.97736	NA	23.1818817108859	1.52920262423548e-06	9.12746e-05
Slc19a2	0.0979281264676298	0.72879	NA	23.164405212974	1.54308130860322e-06	9.1798e-05
Spg11	0.567266116702724	0.315352	NA	23.1414463724255	1.56150599414535e-06	9.25875e-05
Phkg1	0.162956865819684	-0.755489	NA	23.1305569685845	1.57032187043535e-06	9.2804e-05
Ddx4	0.0341215232404817	1.17804	NA	23.0588954284999	1.62959700747742e-06	9.59913e-05
Slc7a7	0.0719250104384183	-1.56975	NA	22.9700819166289	1.70618504541271e-06	9.96964e-05
Fam160a2	0.985089725011448	-0.262896	NA	22.9752622737622	1.70162018043245e-06	9.96964e-05
Pfn3	0.00863973492530696	3.07935	NA	22.9667305534222	1.70914476904144e-06	9.96964e-05
Igsf11	0.0875637914903816	-0.941454	NA	22.9142543003686	1.75616640574527e-06	0.000102043
Gabrr2	0.335794847718034	-0.464945	NA	22.9092401480214	1.76072676139488e-06	0.000102043
Phlda3	0.360110689657168	0.406509	NA	22.8835144850345	1.78431174925643e-06	0.000102747
Spc24	0.0100815843268326	2.22745	NA	22.8340397075275	1.83056456839056e-06	0.000105073
Gm48949	0.00584804254221204	2.79581	NA	22.8256003686282	1.83857359314683e-06	0.000105197
Gjd2	0.882140263105614	-0.294661	NA	22.7780252491267	1.8843853081989e-06	0.000107136
Nip7	2.52085764893113	0.205415	NA	22.6616699991036	2.00131384047382e-06	0.000113264
Ppp1r26	0.0964777834502095	0.727403	NA	22.6583250109574	2.00478089486724e-06	0.000113264
Gm15545	0.041170552192184	1.36718	NA	22.5991545812974	2.06711676700569e-06	0.000116419
Rapsn	0.0399726070524977	1.13748	NA	22.568552563659	2.10011537842907e-06	0.000117687
Tsks	0.0314907710926897	1.31181	NA	22.5661543603182	2.10272362815496e-06	0.000117687
Slc9a8	0.56191020903938	-0.334142	NA	22.5168881729305	2.15703009267564e-06	0.000120352
Gm45924	0.0015738414187145	1.44269e+08	NA	22.4546866692111	2.22761059428275e-06	0.000123905
Ramp1	0.826331170705001	0.26753	NA	22.3918537338715	2.30126148493485e-06	0.000126436
Ncan	0.473829270060681	0.353044	NA	22.3304526895522	2.37559480390519e-06	0.000130122
Nckap5los	0.0110632696464571	2.3174	NA	22.2427154940506	2.48601317929467e-06	0.000135345
Ccdc105	0.0109648477140127	2.14038	NA	22.2216104835113	2.51333391358093e-06	0.000136042
Bak1	0.760575816823977	0.27654	NA	22.1592128206292	2.59588405306236e-06	0.000138803
Pla2g7	0.456733213553414	0.338626	NA	22.1671266593257	2.58526542388136e-06	0.000138803
Sox2ot	0.116291190835498	0.684184	NA	22.1597280095231	2.59519145272933e-06	0.000138803
Vps39	0.68679168756828	0.28897	NA	22.1334142030021	2.63080504602549e-06	0.000139837
5430427M07Rik	0.0209761378121897	1.93334	NA	22.0884716572474	2.69276929170145e-06	0.000142709
Gm47320	0.00898950706588218	2.7816	NA	21.9666068782855	2.86826230478735e-06	0.0001498
Shisal1	0.123241332244155	-0.734886	NA	21.9071066695781	2.95807285203068e-06	0.000153598
Parm1	0.177760821487359	-0.571316	NA	21.9072874043439	2.95779581781608e-06	0.000153598
Epdr1	0.964769672847694	0.248315	NA	21.8371124723281	3.0673438289733e-06	0.000158812
Tpsg1	0.386961660584027	0.378326	NA	21.6399329222654	3.39745307085516e-06	0.000174396
Pi4k2b	0.0488092344917029	0.994254	NA	21.4703084063159	3.709839379553e-06	0.000187749
Insyn2b	0.0193041034582909	1.42521	NA	21.3609091838746	3.92645143331987e-06	0.000196498
Gm11496	0.00925649105644305	2.97665	NA	21.3618572360166	3.92452077070202e-06	0.000196498
Nfatc2ip	0.111379892499176	0.715807	NA	21.2853434575813	4.08344472017631e-06	0.000203222
Kctd12	0.0417013346867992	1.26799	NA	21.1836065076784	4.304812402203e-06	0.000213059
Taf5	0.191170361852116	0.500219	NA	21.1718229260816	4.33121860916842e-06	0.000213668
Clba1	0.442718496504343	0.336487	NA	21.1292742566407	4.42792844557221e-06	0.000217356
Trim24	1.15483262954262	-0.23456	NA	21.1218558542681	4.4450105165331e-06	0.0002176
Smpd3	1.39188393569956	-0.213722	NA	21.1097160959988	4.47310712310101e-06	0.000217798
Ipcef1	0.0324674919626853	-1.41877	NA	20.9556764178053	4.84549898172531e-06	0.000234648
Fhit	0.989078822815931	-0.25008	NA	20.7421948469553	5.41362349180742e-06	0.000259363
Gm45570	0.0235100723030794	-1.7684	NA	20.6943948609804	5.54973292817421e-06	0.000264794
Tmem86a	0.254495543230473	0.444947	NA	20.6920626851129	5.55646097911954e-06	0.000264794
Slc25a36	1.04829600220854	-0.237779	NA	20.6415934050432	5.70408233705551e-06	0.00027111
Abcd2	0.0778035264237995	-0.8921	NA	20.5452654677779	5.99686101589496e-06	0.000282781
Dtna	0.768043885928947	-0.272748	NA	20.3328617831786	6.69688890057619e-06	0.000313324
Arv1	0.329962633606005	0.371259	NA	20.2994404627213	6.81427806965812e-06	0.000316344
Cfap300	0.253631630942693	0.44959	NA	20.2837763606872	6.87000581253393e-06	0.00031811
Gm19461	0.953005790327336	0.238707	NA	20.2767341546191	6.89520859662437e-06	0.000318345
Angel1	0.0615931629905096	0.828913	NA	20.2142825178427	7.12281450071834e-06	0.000327285
Lrrc75a	0.117504704389744	0.667826	NA	20.1474714175997	7.37467020061649e-06	0.000337133
Gm9801	1.41573498030215	-0.209032	NA	20.1409328452612	7.39979394615687e-06	0.000337423
Gas1	0.196518596803531	-0.520657	NA	19.9907909114468	8.00095449501837e-06	0.000359363
Gal3st3	1.23071959783325	-0.21863	NA	19.8548457149134	8.5874950879652e-06	0.000382836
Dram1	0.0357342044372005	1.16916	NA	19.8207132897557	8.74142461723485e-06	0.000388734
Arid3a	0.155593373696189	-0.580114	NA	19.6936085914479	9.33942036189878e-06	0.000411255
C2cd3	1.12295465576681	-0.229045	NA	19.6976338787978	9.31986659568829e-06	0.000411255
Sulf2	0.234306489814746	-0.490008	NA	19.647080875905	9.56845311583443e-06	0.00042031
Lhx4	0.0756424113005043	0.817545	NA	19.6210879555069	9.698851098841e-06	0.000423965
A830019P07Rik	1.12409580524135	-0.227179	NA	19.5992791584025	9.80963497905135e-06	0.000427767
Gm16059	0.00641923507554478	2.56239	NA	19.5930989249317	9.84125973301666e-06	0.000428107
Tmem200a	0.132475120750933	-0.667832	NA	19.5753730570531	9.93253371903956e-06	0.000431034
Fancl	0.736446649447975	-0.276466	NA	19.543822668332	1.00971019279497e-05	0.000435023
Chpf2	0.128194497111756	0.561153	NA	19.5459663810427	1.00858340021121e-05	0.000435023
Tspear	0.0946656295005801	0.712246	NA	19.5445874052669	1.0093080816395e-05	0.000435023
D230022J07Rik	0.0400583136614251	1.05298	NA	19.5354485635932	1.01412397753615e-05	0.000435879
5830448L01Rik	0.0594751453552133	0.857586	NA	19.4332253789642	1.06959178688127e-05	0.000458623
Dok2	0.0167244412274585	1.59063	NA	19.4186522782389	1.07774382466562e-05	0.000461018
Kndc1	0.0907806749159937	0.732685	NA	19.4021788489547	1.08703407143249e-05	0.000463887
Gm28175	0.0218908332827363	1.36764	NA	19.3425379863768	1.12134680041827e-05	0.000477396
Kcnmb4	0.146254566624992	-0.611381	NA	19.3000910509305	1.1464283552035e-05	0.00048692
Fbxo7	0.847096355211158	0.244463	NA	19.2801182905656	1.15842434271654e-05	0.000490855
Gm19569	0.0236332393593864	-2.47632	NA	19.2008808924671	1.20727140107999e-05	0.000506772
Carmil3	1.05755109816471	-0.232401	NA	19.1624910026253	1.23167637117352e-05	0.000514082
Tesc	0.0310857652693527	1.1913	NA	19.0895482266074	1.27942119360862e-05	0.000530856
Tssk6	0.0230176715457048	-2.26266	NA	19.0814081459144	1.28486334209387e-05	0.000531886
Mppe1	0.202792559396068	0.466084	NA	19.0685713158652	1.29349285831975e-05	0.000534227
Selenoo	0.883066530759005	-0.249742	NA	19.0300298117391	1.31975374577867e-05	0.000542579
Sox6	0.10322841925674	-0.82457	NA	19.0105558770234	1.33322568301501e-05	0.000546866
Aldh1a7	0.0367436724399252	1.24808	NA	19.0013803467383	1.3396210584429e-05	0.000546992
Gm36037	0.034591760551805	1.26648	NA	18.9818952914382	1.35330462768322e-05	0.000551326
Gm38250	0.0939468551201645	-0.771444	NA	18.9530515158186	1.37381870364076e-05	0.000558417
Evpl	0.0619574093254336	0.794822	NA	18.9286023528162	1.39145177148077e-05	0.000564308
Slc4a7	0.603491891537678	-0.29945	NA	18.8663968001194	1.437347520165e-05	0.000581608
Tead1	1.18380045305573	-0.218344	NA	18.842226589204	1.45558815176188e-05	0.000587665
Eif2ak2	0.0365333001160097	1.16806	NA	18.8091743103583	1.48090898343164e-05	0.000596547
Slc18a3	0.0253855548664055	1.44987	NA	18.7867513344445	1.49833840793376e-05	0.000600874
Abhd4	0.299573604370407	-0.428372	NA	18.7030397725681	1.56524875505932e-05	0.000624917
2810468N07Rik	0.015233276772056	1.55398	NA	18.6816128586995	1.58285264404405e-05	0.000630544
4933409K07Rik	0.0490096245911219	0.946015	NA	18.674504331724	1.58873669889363e-05	0.000631488
Prdm13	0.0923111763069243	-0.734486	NA	18.6314866460114	1.62481638818559e-05	0.000644403
Il1rapl2	1.31824033381692	-0.24012	NA	18.4908044310999	1.74865978873025e-05	0.000688626
Bbs7	1.17938153053735	-0.216716	NA	18.4875278781342	1.75165450927473e-05	0.000688626
Lrrc3b	0.651847573047638	0.269293	NA	18.5000141853949	1.74026973910302e-05	0.000688626
Unc5b	0.239162334291716	0.446306	NA	18.4907303572665	1.74872743422921e-05	0.000688626
Elavl2	0.292764611102045	0.397346	NA	18.4653825756308	1.77203057822072e-05	0.000693601
Tnfrsf9	0.200906567393838	0.483118	NA	18.466040890658	1.77142143557399e-05	0.000693601
Trpc4	0.730741672673311	-0.267154	NA	18.4388849301577	1.79672456249917e-05	0.000701738
Vegfc	0.0632124799045137	-0.936093	NA	18.4192817868857	1.81521565947811e-05	0.000707422
Acad11	0.348735927645501	0.349953	NA	18.3886190785717	1.84452324898704e-05	0.000715739
Tbc1d8	0.44345613967983	-0.340605	NA	18.3340499814921	1.89786204581652e-05	0.000734849
Gm47403	0.0104076984780431	2.24139	NA	18.3022244409489	1.92968297622868e-05	0.000745563
Esr1	0.0994802149431338	-0.827559	NA	18.2586597990852	1.97411259047863e-05	0.000761011
Gm37027	0.0322309921286156	1.11058	NA	18.2506696046242	1.98237232320898e-05	0.000761011
AC160336.1	0.0403783465127241	1.04485	NA	18.1939119911218	2.04205294178951e-05	0.000775635
Mir100hg	0.319866903657391	-0.3851	NA	18.136709097033	2.10402940718881e-05	0.000797489
Zfp53	0.222357713289776	0.444127	NA	18.1212251952392	2.12112824087253e-05	0.000802278
Adamts18	0.0300254539341657	1.06783	NA	18.0863402574316	2.16016518874958e-05	0.000811915
Spp1	0.0702596224926058	0.915405	NA	18.0690057411677	2.17983062393484e-05	0.000817596
Gm28729	0.00521518959016578	-1.44269e+08	NA	18.0250757357629	2.2304774859652e-05	0.000833113
Atmin	0.39059349310614	0.332365	NA	18.0174764455044	2.2393579517164e-05	0.000834695
Stxbp3	0.158731535795111	-0.547216	NA	17.9902876584824	2.27142259925117e-05	0.000844894
Smox	0.768003434220785	0.246032	NA	17.9758281639814	2.28866274175424e-05	0.000849548
Gm15829	0.012672798243312	-4.42583	NA	17.9630945696429	2.30395397548606e-05	0.000853461
D3Ertd751e	1.1029798969959	-0.22074	NA	17.8759878406755	2.41134753228153e-05	0.000887751
Pvalb	0.076607592383584	0.81162	NA	17.8789296023213	2.40763982504608e-05	0.000887751
Gm17178	0.295916978684795	0.376679	NA	17.7723233182279	2.54573410081337e-05	0.000932032
Gm48295	0.0291403505343996	1.21206	NA	17.7712315291287	2.54718880548484e-05	0.000932032
Drd2	0.0715179114784063	-1.23438	NA	17.7488953800845	2.57713370961139e-05	0.000941073
Tmem260	1.17533492797098	-0.211583	NA	17.7357295033952	2.59495003603415e-05	0.000943742
Ccdc57	0.557425304962192	0.28842	NA	17.7048430784364	2.63723367608741e-05	0.000951416
Mettl21a	0.167673396873814	-0.540636	NA	17.6834822872074	2.66688121164815e-05	0.000958264
Gm12500	0.00953106355204288	2.14767	NA	17.6600053391177	2.69985253134386e-05	0.000968175
Alyref2	0.790084332040339	-0.253477	NA	17.6360860132391	2.73386666527012e-05	0.000974537
Hs3st1	0.380434971654049	-0.357454	NA	17.6087231055284	2.77330638353244e-05	0.000984688
Rab36	0.425335462062345	0.313724	NA	17.5928050404391	2.79651266619925e-05	0.000990969
Nlrc5	0.0109482896236493	1.96672	NA	17.5524853329651	2.85617044759717e-05	0.00100813
Baiap2l1	0.0293491436814686	1.14118	NA	17.5124310134304	2.91670259617826e-05	0.00102748
Slc30a3	0.124426051175706	-0.633038	NA	17.4834980695151	2.96122842564723e-05	0.00103804
Hist1h1a	0.00923995326058298	1.97107	NA	17.4817011029667	2.96401626967161e-05	0.00103804
9430038I01Rik	0.114012014640718	0.566589	NA	17.4617621264294	2.99512759217863e-05	0.0010469
Colgalt2	0.0449340965496832	-1.19347	NA	17.4288790209733	3.04715492765183e-05	0.00105885
Clstn3	0.660056568839753	-0.271833	NA	17.4321033782188	3.04201345024091e-05	0.00105885
Lamc3	1.02202758676785	0.216585	NA	17.4310340962406	3.04371753245597e-05	0.00105885
Gm16618	0.169918092235663	0.599033	NA	17.425273445683	3.05291463443903e-05	0.00105885
2500004C02Rik	0.342100064859382	0.351536	NA	17.4204397140494	3.06065343145998e-05	0.00105949
Gm7854	0.308972225814857	0.369395	NA	17.3901146807162	3.1096558371569e-05	0.00107232
Cpn1	0.0319979362853832	-1.53191	NA	17.3081661461252	3.24605996526911e-05	0.00111502
Creb5	0.0207982967400078	-1.77903	NA	17.2656802392109	3.31913029065161e-05	0.00113368
Serpina3i	0.00594319490703305	2.40196	NA	17.2689028904141	3.31353023282528e-05	0.00113368
Epha4	0.15837146090614	-0.544599	NA	17.2372432686152	3.36896007308871e-05	0.00114851
Gm34885	0.00674729998814167	2.317	NA	17.2152796678663	3.40796097670962e-05	0.00115961
BC030867	0.00738466138997587	-1.44269e+08	NA	17.1878775213957	3.45725636148782e-05	0.00117194
Thbs3	0.0607125004072749	0.783128	NA	17.1389476054223	3.54706963001599e-05	0.00119338
Hist1h2bc	0.984559653222461	-0.226155	NA	17.0659236949811	3.68549182877981e-05	0.00123764
Samsn1	0.640430081579062	-0.353265	NA	17.0196536216199	3.77599896844568e-05	0.00126566
Gm32391	0.00161345254182823	4.58733	NA	16.9571197720718	3.90188177004331e-05	0.001303
Rab21	1.04006030931254	0.211576	NA	16.9520600839102	3.91224981651612e-05	0.00130313
Adam12	0.5295726961094	0.281528	NA	16.8605042424082	4.10472236911613e-05	0.00135561
Rap1gap2	0.534038894325649	-0.294742	NA	16.8257726168775	4.18020385129793e-05	0.00137549
Gm19951	0.0208309006665382	1.39938	NA	16.7792290223359	4.28354984737311e-05	0.00140179
Gramd3	0.00783813580380243	2.25169	NA	16.7575172506566	4.33263419459753e-05	0.00141271
Prdm15	0.193882623246389	0.440914	NA	16.730256499002	4.3950651824096e-05	0.00143047
Gm45022	0.0265284372175558	1.28335	NA	16.7047361004525	4.45433037682398e-05	0.00144713
Adat1	0.217968850835137	-0.470694	NA	16.68895185382	4.4913872922695e-05	0.00145654
Ccdc83	0.00781741110804801	2.1314	NA	16.6804828506972	4.51139776612224e-05	0.00146039
Cdh16	0.00913180225536659	-1.44269e+08	NA	16.6586588115319	4.56337766846669e-05	0.00147365
Sorbs2	0.366974740355449	-0.343533	NA	16.6564184725628	4.56874762609401e-05	0.00147365
Ptar1	1.14846490852949	-0.206219	NA	16.578712949369	4.75898990604019e-05	0.00153226
Kif27	0.0050659682043794	-1.44269e+08	NA	16.5450400109675	4.84388551443394e-05	0.0015568
Zc2hc1c	0.0681114857405498	0.770843	NA	16.4780644984426	5.01729901941395e-05	0.00160108
Gm11772	0.0167052823249003	1.39456	NA	16.4610908420035	5.06223069090239e-05	0.0016097
Dgka	0.0433699789546259	-1.13001	NA	16.4568622967771	5.07348709250285e-05	0.00161043
Rasgrp2	0.961904339903436	0.213689	NA	16.4222831961452	5.16648677092565e-05	0.00163706
Cldn15	0.0177930758922118	1.42421	NA	16.3845372773538	5.26996263177335e-05	0.00166397
Clvs1	0.151662369366337	-0.557658	NA	16.3513224774232	5.36274035365439e-05	0.00168682
Gm38163	0.00410858975420992	3.37678	NA	16.3485784298323	5.37047830124762e-05	0.00168682
Satb2	0.0161465137446937	-1.85996	NA	16.2570343527427	5.63516467036656e-05	0.0017634
Parp12	0.0500326217531672	-1.04211	NA	16.249649293733	5.65708122491839e-05	0.0017645
Slc35e1	0.196128675666768	0.440372	NA	16.1634047820391	5.91946700426424e-05	0.00183677
Satb1	0.550935728097756	-0.280963	NA	16.1470021770742	5.9707384778427e-05	0.0018463
Gm15777	0.0163825394731912	1.92771	NA	16.1499627891558	5.96145122307992e-05	0.0018463
Jsrp1	0.420495601815118	-0.321052	NA	16.1119913848237	6.08167545874402e-05	0.00187095
AW549877	0.774576000232367	-0.244238	NA	16.0481481984804	6.28933976182119e-05	0.00192167
Enpp2	0.12049638615221	-0.64649	NA	16.0195075752896	6.38480417884832e-05	0.00194423
Gm15561	0.00680515366379505	2.20009	NA	16.0196966809782	6.38416909722684e-05	0.00194423
Rhbdl3	0.18172096522238	-0.497228	NA	15.9355650474298	6.67308366868785e-05	0.00201833
Gm30524	0.266918385160157	-0.431126	NA	15.9270514322555	6.70304351408158e-05	0.00202398
Prex2	0.361072288077231	-0.366864	NA	15.8592616320149	6.94648070868749e-05	0.0020731
Gch1	0.25957300960698	0.390369	NA	15.8225833585341	7.08188408141904e-05	0.00211
Spats1	0.0554813095609576	0.822087	NA	15.7514118289878	7.35225011505234e-05	0.00218331
Phf24	0.21654884848258	-0.46466	NA	15.7461296160417	7.37272550686233e-05	0.00218578
Slc24a1	0.0354081310299786	1.32729	NA	15.6958880384685	7.57036849949536e-05	0.00223699
Kctd18	0.235157816713698	-0.417681	NA	15.6924502672791	7.58408551901232e-05	0.00223737
Ust	0.156690076944344	-0.754845	NA	15.6353042801302	7.81580261664812e-05	0.00229442
Mcph1	0.838002044969002	0.223794	NA	15.6215601847851	7.87258752361308e-05	0.00230357
Cfap126	0.0157884692822973	1.45726	NA	15.5650618453604	8.11041095419319e-05	0.00236766
Zfp61	0.980993369269193	0.206325	NA	15.5491643995221	8.17862395792991e-05	0.00238148
Orai2	0.339863026647821	-0.353808	NA	15.5247274721143	8.28460617076487e-05	0.00240598
5430419D17Rik	0.0224974877301344	1.93449	NA	15.5235967333699	8.28954347745959e-05	0.00240598
Dbndd1	1.05705796065928	0.200836	NA	15.4655552887501	8.54699679855555e-05	0.00247271
C530008M17Rik	0.862109543289753	-0.225872	NA	15.4508945355649	8.61329092175523e-05	0.00248788
1700041M19Rik	0.00664762637492349	-1.44269e+08	NA	15.4351949474031	8.6848565994904e-05	0.00250051
Gm47923	0.0078064179821421	-1.44269e+08	NA	15.4234680404337	8.73870332131978e-05	0.00251199
Trmt12	0.26975577738132	0.384014	NA	15.3999696619277	8.84761498751481e-05	0.00253924
Rbm24	0.0818203644032744	-0.772367	NA	15.3963045306894	8.86472511331574e-05	0.00254009
Sash1	0.84556527569666	-0.229327	NA	15.3795259467615	8.94347974626955e-05	0.00254641
Fam81a	0.589507170467968	0.259071	NA	15.3876878511601	8.90508214016644e-05	0.00254641
Nol6	0.385787663066614	0.306531	NA	15.3849951363498	8.91773161385492e-05	0.00254641
A730098A19Rik	0.047728643024524	0.901209	NA	15.3825133298019	8.92940632931935e-05	0.00254641
Gpbp1l1	0.875564126012612	0.214068	NA	15.3556396396389	9.05681303149818e-05	0.0025746
Itga8	0.0198454321652199	-1.52796	NA	15.3508499173698	9.07971225826965e-05	0.00257703
Tceal7	0.024786322280033	1.18577	NA	15.3116282080215	9.26943412020631e-05	0.00262673
Naprt	0.0693532505290639	0.77776	NA	15.2670144684247	9.49009516867285e-05	0.00267659
Gtf2f2	1.04768829518183	-0.208956	NA	15.2144143646302	9.75706108953243e-05	0.00274328
Gm13373	0.0156100982424859	1.91817	NA	15.1939732191458	9.86283660034419e-05	0.00276868
Gm32816	0.102257011602727	0.586556	NA	15.1613077278928	0.000100342707220188	0.00280803
Cbln1	0.0432515786059072	0.956452	NA	15.0980783542231	0.000103746816218468	0.00288532
Gm35288	0.0593308368810378	-1.65265	NA	15.0454430808078	0.00010666910506224	0.00295404
4921507G05Rik	0.0136273774409905	1.54549	NA	15.04784761115	0.000106533817227348	0.00295404
Ifngr1	0.368721123036076	0.311623	NA	15.0411157091163	0.000106913015081384	0.00295508
Inafm2	0.483129363108289	0.280311	NA	15.0266988144426	0.000107729675236059	0.00296395
Efcab12	0.0334880065985941	0.979211	NA	15.0279061168829	0.000107661045995496	0.00296395
Hbp1	0.952256140802903	-0.214895	NA	15.0169956456436	0.000108282855153316	0.00296556
Zfp933	0.999542693541421	-0.208892	NA	15.0179433756496	0.000108228699039184	0.00296556
Ccdc175	0.0112416373715374	1.92593	NA	15.0004578582222	0.000109232278392342	0.00298701
Gm12592	0.322971761700792	-0.368556	NA	14.9796028976432	0.000110441508081857	0.00301549
AI480526	0.539947340619864	-0.276857	NA	14.965690721995	0.00011125566221573	0.00302851
Zhx1	0.87189382973887	0.214207	NA	14.959496417186	0.000111620100937585	0.00303384
Gsg1l2	0.0467369254412234	1.01959	NA	14.9337354596318	0.00011314867473454	0.00307074
Gm41836	0.0733874053332797	-0.733103	NA	14.9269940123799	0.000113552159403745	0.00307633
D7Ertd443e	0.0910349452849443	0.688985	NA	14.9217285665083	0.000113868310960276	0.00307633
Ndrg2	0.200486718834765	-0.508291	NA	14.9096306149478	0.000114598066736359	0.00309139
Ppm1n	0.0151865012661352	-1.82849	NA	14.8961306967346	0.000115417951655157	0.00310863
Lhx1	0.0156117414854358	1.53899	NA	14.8522944278691	0.00011812119875088	0.00316269
Thsd7b	0.21296355429997	-0.444175	NA	14.8256782215572	0.000119793557207511	0.0032027
Nkapl	0.0779774668011922	0.663637	NA	14.807888981257	0.000120924571571407	0.00322813
Gm16998	0.00542640275549404	2.18387	NA	14.7899065183166	0.000122078801938565	0.00325411
Ubash3a	0.0440418749071169	-1.1038	NA	14.7740896210135	0.000123103201200459	0.00326906
Nprl3	0.861327809385743	0.212454	NA	14.7575670297554	0.000124182552629526	0.00328581
Dnah12	0.0137288121144855	1.61499	NA	14.7209878443413	0.000126606149766882	0.00334501
Mfsd5	0.441310188998792	0.281485	NA	14.7163158226292	0.000126919111870495	0.00334835
Sap30l	0.581569373529073	0.250583	NA	14.6997373815041	0.000128035944103157	0.00337286
Gm26549	0.31211759774431	-0.363335	NA	14.6810751038941	0.000129305005147058	0.00339634
Spem1	0.00907754661575245	1.81311	NA	14.6747969281815	0.000129734771722689	0.00340265
Lama1	0.144349705408667	-0.551974	NA	14.6511303686099	0.000131367818259056	0.00342548
Plb1	0.156589229451222	0.460422	NA	14.5856578022929	0.000135994268071587	0.00353074
Gm47863	0.141638664437252	-0.554467	NA	14.5686573462386	0.000137222174697585	0.00355577
Gm30003	0.217038826568832	-0.448067	NA	14.566837326415	0.000137354290880531	0.00355577
1600012H06Rik	0.494136536352801	-0.281122	NA	14.5426891477412	0.000139119396463767	0.00359629
Amt	0.956838594891048	0.213866	NA	14.5377842711396	0.00013948069974511	0.00360045
Zan	0.0268659350810654	1.5141	NA	14.529517729068	0.000140091770459543	0.00361103
Dock11	0.29700439319159	0.341382	NA	14.4781814336889	0.000143947444198135	0.0036998
Dpp10	0.548173180737759	0.264139	NA	14.445453594267	0.000146461131043232	0.00372826
Cnnm4	0.190726605370758	0.438429	NA	14.4609678659142	0.000145264079738218	0.00372826
Rfc5	0.160265025709331	0.475273	NA	14.4448587243555	0.000146507227362325	0.00372826
Tbx3os1	0.0941724377380116	0.63713	NA	14.4468747233254	0.00014635106724866	0.00372826
Cpvl	0.00661331197630142	-1.44269e+08	NA	14.3924658701705	0.00015062500291393	0.00379541
Gm31522	0.0135586318262686	-2.90008	NA	14.3935187250704	0.000150541117377028	0.00379541
Lhx1os	0.0572352329148082	0.816468	NA	14.3969894455565	0.000150264923105995	0.00379541
Gm26916	0.00256049892442177	3.31127	NA	14.3695954202712	0.000152458858599103	0.00383624
2610306M01Rik	0.750788480733438	0.222777	NA	14.3638610137026	0.000152922185661321	0.00384252
Fam20c	0.281162790344638	0.345902	NA	14.3181762083115	0.000156664449949188	0.00393105
Ccl17	0.0696866845619474	0.751528	NA	14.2987264589112	0.000158285548923145	0.00396619
Tmc5	0.0969112385906299	0.587408	NA	14.2854586861519	0.00015940107877013	0.00398858
Nemp2	0.310257366351175	-0.358048	NA	14.2546776894652	0.000162019690984998	0.00404284
Msto1	0.639826460106491	0.237454	NA	14.1620586837675	0.000170163400527596	0.00420886
Gm10873	0.00342359498796166	3.35133	NA	14.1501701099268	0.000171238174202719	0.00422012
Ihh	0.00342359498796166	3.35133	NA	14.1501701099268	0.000171238174202719	0.00422012
Mcub	0.927625504524729	0.204942	NA	14.1391109399381	0.000172244107054029	0.00423909
Trim17	0.529563360030633	0.257036	NA	14.1252312174121	0.000173515025894288	0.00426453
C1ql3	0.0491952039829674	0.9797	NA	14.1171416260042	0.000174260116634663	0.00427699
Cabp5	0.256830314089148	-0.393457	NA	14.1029663873854	0.000175573508315835	0.00430335
Mapk11	0.0834129513987831	0.615443	NA	14.0973539802618	0.00017609627243156	0.00431028
Mamld1	0.0680598170858322	-0.754515	NA	14.06730650461	0.00017892182098612	0.00436161
Cinp	0.941210525864954	0.201075	NA	14.0548316480169	0.000180108289083833	0.00438459
Otop3	0.014214429111876	-2.31297	NA	14.0358424634003	0.000181929565426203	0.00441695
Rsph14	0.0304324240966519	1.19769	NA	14.0097334755585	0.000184464054625512	0.00446041
Mogat1	0.0114203900828807	1.49009	NA	13.9931230743355	0.00018609497344735	0.00448776
Plscr1	0.0546632038238344	-1.15058	NA	13.9641247035429	0.00018897713514421	0.00453293
Slc25a1	0.311950630365428	0.323364	NA	13.9602163282643	0.000189369015512008	0.00453627
Gm28342	0.00733285460810414	-1.44269e+08	NA	13.9456824830921	0.000190833477239833	0.00456527
Gm15398	0.0886545703939519	0.632127	NA	13.9386379417789	0.000191547402108936	0.00457625
Haao	0.0281627234823551	1.03395	NA	13.9359928411944	0.000191816162844747	0.00457659
Ambn	0.0109279579697311	1.91931	NA	13.9190258693911	0.000193549187119131	0.0046057
Gm12462	0.0109279579697311	1.91931	NA	13.9190258693911	0.000193549187119131	0.0046057
Gm38393	0.276131455161219	-0.357471	NA	13.9147027003031	0.000193993277270147	0.00461016
Tbc1d31	0.308563778342957	0.322703	NA	13.8939549738729	0.000196138885357849	0.00465499
Prdm4	0.363225836853499	-0.329804	NA	13.876239311357	0.000197989856717007	0.00468777
E330032C10Rik	0.00440043982278431	2.61913	NA	13.8675488596096	0.000198904280776279	0.00470199
Nudt1	0.652852674533795	0.233718	NA	13.8602493374872	0.000199675637417869	0.00471402
Gm5141	0.181264282523544	0.412474	NA	13.8424019309409	0.000201574334666356	0.0047526
Fam118a	0.431074770075351	0.290731	NA	13.8268792703431	0.000203240505061206	0.00478561
St6gal1	0.420126389939388	-0.349391	NA	13.8208964528903	0.000203886388445928	0.00479441
Spsb4	0.0251890020862412	-1.22549	NA	13.7914550836078	0.00020709504145433	0.00485727
Accs	0.0693728982482644	0.660946	NA	13.7807329900749	0.000208276186016352	0.00486592
Arpp21	0.138940033314486	0.581008	NA	13.768880016144	0.000209589812552655	0.00489025
Jakmip3	0.599166002532279	-0.253274	NA	13.7581591700404	0.000210785160959396	0.00491176
Kank3	0.198565361235554	0.412293	NA	13.7472737434306	0.000212005891236956	0.00493381
Thop1	0.746535227346494	-0.230263	NA	13.7421738247451	0.000212580263222237	0.00494077
Rcn1	0.44984440056387	-0.281546	NA	13.7043236409524	0.000216892405574723	0.00500847
Ndufaf6	0.623194327431914	0.238421	NA	13.6558895331083	0.000222539212829966	0.00511926
Srf	0.0324454174925002	0.9589	NA	13.6413459399669	0.000224263574671163	0.00515233
Cyp2r1	0.016103657886381	1.29831	NA	13.6232265457836	0.00022643075945168	0.00519547
Acox3	0.328696206088366	-0.341984	NA	13.6130235850328	0.000227660371833227	0.00521702
Klf5	0.00442943873354984	-1.44269e+08	NA	13.5741478783967	0.000232407499930953	0.00530551
Dlgap2	0.943677381529804	-0.216371	NA	13.5472333651845	0.00023575238733506	0.00536143
A230072C01Rik	0.131264909332843	-0.555584	NA	13.5423373654495	0.000236366050891071	0.00536781
Ercc6l2	0.485814047175742	-0.276254	NA	13.5402304473185	0.000236630626962295	0.00536781
Gm47808	0.00656754984456484	-1.44269e+08	NA	13.525850720658	0.000238444350766686	0.00538643
Gm8378	0.00656754984456484	-1.44269e+08	NA	13.525850720658	0.000238444350766686	0.00538643
Pank3	0.354800787439255	0.302074	NA	13.5242222960686	0.000238650626490853	0.00538643
Slc15a4	0.269785872505364	0.34121	NA	13.5116815145049	0.000240245231702482	0.00541562
Tceanc2	0.449213734864233	-0.285566	NA	13.4761438143684	0.000244822577343643	0.0054988
Gm44020	0.0148966822597851	1.42823	NA	13.4805333877978	0.000244252462793716	0.0054988
Lrit2	0.0122709892022285	1.68018	NA	13.4429477598387	0.000249177724653407	0.00558892
Klhl21	0.023249740878208	1.20034	NA	13.4179709563215	0.000252505979910556	0.00565651
Hmgxb4	0.756899996016489	0.215585	NA	13.4133598178853	0.000253125316095955	0.00566332
Bbs9	0.791495961563495	-0.218232	NA	13.3977563792211	0.000255232445981827	0.00570337
Lrfn3	0.269214336996831	-0.377004	NA	13.3822557936309	0.000257343199930832	0.00573626
Zfhx2os	0.180644824938559	-0.470616	NA	13.3732280244949	0.000258580636296449	0.0057567
Rftn1	0.0293152103413833	1.3278	NA	13.3431897741251	0.000262741341182975	0.00582767
Erbb4	0.880131173704229	-0.250525	NA	13.3249548998364	0.000265299983456814	0.0058555
Hs6st2	0.134172598229126	-0.510735	NA	13.2833489051809	0.000271232442147878	0.00593031
Pcdhb21	0.127995545047918	0.481094	NA	13.2836165124504	0.00027119386061055	0.00593031
Plet1	0.0182225538522657	1.23375	NA	13.2803848553345	0.000271660146202539	0.00593031
Morn1	0.439814376343171	0.268162	NA	13.2578402467537	0.000274935609716602	0.00599453
Mb	0.00754959126452927	-1.44269e+08	NA	13.254854613327	0.000275372363048533	0.00599678
Ndc1	0.096834140358092	-0.623675	NA	13.2435976480019	0.000277025390033248	0.00600366
C030034I22Rik	0.141018717517017	0.467191	NA	13.2452011885254	0.000276789308575088	0.00600366
Ccdc142	0.0189165869258354	-1.58558	NA	13.2277397663109	0.000279371031244176	0.00603631
Cldn34c1	0.209008632598809	-0.434198	NA	13.2266044894183	0.000279539723686554	0.00603631
Esyt1	0.0326539221164163	0.936837	NA	13.2139145763319	0.000281432342836576	0.00606988
Fign	0.922366171404771	-0.209419	NA	13.1873636961755	0.000285434150510691	0.00612677
Slc30a7	0.210654119960338	-0.409962	NA	13.1682188156496	0.000288355277065546	0.00618209
Kcnq4	0.0118584759217469	1.50619	NA	13.1582767244185	0.000289884117543765	0.00620746
Pate2	0.0378670776824387	1.07976	NA	13.1508552723786	0.000291030674847859	0.00621719
Nqo1	0.0546607285858633	-0.837068	NA	13.1315045899777	0.000294041764797964	0.00626885
Magee2	0.23340851897659	0.366595	NA	13.1123399930276	0.000297054870993752	0.00631584
Lrp3	0.457270326981339	0.263641	NA	13.0967866414087	0.000299523088445876	0.00636079
Rnf149	0.19786608176762	0.386205	NA	13.0673744180142	0.000304247313219898	0.00645349
Gm4876	0.0158764532527465	-1.64907	NA	13.0594564388056	0.000305531900290094	0.00646231
Gm15943	0.0683453323819398	0.668063	NA	13.0085014103031	0.000313930598930772	0.00661981
Kctd4	0.0698902424016277	0.672039	NA	13.0060616526496	0.000314338526288976	0.00662064
Mapk12	0.0610008158159017	-0.837093	NA	12.9706080610022	0.0003203270699971	0.00673087
Dvl1	0.476045292628805	0.254827	NA	12.9586308057105	0.000322376076728796	0.00675824
Ptprz1	0.287477134258782	-0.375293	NA	12.9506811932081	0.000323743350667266	0.00677899
Parp3	0.0869578035130299	0.600235	NA	12.9464046151603	0.000324481308686111	0.00678653
Pik3cb	0.233086851347811	0.35642	NA	12.939784626213	0.00032562698923341	0.00680257
Tubb2b	0.646488382253972	-0.238919	NA	12.9236169646636	0.000328442210448214	0.00685342
Gm35217	0.0112467323142651	-4.2658	NA	12.8943453193534	0.000333601810596673	0.00692889
Kirrel	0.0716142541846352	-0.692823	NA	12.8954724076232	0.000333401637497798	0.00692889
Gm17191	0.00455862615606522	-1.44269e+08	NA	12.8804032147235	0.00033608800592312	0.0069564
Gpr157	0.633439317645579	0.227151	NA	12.8729146383899	0.000337431098241998	0.00697616
A1bg	0.0235217936523625	1.32029	NA	12.8632003540267	0.000339181448155602	0.00699625
Akap14	0.0132344002053274	-2.9568	NA	12.8610192143245	0.000339575710329321	0.00699635
Onecut2	0.102780933047084	-0.606791	NA	12.8537821552332	0.00034088719437427	0.00701533
Tbc1d25	0.44791115458609	0.2638	NA	12.8439287803389	0.000342681021144802	0.00704417
Zbtb8a	0.311813262326188	0.311986	NA	12.8120313552384	0.000348553595274712	0.00711975
Gm9195	0.0292079815030932	1.27356	NA	12.7794687441121	0.000354653405340469	0.00723235
Chrna4	0.122356272403798	0.470306	NA	12.7140986242945	0.000367226064377055	0.00746333
Alg11	0.84292692061768	-0.207123	NA	12.6983451406627	0.00037032260636988	0.00749236
Rbpms	0.138815627742216	0.561098	NA	12.6994398071007	0.00037010658684828	0.00749236
Zscan20	0.0517177200652862	0.76138	NA	12.7015156645284	0.000369697289986212	0.00749236
Gm26947	0.00399975797675074	2.32198	NA	12.6886845609613	0.000372234532564068	0.00752257
Gm45051	0.647416882085746	0.224584	NA	12.665257916926	0.000376912372799954	0.00759149
3110045C21Rik	0.0655455188423329	0.650688	NA	12.6543299709101	0.000379114715923365	0.00761876
Crym	0.077301418533914	-0.965921	NA	12.648457866479	0.00038030349881794	0.00763255
Gm5617	0.439388679486364	-0.276807	NA	12.6432710797101	0.000381356670610316	0.00763819
Rnf144b	0.129720538303904	0.471239	NA	12.6317665950806	0.000383703161061104	0.00767663
Gm26803	0.159897223354002	-0.47671	NA	12.615611600043	0.000387022802191637	0.00771407
Slc16a5	0.00573249404701026	2.18826	NA	12.6143066871434	0.000387292206653115	0.00771407
Ormdl1	0.781487496888935	0.207737	NA	12.6118924699797	0.00038779113047146	0.00771545
Vit	0.0168762038194069	-1.67805	NA	12.6095516160145	0.000388275512381291	0.00771655
Scnn1a	0.0801018993516237	0.724395	NA	12.5836134732067	0.000393683814487912	0.00779815
Nup107	0.819252889839289	-0.20973	NA	12.5766372274906	0.00039515134639387	0.0078186
A630012P03Rik	0.00380099306251453	-1.44269e+08	NA	12.5574237603905	0.000399221722566896	0.00788178
F11r	0.0453783714445251	0.786632	NA	12.5431836523406	0.000402265773843755	0.00791578
Lingo4	0.1656679439837	-0.44028	NA	12.5394006726383	0.000403078377501595	0.00792309
Shc1	0.140179311583314	0.472773	NA	12.5255957751897	0.000406057821289298	0.00796423
Ptger2	0.156577596983407	0.431678	NA	12.5218951118329	0.000406860288790574	0.00797127
Gm6566	0.00276184416343637	3.11346	NA	12.5162358297806	0.000408090568175305	0.00798666
B230216N24Rik	0.0894170330337505	-0.608607	NA	12.4997787703437	0.000411689569870757	0.00804833
Shroom3	0.22985753985024	-0.398089	NA	12.4845571034809	0.000415046918390269	0.00809344
Dnajb3	0.283891624419786	-0.341683	NA	12.4811639437836	0.000415799085587214	0.00809344
Usp42	0.417150296136069	0.266077	NA	12.4867637889419	0.000414558496004735	0.00809344
E130309D02Rik	0.469313892200274	0.254011	NA	12.4767789245232	0.000416773158233259	0.00810362
Rgs9	0.74374873646487	-0.21588	NA	12.4511025912597	0.000422523217696256	0.00816242
Elovl1	0.106287412875232	0.532035	NA	12.4546918896463	0.000421714626412766	0.00816242
Hmga2	0.00269738624976964	2.85691	NA	12.4585863637157	0.00042083905232749	0.00816242
Gm3772	0.0163092206835817	1.31455	NA	12.4241092099516	0.000428654597702169	0.0082631
Lmod1	0.0517329688161291	-0.952812	NA	12.4008869961202	0.000434001209620975	0.00834825
Kcng2	0.0613103693776382	-0.799717	NA	12.3844916183585	0.000437816528548647	0.00840782
Gm13620	0.00333150182139221	2.54215	NA	12.3835620292551	0.000438033861943773	0.00840782
Adra1b	0.0150118436441601	1.48721	NA	12.3557489196264	0.000444587054663876	0.00850634
Mpzl1	0.712405339549981	-0.220022	NA	12.3522674476391	0.000445414282407839	0.0085131
Tex29	0.00648278892105589	-3.54537	NA	12.349624817006	0.00044604323144412	0.00851606
Gosr1	0.525442423516075	-0.250041	NA	12.3374653585242	0.000448948769914879	0.00853126
Tmbim1	0.137392576735104	0.468163	NA	12.3419763533577	0.000447868631608442	0.00853126
Ankrd36	0.00987932193917379	1.50326	NA	12.3373089890567	0.000448986259035658	0.00853126
Nudt6	0.1019779123034	0.52285	NA	12.3227148469041	0.000452499110358696	0.00858458
Gm31659	0.00764227147510007	1.91247	NA	12.311407712261	0.000455239836432293	0.00861838
1700085D07Rik	0.00195656003361582	3.06494	NA	12.3115096344191	0.000455215056911934	0.00861838
1500002F19Rik	0.0293237749871448	-1.1543	NA	12.3030030660189	0.000457287884160646	0.00864804
Adrb1	0.041411759981132	-0.951055	NA	12.2960818307043	0.000458981436393894	0.00867094
Slc37a1	0.0291181937735547	-1.20479	NA	12.2757250553515	0.000463999313755816	0.00875652
Nup43	0.187231677833951	0.383177	NA	12.2212187278281	0.000477709367184792	0.0089588
Nemp1	0.0942931174396424	0.53636	NA	12.2074443287305	0.000481238342021236	0.0089968
Adgrd1	0.00503325806763818	2.48337	NA	12.1962313382698	0.000484130516602908	0.00903208
Gm13936	0.0403539063170277	-0.964071	NA	12.1890313671938	0.000485996856768252	0.0090481
Elk4	0.231430865556465	0.348313	NA	12.1635339772098	0.000492664776117741	0.00914382
Prr36	0.174669781330938	0.414522	NA	12.1397325748848	0.000498972521469206	0.00925133
Angptl3	0.0292222278539933	-1.21269	NA	12.1241467087339	0.000503147145553392	0.00930952
Lrfn4	0.304759280410842	0.304452	NA	12.0997094549948	0.0005097637078926	0.00941255
Prrx2	0.0730368413643959	0.676153	NA	12.0830854522174	0.000514314928861773	0.00945771
Hpcal4	0.527452207416868	0.23583	NA	12.0747021874253	0.000516625591658128	0.00948079
Asic4	0.107226281819682	-0.558537	NA	12.0480890631085	0.000524030615904514	0.00959708
Malt1	0.398333901125267	-0.28528	NA	12.0400858283301	0.000526278388987488	0.00961863
5830444B04Rik	0.0309383468343689	1.05902	NA	12.0367388751611	0.000527221293008295	0.00962607
Wdr73	0.617239872329748	-0.232062	NA	12.0285191840075	0.000529544191956092	0.00964888
Gm48633	0.00459234107306214	-1.44269e+08	NA	11.9961871279474	0.000538782025619766	0.00979733
Abcg2	0.0943850160750078	-0.601684	NA	11.9927121582428	0.000539784522557604	0.00980563
Xrra1	0.0227885622782179	1.09185	NA	11.981626132501	0.000542995349438315	0.00985399
Rbm20	0.383965614115875	0.279268	NA	11.9645917259891	0.000547966631457566	0.00991417
Ptpn13	0.119696062949946	0.512654	NA	11.96615930962	0.000547507237269855	0.00991417
Mslnl	0.024115871728433	1.18894	NA	11.9573728492282	0.000550087216725821	0.00992938
Fen1	0.483197939097154	0.244913	NA	11.9468960941396	0.000553179575288453	0.00996833
Cpne3	0.284310033388497	0.314335	NA	11.9414414379153	0.000554796536908939	0.00998745
2310039H08Rik	0.722101185297827	0.207955	NA	11.9246711185234	0.00055979784357809	0.0100573
Gm9828	0.209553727687128	0.375415	NA	11.9068676705048	0.00056515710164773	0.0101435
Gm15327	0.152031187222682	0.430504	NA	11.8813758396244	0.000572921109237581	0.0102133
S100a11	0.0169530631405399	-1.7322	NA	11.8700177689697	0.000576415031433095	0.0102612
Olfr889	0.0776074033113185	-0.931627	NA	11.8681626753586	0.000576987728955337	0.0102612
4933428G20Rik	0.0113062225012531	-1.95828	NA	11.8439308319291	0.000584521499296958	0.0103463
Neurod1	0.167840351357744	-0.436925	NA	11.8092821892282	0.000595466873674013	0.010509
Syde1	0.00401092170141107	-1.44269e+08	NA	11.7935780325964	0.000600495723380823	0.010577
Hfm1	0.366667319546239	-0.295663	NA	11.786619853709	0.000602737596137927	0.0106034
Dtx2	0.227412401316891	0.341316	NA	11.7745178654448	0.000606656927584351	0.0106437
Gm128	0.0746871452415712	-0.702155	NA	11.7679682210426	0.000608788813416218	0.0106707
Gm1043	0.0803257086010161	-0.620784	NA	11.7605882066586	0.000611200052522857	0.0106956
Rgma	0.0452711556287919	-0.869459	NA	11.7270468850215	0.000622281024414347	0.0108648
Slc11a2	0.402526819984476	-0.279105	NA	11.7242621204442	0.000623210096894396	0.0108705
Gm47469	0.0223540865911399	-1.34418	NA	11.7097704922865	0.000628067566274815	0.010934
Zfp277	0.715569397011932	0.206172	NA	11.6684429452067	0.000642131359560222	0.0111356
Pcsk4	0.170269913306892	0.397393	NA	11.6649029304089	0.00064335072593369	0.011146
Gm43149	0.00334551928494747	-1.44269e+08	NA	11.6531586796446	0.000647412842642544	0.0111648
Slc9a9	0.566550923514888	-0.236545	NA	11.6509973507414	0.00064816322473492	0.0111648
Ism2	0.012666060292528	-1.93436	NA	11.6303642318556	0.000655371136214203	0.0112351
Socs6	0.719194736996315	-0.213576	NA	11.62628290385	0.000656806462388821	0.011249
Glcci1	0.731678944615868	-0.212843	NA	11.6201042747264	0.000658985416718027	0.0112756
Ggnbp1	0.113034458118227	0.494517	NA	11.6149994598465	0.000660791189676965	0.0112957
Polr3e	0.755582204265401	0.202143	NA	11.6128467522999	0.000661554184793249	0.011298
4933427D14Rik	0.0145857404215074	1.51735	NA	11.5920744129734	0.000668962530082527	0.0114137
Sox9	0.822950326959061	0.203632	NA	11.5767259816853	0.000674490278340922	0.0114862
Gm17207	0.0178347251214347	1.62155	NA	11.5457616066221	0.000685783031818771	0.0116564
4930593A02Rik	0.0533626902558089	-0.825996	NA	11.5375840211496	0.000688797176801684	0.0116872
Zfp3	0.208198220426243	-0.389655	NA	11.5080777124607	0.000699784542996914	0.0118161
Dapl1	0.0473600553165789	-0.961954	NA	11.4736515242743	0.000712828083533326	0.0120138
Meak7	0.0674964774221906	0.609224	NA	11.4642833062796	0.000716419899768246	0.012063
1700028K03Rik	0.0746875007707275	0.597352	NA	11.4516940771057	0.000721275492852992	0.012122
Slc15a5	0.00655975169759392	-3.61703	NA	11.4489130242696	0.00072235260680592	0.0121288
4930426L09Rik	0.00677659200243634	1.89122	NA	11.4469803039581	0.00072310211526458	0.01213
D130009I18Rik	0.010186894456284	1.60509	NA	11.4400278927397	0.000725804764229887	0.0121527
Olfr671	0.00350988874057382	-1.44269e+08	NA	11.4197601013481	0.000733741986867725	0.0122708
Dock10	0.109076884797019	-0.536616	NA	11.4185292205889	0.000734226837813327	0.0122708
Rpa3	0.249897041095298	-0.348241	NA	11.4033428083759	0.000740235566804425	0.0123483
Gm6999	0.00563119148635402	-3.47896	NA	11.3946167100432	0.000743710638479684	0.0123832
Spc25	0.167880215548597	-0.533401	NA	11.3962841964345	0.000743045308384904	0.0123832
Xab2	0.687566683630821	-0.21634	NA	11.3912859419911	0.000745041424352369	0.0123939
Tbc1d30	0.228416364228459	-0.362249	NA	11.3814449267199	0.000748987415118159	0.012448
Nmnat3	0.145535236800441	-0.481412	NA	11.3707361823505	0.00075330535048121	0.0124967
Neb	0.082109556331156	-0.600561	NA	11.3651073283178	0.000755585074502418	0.0125114
Tmc4	0.0416725469664309	0.802164	NA	11.3661078411519	0.000755179350976074	0.0125114
Sod3	0.00811437022477117	1.76373	NA	11.3294785843411	0.000770177638960434	0.0126961
S100a7a	0.0088252001920084	-3.68159	NA	11.3169023102098	0.000775396297847606	0.0127338
Fbrs	0.514018089816485	0.232538	NA	11.3111757419156	0.000777784429475787	0.0127404
Ccdc62	0.317909254533036	0.297954	NA	11.3091441581626	0.000778633439824509	0.0127404
Gm16867	0.072603531913808	0.619815	NA	11.3095435149153	0.000778466472423569	0.0127404
Casc1	0.0125671369867678	1.31243	NA	11.2993718888644	0.000782730437852792	0.0127958
Syt10	0.00873522431658019	-2.47393	NA	11.2774834060677	0.000791986386118087	0.0129118
Runx2	0.105031664685132	-0.590228	NA	11.2692175141237	0.000795510487731274	0.0129458
1700017B05Rik	0.0263368145058237	0.900953	NA	11.2560229039657	0.000801168795932144	0.0130143
Pcolce2	0.0372500947956705	0.840976	NA	11.2105690084818	0.000820974425309814	0.0132999
Rsph10b	0.462514880295593	-0.253963	NA	11.1937848670233	0.000828412307687802	0.0133963
Trim14	0.0327070231403403	0.806709	NA	11.1775270666024	0.000835681908578848	0.0134653
Tmem203	0.469418470586555	-0.251449	NA	11.1753647861637	0.000836653610441663	0.0134689
P4ha2	0.309315802050763	0.297592	NA	11.159118256919	0.000843991234920527	0.0135506
Gm5544	0.0133298648938289	1.36847	NA	11.1601043745698	0.00084354401285559	0.0135506
BC025920	0.115715417061072	0.494689	NA	11.1475150488835	0.000849271541776304	0.0136111
Slc22a23	0.684595956191582	0.204443	NA	11.116053452853	0.000863757585063111	0.0138186
Spag8	0.0107568882338293	-2.20671	NA	11.1132324059453	0.000865068641187278	0.0138272
Smad5	0.132688303786703	-0.493753	NA	11.1032439667438	0.000869726877088295	0.0138695
Tpsb2	0.0157977304168211	1.42443	NA	11.1035119703508	0.000869601559607646	0.0138695
Pskh1	0.262512131384117	-0.342846	NA	11.081972271543	0.000879731920024426	0.0139982
Gm38251	0.252711246038674	0.328715	NA	11.0746015190524	0.000883225807534149	0.0140177
Nxph4	0.519017443749724	0.232905	NA	11.0627108203561	0.000888891848872641	0.0140555
Clgn	0.170912516812812	0.380454	NA	11.0668737865891	0.000886903982068772	0.0140555
Pygm	0.0715031845765799	-0.650669	NA	11.0518684037946	0.000894090412344127	0.0141029
Gm35154	0.00355096673671987	2.66289	NA	11.0529239642113	0.000893582959451801	0.0141029
Osbp	0.60665066369675	0.214673	NA	11.0467027664661	0.000896577960786276	0.0141174
Sorbs2os	0.00422239611968037	2.17204	NA	11.0474135612064	0.000896235257772267	0.0141174
Fam111a	0.0555302824982123	0.682615	NA	11.043965823245	0.00089789879044566	0.0141258
Gm37529	0.0459823325347828	0.778011	NA	11.0183848156748	0.000910339566818837	0.014284
Eogt	0.0428267717638199	-0.831229	NA	11.0163907161255	0.000911316648873517	0.0142868
Gm29480	0.0260596814396297	-1.12308	NA	10.9992306549739	0.000919768810862152	0.0143942
Gm37982	0.214936025379568	0.370892	NA	10.9963449156394	0.000921197945876997	0.014404
Cyp2j6	0.0699989970146572	-0.696729	NA	10.9831158893585	0.000927778300528497	0.0144798
Adpgk	0.593403185903297	-0.228469	NA	10.9817520235188	0.000928459409724272	0.0144798
Phldb1	0.244813911665552	0.32705	NA	10.9792536471473	0.000929708401107609	0.0144867
Arsg	0.49754267000297	0.233338	NA	10.9631696375635	0.000937789930327591	0.0145747
2010007H06Rik	0.0290480877022289	-1.13666	NA	10.9545298631432	0.000942160348640954	0.0146173
St8sia3os	0.0139398334161923	1.49908	NA	10.9486950678536	0.000945123521929345	0.0146446
Tmem265	0.284216743775097	-0.331791	NA	10.9324631386611	0.000953416519091836	0.0147284
Stpg2	0.0759684395902957	0.555643	NA	10.9160242564909	0.000961890284176929	0.0148465
Acer2	0.068255917901103	-0.687817	NA	10.910153470941	0.000964934932011247	0.0148807
Fdxacb1	0.139064775483668	0.43203	NA	10.8950017588928	0.000972837889192491	0.014964
Gm48342	0.00588027073956205	1.99292	NA	10.8749537727375	0.000983395426097199	0.0150748
Mettl14	0.316440655690641	0.282446	NA	10.8712190610747	0.000985374946031961	0.0150923
Zfp459	0.0141119140909498	-1.67801	NA	10.8617540495863	0.000990409787054012	0.0151565
Cyp2d22	0.0173589031448448	1.0993	NA	10.8595860302673	0.000991566707371136	0.0151613
Gm12353	0.251472882271346	-0.337247	NA	10.8121926133735	0.00101720175935295	0.0155064
Gm26739	0.00337089307102556	-1.44269e+08	NA	10.8001080173006	0.00102384492857532	0.0155621
Gm49701	0.00337089307102556	-1.44269e+08	NA	10.8001080173006	0.00102384492857532	0.0155621
Kcnh1	0.171622693516518	-0.443501	NA	10.7940447909598	0.00102719453866067	0.015582
Gmnn	0.307297051210057	0.298662	NA	10.7930293978315	0.00102775657233335	0.015582
Fignl2	0.0230466136141579	0.95281	NA	10.7827128615086	0.00103348458430591	0.0156556
Gm15938	0.00530202528915458	2.14994	NA	10.7736855079756	0.00103852330308657	0.0157055
Lrrc20	0.684397349408316	0.200966	NA	10.7619801351773	0.0010450938213024	0.0157916
1700022N22Rik	0.0371036862647356	0.881386	NA	10.7553675464193	0.00104882420999011	0.0158346
Gm45462	0.0125519419825817	1.44841	NA	10.7395821666622	0.00105778385279038	0.0159353
Lgals4	0.0278662225911267	-1.22822	NA	10.7327579629661	0.00106168115251266	0.015975
Gm50057	0.0098663641732402	-1.9348	NA	10.7297713992524	0.00106339134582383	0.0159874
Fam122b	0.0315337685669166	0.869563	NA	10.7190743035444	0.00106953972137235	0.0160529
St6galnac5	0.124377023952331	-0.499394	NA	10.7090179236324	0.00107535263730361	0.0161267
Cyp4f39	0.00710143862026204	-1.44269e+08	NA	10.6927416942562	0.00108482865953703	0.0162298
Haus5	0.168116724746374	-0.416435	NA	10.683436736176	0.00109028392689947	0.0162827
Cx3cr1	0.0160541052330374	-1.35785	NA	10.6788231011214	0.00109299907434542	0.0163097
Npff	0.0320581362277681	1.06875	NA	10.6718259697843	0.00109712998634558	0.0163491
Nradd	0.0333972610553774	0.883727	NA	10.6549824196217	0.00110713886831974	0.0164796
Gm15492	0.0249417121119196	0.968211	NA	10.6389712373824	0.00111673880553989	0.0166087
Fgfbp3	0.651935813092015	0.203435	NA	10.6238306847455	0.00112589422969433	0.016731
Flicr	0.00803027521155544	1.53718	NA	10.6178447115183	0.00112953484258279	0.0167713
4930545L23Rik	0.293817807444661	-0.325754	NA	10.6075887021904	0.00113580016999632	0.0168365
Gm39323	0.344317810314173	0.269645	NA	10.6034976923973	0.00113830914387282	0.0168597
9530082P21Rik	0.0811040471278455	0.570811	NA	10.6007970065441	0.0011399685197891	0.0168704
Xkr8	0.0629949845765305	0.612156	NA	10.5986978463316	0.00114125999272982	0.0168756
Soat1	0.119457547449562	0.438095	NA	10.5783948896334	0.00115382773302176	0.0170334
Ptprh	0.0358089140650216	-1.27042	NA	10.5703641676888	0.00115883741475993	0.0170793
Gm15510	0.168417117497946	0.372895	NA	10.568258918533	0.00116015433855788	0.0170847
Vmn2r29	0.00669620864712349	1.66322	NA	10.5561366081677	0.00116776689486619	0.0171544
B230217J21Rik	0.00435339896264306	2.28312	NA	10.5531333289282	0.00116966069383762	0.0171544
Gm45790	0.00435339896264306	2.28312	NA	10.5531333289282	0.00116966069383762	0.0171544
Slc25a26	0.636671971092716	-0.214076	NA	10.5148273458952	0.00119409006976504	0.0174557
Arhgap45	0.206218000617689	0.348219	NA	10.5071383495807	0.00119905558210864	0.017514
Rbm19	0.181624420967122	0.393012	NA	10.5032983332894	0.00120154326539341	0.0175361
Slc35f4	0.339822392492639	0.267492	NA	10.4811103988586	0.00121601997393483	0.0176909
Slc38a3	0.228680302223612	-0.36374	NA	10.459103929043	0.00123055272770214	0.0178579
Rnf182	0.0639005191969388	0.60674	NA	10.4047267583323	0.00126722135432295	0.0183604
Cenpu	0.0220984427546765	-1.316	NA	10.3972806973367	0.00127232792602504	0.0184047
A530041M06Rik	0.178000522009068	0.392133	NA	10.3983157693373	0.00127161681985744	0.0184047
Mfap3l	0.27348515542473	0.31467	NA	10.3908767980971	0.00127673643813275	0.0184388
Timeless	0.229311679621711	-0.35552	NA	10.3713048514071	0.00129030608478943	0.018575
Prrg1	0.0195446937435073	-1.36133	NA	10.3617286035424	0.00129699861845364	0.0186415
Timp3	0.0122444476219619	-1.74413	NA	10.3501105580291	0.0013051653121951	0.0187182
Elmod3	0.636958251117766	-0.214538	NA	10.3496896127264	0.00130546218361879	0.0187182
Zfp667	0.515842663839276	-0.232784	NA	10.3387358353777	0.00131321141666034	0.0187993
Psors1c2	0.0106674224161411	-2.1501	NA	10.3337788899239	0.00131673349398175	0.0188198
Pcdhb12	0.184558624401231	-0.409745	NA	10.3343198099342	0.00131634868749827	0.0188198
Gm36756	0.0141696291351614	-1.58398	NA	10.3284440328025	0.00132053477929578	0.0188291
C2cd4b	0.106825580276014	0.51289	NA	10.319994842163	0.00132657789592417	0.0188853
Ccdc93	0.449832020085348	0.236374	NA	10.3097720909897	0.00133392697262594	0.0189599
Nr6a1os	0.246622140002323	0.32498	NA	10.302664621877	0.00133906077717431	0.0189878
Layn	0.00825086347026957	1.75003	NA	10.3051056921746	0.00133729531259824	0.0189878
Ggact	0.528346755644354	-0.227767	NA	10.2824169649436	0.00135379585785102	0.0191213
Zfp85	0.0392005275113474	0.79745	NA	10.2803166132993	0.00135533374364137	0.019128
Eps8l2	0.0111946459214152	1.72048	NA	10.2753148277182	0.00135900319859565	0.0191347
4930445N08Rik	0.00266332613767655	2.66356	NA	10.2766427292946	0.00135802803156133	0.0191347
5330439M10Rik	0.00266332613767655	2.66356	NA	10.2766427292946	0.00135802803156133	0.0191347
Incenp	0.350804029898506	-0.284667	NA	10.2737102223402	0.00136018251408732	0.0191363
Cav2	0.0330531743416675	1.0139	NA	10.2663241788206	0.0013656243167521	0.0191978
CAAA01066123.1	0.265187547186222	0.296299	NA	10.2509478984956	0.0013770239157761	0.0192977
Fam149a	0.0162460543546723	1.12688	NA	10.2385109979201	0.00138631480449434	0.0194127
Gpc3	0.0250172614236026	-1.16341	NA	10.2310564192842	0.00139191409748008	0.019476
Plcg1	0.28083995693714	0.296206	NA	10.1994240964714	0.00141592980108204	0.0197351
0610043K17Rik	0.0295532832580222	0.968662	NA	10.197762399562	0.00141720292626235	0.0197376
2410004I01Rik	0.0719302474084479	0.552854	NA	10.1958554098583	0.00141866541390717	0.0197426
2410124H12Rik	0.00559603465261162	1.86842	NA	10.1699422833434	0.0014386906331633	0.0199441
Gm49016	0.0105910576607906	1.58497	NA	10.1633503121093	0.0014438303257551	0.0199715
1700009J07Rik	0.00307625633198872	2.67954	NA	10.1532943659549	0.00145170669897813	0.0200164
H2al2a	0.00307625633198872	2.67954	NA	10.1532943659549	0.00145170669897813	0.0200164
Tsc2	0.645416562956218	0.200771	NA	10.1435938998134	0.00145934588741178	0.0201063
Gm22146	0.0501902090469015	-0.793539	NA	10.1343811482207	0.00146663870050889	0.0201913
Vwa5b1	0.0191557772345557	-1.20486	NA	10.1323828470493	0.00146822542202284	0.0201977
Pex10	0.355984682938153	-0.273164	NA	10.1258439806169	0.00147342967864528	0.0202225
Ifitm7	0.14262111612484	0.43046	NA	10.1139541422715	0.00148294068784286	0.0202759
Lrrc36	0.0176688633304857	-1.49275	NA	10.0997376656616	0.00149439452855229	0.020417
Sec24d	0.0801432363694026	-0.570127	NA	10.0811080929126	0.00150953969280829	0.0205147
Mapkapk2	0.585578661120545	-0.217062	NA	10.0615637377346	0.0015255957503393	0.0207007
Gm34086	0.0733687015534327	0.55891	NA	10.0602463211141	0.00152668423784987	0.0207007
Hs6st1	0.176133747749818	0.39387	NA	10.0562920791467	0.00152995607421994	0.0207199
Fzd10	0.00583720665438007	-3.4032	NA	10.0512439646092	0.00153414333453364	0.0207236
Abtb2	0.253501950847713	0.32066	NA	10.0523017080026	0.00153326500739982	0.0207236
Rhoc	0.0162889398927328	-1.32826	NA	10.0496601506313	0.00153545945255853	0.0207258
Gm41505	0.0197199062190362	-1.69075	NA	10.0371000931443	0.00154593720491443	0.0208203
Cenpo	0.0618407203482003	-0.751468	NA	10.0385141717463	0.00154475395330908	0.0208203
Sgpp2	0.0296893818167851	-1.07196	NA	10.0264875230022	0.00155484679347298	0.020909
Cald1	0.176640818678069	-0.389438	NA	10.0207983912282	0.00155964440425388	0.0209578
Epop	0.602615763630926	-0.213423	NA	10.0141386091872	0.00156527962070886	0.0210142
Gm32250	0.080307746221198	0.559493	NA	10.0074231862476	0.00157098281084626	0.0210514
1700003E16Rik	0.0388960793832278	0.819355	NA	10.0070528262152	0.0015712979575583	0.0210514
Tmc1	0.00271031146347684	-1.44269e+08	NA	10.0021950720183	0.00157543745293514	0.0210911
4930456L15Rik	0.00197156682583189	3.26507	NA	9.99652722578366	0.00158028123310447	0.0211402
Ptpdc1	0.222658772424313	0.32183	NA	9.99454288615734	0.00158198062776009	0.0211472
Tg	0.120615991767641	0.419122	NA	9.98851458381509	0.00158715465223425	0.0212006
Stom	0.043407344306235	-1.02524	NA	9.97126393220853	0.00160205564617599	0.0213838
Gm13977	0.00518971328504024	2.36877	NA	9.96743287857541	0.00160538407734023	0.0214123
Gm826	0.00348507906168102	2.16198	NA	9.96137529082869	0.00161066123549128	0.0214667
Lrrk1	0.0215290939052999	1.05582	NA	9.95494095594483	0.00161628585891178	0.0215257
Epha3	0.378406647131751	-0.292254	NA	9.94832537404046	0.00162208967769189	0.021587
Hoga1	0.0248089450646085	-1.21823	NA	9.93951011100093	0.00162985610455418	0.0216541
Slc29a1	0.530695256903494	0.218025	NA	9.9233770636549	0.00164416738738881	0.0217729
Bbof1	0.389416490742512	0.248591	NA	9.92295475429028	0.00164454371483603	0.0217729
Gm5134	0.0130654709967993	1.33757	NA	9.92482349324053	0.001642879109339	0.0217729
Bcl2l11	0.0578748445579081	0.611661	NA	9.90276542467857	0.00166263701558753	0.0219639
Gm45441	0.00638667075392085	-2.1328	NA	9.89749351285351	0.00166739473865857	0.0219929
Cyp11a1	0.101831328158842	0.485277	NA	9.89626974018987	0.00166850112432709	0.0219929
1700080N15Rik	0.0250146710409967	-1.04646	NA	9.88993597636768	0.00167423924262689	0.0220383
Gm42556	0.111349590067551	-0.490417	NA	9.87755576424577	0.00168551301052976	0.0221365
Pus7l	0.0295332042220085	0.929073	NA	9.87750499493689	0.00168555940055822	0.0221365
Sema4c	0.101635257959406	0.456142	NA	9.86833296819513	0.00169396153578655	0.0222306
Fpgs	0.128608321854999	0.445806	NA	9.86455073070283	0.00169743864711992	0.02226
Gm12764	0.0227138582074914	1.54662	NA	9.86105166115788	0.00170066187703957	0.022286
Gm10688	0.00315515590728243	2.42555	NA	9.85169818102335	0.00170930849366096	0.022351
Gm48321	0.309036592932389	0.300295	NA	9.83352855461209	0.00172623258248334	0.0224898
Insl6	0.00910510797196675	1.51301	NA	9.82746939595959	0.0017319140710203	0.0225475
Cars2	0.425938882753383	-0.248067	NA	9.81562879718754	0.00174307141773717	0.0226329
Gm26787	0.0649152520335143	0.599643	NA	9.81754383725389	0.00174126195616588	0.0226329
Dock5	0.4694476192251	0.233996	NA	9.80834795342484	0.00174996827784845	0.0226512
Acot11	0.0368567308899526	0.851599	NA	9.80887357630926	0.00174946945051866	0.0226512
Sowaha	0.0333239071806043	-1.00934	NA	9.80521374986268	0.00175294569863411	0.0226607
Gm50339	0.00318511881769275	2.21626	NA	9.80360193854748	0.0017544788811868	0.0226607
Pms1	0.529724956260104	-0.22656	NA	9.78346128773865	0.00177375204030232	0.0228889
Stoml3	0.0217246197108411	1.02564	NA	9.78018819838255	0.00177690436718542	0.0229009
1700122E12Rik	0.00973225047392269	1.60633	NA	9.77028583229587	0.00178647600952104	0.0229913
Gm2449	0.0429882704620553	0.720627	NA	9.76421079012578	0.00179237401050943	0.0230507
Gm32122	0.00603767740461182	-2.62619	NA	9.75454375491258	0.00180180005743127	0.0231468
Wfdc2	0.0103495570816402	1.56854	NA	9.75390212819615	0.00180242746491636	0.0231468
Gm48821	0.0311517968133962	-1.40785	NA	9.74600678202007	0.00181016599823613	0.023213
Cyp4f17	0.281010232413074	-0.305988	NA	9.74001827694507	0.00181605802206427	0.0232554
Lax1	0.0071817291153217	1.94465	NA	9.74071317213096	0.00181537332628708	0.0232554
Dpagt1	0.459266751742109	0.231141	NA	9.73457766256127	0.00182142783967017	0.0232578
Acp6	0.43415933430038	0.234433	NA	9.72591911970068	0.00183000693169499	0.0233508
Gm42670	0.00653976300108649	-2.57668	NA	9.71144364175922	0.00184444119613173	0.0234683
2900060N12Rik	0.147988008314974	-0.431705	NA	9.7123170426431	0.0018435670183146	0.0234683
Gm839	0.00993965793830368	-2.39397	NA	9.68086621838507	0.00187531224161769	0.0237937
2410018L13Rik	0.115408508908366	0.420334	NA	9.67696774996502	0.00187928562668522	0.0238172
2010009K17Rik	0.00826033270595145	1.49798	NA	9.67644354735323	0.00187982055363446	0.0238172
C130080G10Rik	0.0349929523234064	0.817453	NA	9.66586338324269	0.00189065024158105	0.0239207
Grk4	0.441113923032143	0.231111	NA	9.64905484843098	0.00190798545550012	0.0240656
5730419F03Rik	0.0056324351624889	1.88059	NA	9.64752573231973	0.00190957046226937	0.0240656
Gm30371	0.00687441036038265	-2.29286	NA	9.64486320020904	0.00191233350000833	0.0240764
Vmn2r-ps159	0.0317790121218376	-1.24177	NA	9.63754306818507	0.00191995086919434	0.0241384
Fam20a	0.0326048291870519	-0.89495	NA	9.63501809978773	0.00192258549686451	0.0241414
Zfp59	0.0273232550814998	0.811526	NA	9.63474161126294	0.00192287421591652	0.0241414
Wdfy4	0.00373975976468542	2.00174	NA	9.62898352943984	0.00192889701149015	0.0241897
Vmn2r1	0.0280411532450733	-1.17263	NA	9.61439600871356	0.00194424093442509	0.0242946
Zfp975	0.502262651297068	-0.226948	NA	9.6153442948119	0.00194323972550594	0.0242946
Gm14419	0.372708093867092	0.252633	NA	9.61566347192523	0.00194290285309905	0.0242946
Gm6712	0.0796322530851114	0.531309	NA	9.61282963533586	0.00194589587138462	0.0242946
Stard5	0.0675837230456851	-0.63064	NA	9.60472873593619	0.00195447762971544	0.0243848
Gm28086	0.0158355716168924	-1.63865	NA	9.59871133404047	0.00196087705559027	0.0244477
Gm38139	0.00307156519430664	-1.44269e+08	NA	9.5932611166013	0.00196669162909142	0.0244862
Pecam1	0.0949114636128248	-0.549732	NA	9.58027703185618	0.0019806142804477	0.0246165
Gm10550	0.0288761280943584	0.846872	NA	9.57910289791771	0.0019818782062564	0.0246165
6030407O03Rik	0.00730619212007852	-2.73549	NA	9.56587986008098	0.00199616909179963	0.02467
Gm44836	0.00347827056902957	2.06838	NA	9.56552043929508	0.00199655899402552	0.02467
Lypd6b	0.639882991842856	-0.205485	NA	9.56043349130042	0.00200208564249477	0.0247043
Med12	0.102279233262901	-0.494767	NA	9.55372106728695	0.00200940202427229	0.0247776
Tnk1	0.00713265217301174	-2.76121	NA	9.54774944614513	0.00201593374311845	0.0248411
Cdh1	0.00807515080948682	-2.78505	NA	9.53797026342962	0.00202667669618092	0.0249222
Gm44718	0.0382253923937992	0.899467	NA	9.53308500462529	0.00203206514700975	0.0249543
Adamts2	0.0289889205529892	-0.983477	NA	9.52781385644433	0.00203789553694134	0.0250088
Cenpq	0.295295529993205	-0.287484	NA	9.51632624179008	0.00205066079059703	0.0251464
Fam129b	0.436308492742837	0.227466	NA	9.51520549507981	0.00205191052038234	0.0251464
Tomm20l	0.00222321783215902	-1.44269e+08	NA	9.50920564974547	0.00205861402013099	0.0251599
Gpr75	0.107416856152435	-0.482153	NA	9.51083705199211	0.00205678909289327	0.0251599
Pomk	0.5519669135644	-0.214724	NA	9.51106683262673	0.00205653218643604	0.0251599
Gm35867	0.0237755210213812	0.977348	NA	9.50931895699899	0.00205848721874607	0.0251599
Cited4	0.372398587709022	0.250889	NA	9.50628144228426	0.00206188922355597	0.0251657
Ttc38	0.0623990484336564	0.594873	NA	9.50662209121003	0.00206150741427481	0.0251657
Ltbp1	0.145220594446555	-0.418638	NA	9.50242529034633	0.00206621631719818	0.0252014
Crtc2	0.435345083408404	0.251616	NA	9.46470427671051	0.00210903303275181	0.0256537
9330121J05Rik	0.0374443438727065	0.869149	NA	9.45240654086642	0.00212318577102238	0.0257564
Gm32369	0.0187537627876096	1.04333	NA	9.44263817372033	0.00213449625215448	0.0258761
Dbpht2	0.0244328861584713	0.904548	NA	9.42338104522781	0.00215697285463284	0.0260782
Dmpk	0.6125847997701	0.20273	NA	9.42039498172869	0.00216047958339137	0.026103
Retsat	0.0423934419522225	0.676751	NA	9.41900739538808	0.00216211108447938	0.0261052
Gm27188	0.190442954698373	-0.369653	NA	9.40896177646466	0.00217395990508295	0.0261787
Snap29	0.197201610529074	0.361473	NA	9.40890358780477	0.00217402873027643	0.0261787
Gm43065	0.00518707397381384	1.9754	NA	9.39847989331047	0.00218639355570358	0.0262747
Ptrh2	0.592539418793616	0.201601	NA	9.39526862806326	0.00219021719282551	0.0263031
Dipk1c	0.00327276538092039	-3.25604	NA	9.39157944288858	0.0021946182632618	0.0263213
Trim45	0.0735820847238653	-0.584941	NA	9.38648889225564	0.00220070585359283	0.0263762
Myd88	0.0529211148936585	-0.746046	NA	9.38190133456819	0.0022062066132013	0.0264195
Rnaseh1	0.388322886022345	-0.251989	NA	9.34498559610193	0.00225098181475783	0.0268891
Wwtr1	0.0615143510872603	-1.04355	NA	9.33853476737576	0.00225890018855145	0.0269657
Oprm1	0.0910146654541915	-0.556509	NA	9.30993643249822	0.00229434647296949	0.0273707
1700027I24Rik	0.00584433614373685	-3.43932	NA	9.30259122737475	0.00230354128441199	0.0274439
Patl2	0.00265229199761625	-1.44269e+08	NA	9.29360038932483	0.00231484704609526	0.0275603
Ankfn1	0.0802970658421831	0.553429	NA	9.29167574468081	0.00231727454984956	0.027571
Sh3bp4	0.364046098916255	-0.259453	NA	9.28396264751529	0.00232702883194483	0.0276687
C920021L13Rik	0.39447702218699	-0.258612	NA	9.28034217425239	0.00233162178558902	0.0276867
Ankrd35	0.145493591971221	0.396192	NA	9.25818226445452	0.00235993520746595	0.02798
1700001K23Rik	0.00800072051526373	1.47505	NA	9.25735314327317	0.00236100131210449	0.02798
Ccdc74a	0.0297516174117429	0.843493	NA	9.25494749344992	0.00236409732440189	0.0279983
Bcas3os1	0.492491352546486	-0.237196	NA	9.24539807048274	0.00237642790268407	0.0281123
Hmox1	0.071861631628311	0.56095	NA	9.24506601271974	0.00237685784092747	0.0281123
Stard10	0.0973505602986386	0.469548	NA	9.23450918617756	0.00239056773635965	0.0282559
Gm11099	0.0328301654216289	0.794059	NA	9.2255030504678	0.00240232723098594	0.0283576
Gm13963	0.148277279847257	-0.415975	NA	9.22255775584732	0.00240618569132791	0.0283795
Ak4	0.166374583484015	-0.373644	NA	9.1887229969379	0.00245096456702475	0.0287321
Ccdc122	0.103797566603872	0.453293	NA	9.18821180297448	0.00245164755982691	0.0287321
Gm37963	0.00284351074925123	2.43317	NA	9.17227142006278	0.00247304232766222	0.0289451
H2al1o	0.00284351074925123	2.43317	NA	9.17227142006278	0.00247304232766222	0.0289451
1500035N22Rik	0.103010326630918	0.446204	NA	9.16532688383016	0.00248242229415427	0.0290359
0610040J01Rik	0.0535423479860859	0.694463	NA	9.15075190652799	0.00250222631820843	0.0292179
Gpt2	0.345619505792013	-0.265283	NA	9.14585855377282	0.00250891116293447	0.0292695
Map6d1	0.237459540360389	0.29909	NA	9.13940104473197	0.00251776057742147	0.0293487
Mctp2	0.00790490986312992	-2.0123	NA	9.13075426832366	0.00252965983643505	0.0293971
Dnase1l2	0.0133453283841465	-1.48624	NA	9.12099012924093	0.00254316542487962	0.0295218
AY036118	0.210683945303328	-0.363256	NA	9.12024992630243	0.00254419224170744	0.0295218
Gm20063	0.0250823601552724	-1.03422	NA	9.11397130243189	0.00255291895925116	0.0295908
D030028A08Rik	0.0427521822879338	0.679646	NA	9.09548446772089	0.00257879091111887	0.0298329
Gm12524	0.00367295122434762	1.88881	NA	9.08748136150444	0.00259007353130971	0.0299249
Gtpbp10	0.100494941450119	0.457123	NA	9.08445498936868	0.0025943531021361	0.0299526
Gm30275	0.00525729446067328	1.80583	NA	9.0822511739984	0.00259747401954417	0.0299526
1700113H08Rik	0.0116867705673112	1.18742	NA	9.07826709640443	0.00260312572291969	0.0299601
Rilpl2	0.322031474751235	0.268831	NA	9.05927338646182	0.00263024186640972	0.0302335
Gm26665	0.00812613999532726	-1.99909	NA	9.05564973162491	0.00263544763132735	0.0302388
Gm20635	0.0287983434875731	0.815545	NA	9.05543777276954	0.00263575245647945	0.0302388
Fuz	0.440491194993333	-0.232224	NA	9.04439432609824	0.0026516840456683	0.0303828
Gm45820	0.00508504872571242	2.05229	NA	9.03333570264769	0.00266773554720026	0.0305472
Morn2	0.45939187045811	0.223169	NA	9.00770155682411	0.00270532391182927	0.0308204
Gm15704	0.00610394689206303	-3.29582	NA	8.96300160988205	0.00277216112823267	0.0314423
Khk	0.501507344391914	0.209514	NA	8.96404661114356	0.00277057960655614	0.0314423
Mmel1	0.366192004313136	-0.252451	NA	8.95000181802624	0.0027919120646954	0.0316065
Dnah11	0.0943688421948831	-0.507852	NA	8.93532809296088	0.00281437808865982	0.0317807
Gm47819	0.0141739044304449	1.09834	NA	8.93757577790429	0.00281092492292926	0.0317807
Fgd3	0.00571410342499019	1.77658	NA	8.93646097494	0.00281263707983573	0.0317807
Gm48779	0.00852202786147077	-2.78874	NA	8.93244397424249	0.00281881533513234	0.0318108
Gm35733	0.00526500031486065	-2.51834	NA	8.92205901184978	0.00283485166598953	0.0319717
Ercc3	0.376375041726716	0.236054	NA	8.9137827265787	0.00284769815452199	0.0320763
Pigv	0.259984139669289	0.291806	NA	8.91086350402431	0.00285224348315383	0.0321048
Zfp27	0.297704361794911	0.264938	NA	8.89962513747409	0.00286981092586925	0.0322434
Crocc2	0.0152973573595121	1.04042	NA	8.8969743710826	0.00287397051567262	0.0322509
Tnfrsf21	0.100963591848959	-0.495966	NA	8.89424998584612	0.0028782520121991	0.0322788
Hist1h1e	0.560964098776178	0.201381	NA	8.89009689591612	0.00288479125773379	0.0323285
Gm5087	0.334539012054202	-0.259795	NA	8.84854842198334	0.00295104828210497	0.0328492
5730480H06Rik	0.493189614267601	-0.223154	NA	8.84563955663472	0.00295574454997765	0.0328811
Cited1	0.277105877002643	-0.299239	NA	8.84115419806098	0.0029630009039472	0.0329414
Bid	0.165689763300899	0.347329	NA	8.83949355378959	0.00296569206222589	0.0329509
Asic1	0.3733472893679	0.23583	NA	8.82870717843156	0.0029832325013745	0.0330844
Arhgap27	0.35699037357188	0.241687	NA	8.81828281455142	0.00300028443561095	0.033253
Ropn1l	0.0438885087532649	0.659303	NA	8.81577012177436	0.00300440943587297	0.0332782
Gdf10	0.15359313009706	0.365041	NA	8.8110055844436	0.00301224704492823	0.0333239
Gtsf1	0.00331664121664103	2.11539	NA	8.80757457997422	0.00301790387491935	0.0333659
Gm31333	0.150158947104689	-0.409466	NA	8.80392311836004	0.00302393604177407	0.0333829
Dhx34	0.175208565748194	-0.381691	NA	8.8032733244682	0.00302501077648648	0.0333829
Gm20717	0.00749470929482981	-2.69197	NA	8.8003660626318	0.00302982403465014	0.0334089
Rd3	0.100288126442371	-0.506455	NA	8.78310722884461	0.00305855843795218	0.0336292
Wdr36	0.479909863043812	-0.221141	NA	8.77463921641108	0.0030727580546233	0.0337028
Gm44067	0.00351386618036206	2.24466	NA	8.77607544834441	0.00307034499386076	0.0337028
Ninj1	0.272505769775553	0.275841	NA	8.7650564523024	0.00308890778885304	0.0337873
D430020J02Rik	0.0113603576464437	1.21559	NA	8.76597736474506	0.00308735204439706	0.0337873
Foxg1	0.00299884590836657	-1.44269e+08	NA	8.75932160593778	0.00309861390682942	0.0338358
Ret	0.0830337456603564	-0.524459	NA	8.74800624664536	0.00311785596863774	0.0339694
Lrrc15	0.00393780259970102	1.86703	NA	8.74800086323033	0.00311786515212367	0.0339694
Gm37679	0.505067554505324	-0.21978	NA	8.74101617183103	0.00312980342284327	0.0340526
Olfr658	0.0215000109291033	-1.2558	NA	8.72257072102504	0.00316155437408734	0.0342998
Gm16272	0.044272602005782	0.636805	NA	8.71993726510897	0.00316611409226603	0.0343085
Galnt16	0.296604894404005	-0.280694	NA	8.71562648886763	0.0031735924536503	0.0343268
Pcdha11-1	0.0468345821286605	0.669461	NA	8.71649315983689	0.00317208750660027	0.0343268
Gm15337	0.00579832309602269	-3.4044	NA	8.70972267794063	0.00318386356927816	0.0343698
Gm15774	0.00579832309602269	-3.4044	NA	8.70972267794063	0.00318386356927816	0.0343698
Gm10382	0.0450440573512874	-0.785856	NA	8.70929891661535	0.0031846021038451	0.0343698
Gm31615	0.0706270067462159	-0.560802	NA	8.70831139526516	0.00318632383972427	0.0343698
Ears2	0.108248143558932	0.416637	NA	8.70784437250867	0.00318713841987938	0.0343698
D130052B06Rik	0.00356367045211313	2.33782	NA	8.6979953100452	0.00320436653460065	0.0344935
Tnfrsf13b	0.0132985346754931	1.19311	NA	8.69561324134826	0.00320854748149099	0.0345178
Gm12296	0.00854505038872643	1.3454	NA	8.6937549439999	0.00321181296880621	0.0345323
Gm14546	0.0248719686333632	0.935831	NA	8.68359290152394	0.00322973004214997	0.0346627
4930557J02Rik	0.0147309594109417	-1.39045	NA	8.67809491326332	0.00323946607843383	0.0347464
Zfp420	0.16857449800677	-0.360062	NA	8.65012558166777	0.00328945921207598	0.0352196
Oma1	0.179691606299282	0.322281	NA	8.63776559418648	0.00331180104850675	0.0353955
Gm12802	0.0956893547022377	-0.539321	NA	8.61600304748173	0.00335151462974198	0.0357561
Sult2a4	0.0046536882085349	2.04411	NA	8.60644855726092	0.00336910288641119	0.0358586
Det1	0.203365887141974	-0.335809	NA	8.60229108979252	0.00337678538604107	0.0359191
Zfp874b	0.0428573354215982	0.650694	NA	8.59316957700705	0.00339370332798137	0.0360777
Myo3a	0.0696099436850385	0.673097	NA	8.57073271584439	0.00343568540062707	0.0364417
Erich2	0.0307740218857836	0.754809	NA	8.55303827354502	0.00346916611424159	0.036663
Kifc1	0.0376839659555612	0.76603	NA	8.55124249134854	0.00347258251707019	0.0366775
Rassf2	0.0102524664608804	1.45255	NA	8.54217395972948	0.00348988737858148	0.0368386
Spink10	0.204391673682671	-0.337685	NA	8.52104008257457	0.00353055692829415	0.0371587
Vax2os	0.163815127285123	-0.369843	NA	8.50280697207672	0.00356603156203865	0.0374444
Zfp777	0.314063590195947	-0.266368	NA	8.49847475658452	0.0035745135716185	0.0375115
Nppb	0.00456452231412342	2.08357	NA	8.49258827407286	0.00358607156881455	0.0376108
Slc6a20b	0.0908363956876237	-0.542162	NA	8.48859221399079	0.00359393941587248	0.0376545
Ajap1	0.0606146751073872	-0.704686	NA	8.48390904491106	0.00360318246649472	0.0377242
Scn7a	0.0023022931721926	-1.44269e+08	NA	8.47321567100882	0.00362437846670829	0.0378293
Spry4	0.0572334548698794	0.592908	NA	8.47247256281755	0.00362585613312272	0.0378293
Ephx1	0.00232962686931295	-1.44269e+08	NA	8.46872280911219	0.0036333218520792	0.0378371
Pop1	0.127650166695835	0.389073	NA	8.46733219908921	0.00363609451533944	0.0378371
Foxm1	0.0242067992932035	0.904522	NA	8.46631183739206	0.00363813032936293	0.0378371
Mpped1	0.00917738850080829	1.31159	NA	8.46804410962912	0.00363467480600278	0.0378371
Asb14	0.00561996381189381	1.7406	NA	8.46431604041264	0.0036421156738597	0.0378371
9230112D13Rik	0.00471154303613884	1.97941	NA	8.46364782553921	0.00364345100350021	0.0378371
Inka1	0.00471154303613884	1.97941	NA	8.46364782553921	0.00364345100350021	0.0378371
Gtf3c4	0.430210819403361	0.217365	NA	8.4324550626476	0.00370634274397381	0.0383793
Plaat3	0.0296734881400771	0.770141	NA	8.41775895817905	0.0037363551711439	0.0386094
BC017158	0.166945767587016	0.352941	NA	8.41409026774571	0.00374388587832126	0.0386567
Gm33732	0.112852287750871	-0.444031	NA	8.4036376009913	0.00376542683223986	0.0388345
Hr	0.0652095090513248	-0.612052	NA	8.38437284383155	0.00380545884212977	0.0391799
Capn5	0.162646943287923	-0.374594	NA	8.38496515862045	0.00380422158637806	0.0391799
Crx	0.0263024640111947	-0.98436	NA	8.38055045234999	0.00381345309256029	0.0392397
Gm34544	0.115178447943153	-0.670685	NA	8.36178396051902	0.00385295048066706	0.0396007
Vwa5a	0.0188031808324031	1.23123	NA	8.35872246264202	0.00385943333215563	0.039622
Zbtb9	0.46332909829761	0.209637	NA	8.34281462098147	0.00389329801396173	0.0399013
Zpld1	0.00189009400606321	2.84302	NA	8.33940436722438	0.00390059705623084	0.0399452
4833417C18Rik	0.0233799904712043	0.829839	NA	8.30692240103576	0.0039708209548465	0.040488
5033417F24Rik	0.0465735492850992	-0.726164	NA	8.3011762203418	0.00398337715142003	0.0405356
Gm29562	0.0210100007644179	0.974571	NA	8.28961311946899	0.00400876676026407	0.0406901
Kcnv1	0.0125562781412874	-2.21136	NA	8.2850085550271	0.00401892301177112	0.0407436
Trim30a	0.122797335680517	0.457818	NA	8.2827104694481	0.00402400167610016	0.0407527
Hhat	0.0642713632230413	-0.607342	NA	8.28033619353534	0.00402925557977647	0.0407829
Slc16a11	0.153219141007669	-0.371554	NA	8.27868833825753	0.00403290613227915	0.0407968
Rln1	0.0160688608635941	-1.578	NA	8.27315458412561	0.00404518991266351	0.0408981
Bmper	0.0205522592421996	-1.44611	NA	8.26905049091705	0.0040543247387395	0.0409674
Pawr	0.0458659068648017	0.737371	NA	8.26516542635073	0.00406299140371297	0.0410111
Gm49521	0.019454904116241	-1.24586	NA	8.25892688648574	0.00407694759738458	0.0411035
Zbed4	0.16782708053437	-0.381253	NA	8.25609844879044	0.00408329114605132	0.0411444
Noc3l	0.293357280223127	0.262962	NA	8.25051223508766	0.00409584930384585	0.0412478
Adamts15	0.0616544614833407	0.546855	NA	8.23087479692744	0.00414030843202582	0.0416022
Gm32828	0.0327603537441041	-0.874343	NA	8.22253709739729	0.0041593332802111	0.0417467
Mroh5	0.0315829986495108	-0.910462	NA	8.21287369161269	0.00418149451134215	0.0419056
Chrna6	0.306263705399776	-0.269387	NA	8.20605278522405	0.00419720934805648	0.041995
Thoc6	0.471147948960949	-0.213887	NA	8.20566952625646	0.00419809412926601	0.041995
Hist1h1b	0.0326840600623371	0.785091	NA	8.20585393811105	0.00419766837737923	0.041995
Gm38593	0.366390211965017	0.229148	NA	8.20014282950163	0.00421087404766134	0.0420059
Gemin5	0.317936887560039	0.25766	NA	8.20146493028004	0.00420781322497382	0.0420059
Gm26564	0.00288481701710732	2.20956	NA	8.20039546332029	0.00421028899474157	0.0420059
Dop1b	0.286457322811021	-0.270103	NA	8.19522472042271	0.0042222799806381	0.0420963
Gls2	0.333245470643148	-0.250876	NA	8.19081506919513	0.00423253346205002	0.0421751
Gm17036	0.110251824559583	-0.480066	NA	8.14569155125015	0.00433892507645766	0.043068
Gm10184	0.0136039665214051	1.08905	NA	8.14132310559971	0.00434936848502978	0.0431478
2410080I02Rik	0.0263822278333689	0.754215	NA	8.12542927040964	0.00438758153299182	0.0433832
Myo1c	0.355366008802851	-0.30507	NA	8.11323724995171	0.00441712606863727	0.0436033
Zfp287	0.26760382507914	0.269913	NA	8.10945116625643	0.00442634193887078	0.0436599
Phex	0.0762218213923269	-0.566348	NA	8.10425722444824	0.00443901661188866	0.0437299
Gm27243	0.0210464167581557	1.04152	NA	8.10398290492016	0.00443968705531878	0.0437299
Atp8b1	0.00528006300873384	1.65436	NA	8.10198016162724	0.00444458493390873	0.0437542
Ifit1bl1	0.0266151908228256	-1.17921	NA	8.08256653253989	0.00449234884173565	0.044176
Gm20721	0.0653033107175689	0.609759	NA	8.08280645358	0.00449175537732144	0.044176
Tmem241	0.506733890601277	-0.21069	NA	8.07841926076374	0.00450262009319199	0.0442423
Gm42047	0.00861218673899527	1.73789	NA	8.06744331706368	0.00452991902615161	0.0444239
Cd160	0.00412556359447653	1.93975	NA	8.05595317450942	0.00455867754377387	0.0446795
Ciita	0.021766305162794	-1.36508	NA	8.04824920192632	0.00457806381502136	0.0447738
Apoa1	0.0832787527240113	-0.555871	NA	8.04256888021101	0.00459241155383042	0.0448598
Gm36346	0.00165631701064063	3.18952	NA	8.0418051115588	0.0045943442231928	0.0448598
Pcdhac1	0.00165631701064063	3.18952	NA	8.0418051115588	0.0045943442231928	0.0448598
Rfx4	0.0280173654008126	0.856087	NA	8.03817639906663	0.00460353778352862	0.0449251
Nabp1	0.126498111522382	0.37961	NA	8.02230514775138	0.00464396935572926	0.045246
4930556N13Rik	0.143308039449587	0.394076	NA	8.0227937356844	0.00464271930976143	0.045246
Ptcra	0.0789015284339145	0.536265	NA	8.0160373248564	0.00466003595311081	0.0453288
Gm50260	0.00702797326232298	1.93801	NA	8.00362914147541	0.00469200967466621	0.0455411
Smyd5	0.150141099773446	0.350041	NA	8.00261295134773	0.0046946381024467	0.045542
Spaar	0.00202032792092183	-1.44269e+08	NA	7.98835100895699	0.00473168605098854	0.0458767
Rfpl4	0.00560995288480768	-3.19425	NA	7.98654106976657	0.00473640894873632	0.0458938
Gm45341	0.0400503094290526	0.647599	NA	7.97599619818154	0.00476402067254388	0.0460411
Adi1	0.145290710393407	0.383689	NA	7.97304266660216	0.00477178385734126	0.0460666
AC154200.1	0.102372503076547	0.415925	NA	7.97090763252885	0.00477740369655748	0.046096
9430091E24Rik	0.0758154988368622	-0.529222	NA	7.96808384234051	0.00478484684220442	0.0461431
Gsdmc4	0.016612021507317	-1.62738	NA	7.96514638452479	0.00479260214309211	0.0461931
Rnf207	0.0229779789404402	-1.03301	NA	7.95753127115142	0.00481276681904621	0.0463626
1700047F07Rik	0.221439818825246	-0.347099	NA	7.94218184735545	0.00485367501645956	0.0466513
Tas1r1	0.0169830310586563	-1.48689	NA	7.934798570497	0.00487347846718384	0.0467771
B230334C09Rik	0.091448749263428	0.424082	NA	7.93459361409208	0.00487402937525316	0.0467771
Wbscr25	0.00380048818338801	-2.44711	NA	7.9300699471582	0.00488620484130943	0.046869
Gm49544	0.00375686756889873	1.97565	NA	7.90870492756658	0.00494412921634362	0.0473487
Arhgap31	0.328136673057173	-0.251375	NA	7.90469073541359	0.00495509027597224	0.0474284
Gm47806	0.00435193159730553	-3.09947	NA	7.89351592006601	0.0049857346170959	0.0476456
Gm49932	0.0139566639183633	1.18708	NA	7.87503241595786	0.00503684604741636	0.0480318
Gm42884	0.191120817190798	-1.60312	NA	7.86930615519657	0.00505278870193977	0.0481073
Rptoros	0.0094277745664989	1.45058	NA	7.87073710054173	0.00504879994866113	0.0481073
Gm13780	0.00377353611731951	1.78703	NA	7.87015808187636	0.00505041357358586	0.0481073
Pde11a	0.0761628289745594	0.498398	NA	7.86772767388199	0.00505719243790761	0.0481237
Arhgap15	0.0598199667716335	0.525594	NA	7.86186092150518	0.00507359416108969	0.0482542
Nrarp	0.016172246263147	-1.53285	NA	7.86020059661112	0.00507824578258659	0.0482729
Ofcc1	0.0370807626008079	-0.768766	NA	7.85407892694213	0.00509543405951643	0.0483093
Disp3	0.328878791823089	-0.253329	NA	7.84894597222427	0.00510989195985812	0.04842
Apba3	0.261826513996317	0.274028	NA	7.83498538437334	0.00514942644970237	0.0486919
Cnih3	0.247197874197462	-0.304692	NA	7.8327748391124	0.00515571495524193	0.0487257
Fmnl3	0.155157691843716	0.341735	NA	7.82778115940602	0.00516994969529381	0.0488089
Zfp575	0.429653472864976	-0.221093	NA	7.82671129256615	0.00517300461456131	0.0488121
Gm38973	0.0181130537743037	0.967082	NA	7.82419308892382	0.00518020241101205	0.0488295
Gm2516	0.119824505649606	0.39556	NA	7.81538126417091	0.00520546979335264	0.0490411
Serping1	0.0457763254541534	-0.735735	NA	7.79991960823439	0.0052501093165246	0.0493324
Hspb1	0.16453324853265	-0.379476	NA	7.79472859270649	0.00526518373175378	0.0494223
Plod3	0.140793254846767	0.353172	NA	7.78511328306261	0.00529322275498714	0.0496596
Plcd3	0.0782776575067393	-0.516678	NA	7.77894308154304	0.00531129573211338	0.0498031
Slitrk3	0.0915585692430959	-0.503441	NA	7.77018160619086	0.00533706693234427	0.0498885

## Sheet: AC7
symbol	baseMean	log2FoldChange	lfcSE	stat	pvalue	padj
Nefm	6.03745636701539	0.602967	NA	384.995529965594	3.14219227515835e-79	5.47904e-75
Nefh	0.231504837321356	2.10259	NA	254.801213938329	2.08195858434924e-54	1.81516e-50
Zfp804a	5.67863267867747	-0.521827	NA	163.047933209092	4.2896361263485e-36	2.49328e-32
Lgr5	0.766219071788866	-1.29099	NA	148.161163637617	4.72311034469423e-33	2.05892e-29
Dab1	4.04604726553767	-0.60878	NA	144.97775981632	2.1252002336243e-32	7.41142e-29
Ebf1	1.58281244325903	-0.848839	NA	141.837627662817	9.38948453982699e-32	2.72874e-28
Lamp5	1.05199402797304	-0.907881	NA	128.733748446565	4.73783664386196e-29	1.1802e-25
Slc6a9	2.30808084670097	-0.597301	NA	127.208937780787	9.79942058308189e-29	2.13591e-25
Nckap5	4.10029362697762	-0.541999	NA	119.005903073941	4.93346884666063e-27	9.55832e-24
Prom1	0.238455864829791	-2.67598	NA	116.628073257964	1.54091643969346e-26	2.6869e-23
Ptprt	1.34862052809611	-0.775081	NA	114.682138350538	3.9173995711262e-26	6.20979e-23
Cacna2d3	1.44096419483616	-0.757532	NA	113.749917683041	6.12718696257757e-26	8.90331e-23
Neurod4	0.445606187860089	-1.39274	NA	109.874879828308	3.94224034780754e-25	5.28776e-22
Lrfn5	3.26699199999259	-0.425433	NA	101.455259804676	2.27976012676266e-23	2.83944e-20
Slc24a3	8.15693936514234	-0.237279	NA	90.9264874963502	3.73574666086782e-21	4.07126e-18
Nfib	0.379567561330197	-1.48129	NA	90.2199383723374	5.26540435941182e-21	5.40076e-18
Zfp804b	4.26645927342262	-0.536037	NA	83.9988493902046	1.08729211902476e-19	1.05328e-16
Egfem1	1.55901628571045	-0.554559	NA	83.7198024458681	1.24575823038689e-19	1.14328e-16
Gm20404	0.0496831047037971	2.5497	NA	76.2624723164873	4.76446768229052e-18	4.1539e-15
Grin2b	1.97649489801435	-0.446135	NA	74.9117039750778	9.23445698907184e-18	7.31915e-15
Slc4a4	6.02377808685745	0.268894	NA	74.9155899068518	9.21688646493134e-18	7.31915e-15
Spink13	0.338462219821101	-1.29666	NA	69.2738917862852	1.47057575480483e-16	1.0257e-13
Ppfibp1	4.07518247295348	0.271242	NA	67.8294128797331	2.99330959321926e-16	2.00747e-13
Tcf4	10.2350748433222	-0.206681	NA	66.9543408817866	4.60552996750217e-16	2.97432e-13
Grid2	2.28451492193295	-0.422667	NA	66.0850341521417	7.06771048154734e-16	4.40142e-13
Tfap2b	6.20538272818667	-0.325122	NA	65.8224658177077	8.04413012579889e-16	4.83674e-13
Grik1	0.869922294551446	-0.703111	NA	63.7570566799112	2.22790608828774e-15	1.29493e-12
Cdhr1	0.0349197384075326	2.89966	NA	60.7738567418074	9.72707547217356e-15	5.47132e-12
Nfix	0.572920850493843	-0.783898	NA	60.54947243106	1.08687429370601e-14	5.92245e-12
Mir670hg	0.956086284479311	-0.573615	NA	58.6943435621686	2.72233643066593e-14	1.43847e-11
Shisa9	0.541396164682272	-0.927563	NA	58.5078844241644	2.98572645072582e-14	1.53124e-11
Nkain2	9.71229734861045	0.219768	NA	58.2917648015593	3.32311170366418e-14	1.65557e-11
Dscaml1	1.25327812666696	-0.50237	NA	57.5956467602344	4.69194355894466e-14	2.21117e-11
Chn2	0.625247749610116	-0.707994	NA	57.1202876762895	5.93874902248826e-14	2.7251e-11
Tbc1d4	1.1299820456374	-0.501968	NA	56.4968988013106	8.09021640781577e-14	3.61716e-11
Alk	0.676217252232304	-0.717843	NA	56.4075413109299	8.45689350917223e-14	3.68657e-11
Prox1	0.46324805831261	-0.84965	NA	55.382004571969	1.40681493638329e-13	5.98308e-11
Dpp10	2.83873091817447	0.300451	NA	55.3157185577071	1.45388079634664e-13	6.03603e-11
Tmem163	0.0617338122400189	2.48355	NA	54.2129041603419	2.51424648428682e-13	1.01956e-10
Klc3	0.186264658970737	-1.5875	NA	54.0468863877432	2.73045552785569e-13	1.08207e-10
Lhx9	0.734653861252813	0.62808	NA	53.7421315372607	3.17697622592378e-13	1.20428e-10
Il1rapl2	1.19486053161541	-0.522283	NA	52.7187471065833	5.28462487807833e-13	1.94466e-10
Vav3	5.37734695644913	0.209293	NA	52.69282950137	5.35319812678817e-13	1.94466e-10
Car10	2.6189194352301	-0.382695	NA	51.5232856819339	9.58063026632964e-13	3.40934e-10
Otx2os1	1.63294054123287	-0.573945	NA	51.4532425823201	9.92065195199617e-13	3.45973e-10
Phactr3	1.10315384195787	-0.491528	NA	51.3002211973738	1.07061290320578e-12	3.66045e-10
Spata20	0.243665197280177	0.894853	NA	51.0810226244741	1.19410651100965e-12	3.97446e-10
Csmd3	1.98070929143502	-0.388368	NA	50.873771318036	1.32396680596658e-12	4.27519e-10
Gm48003	0.103997247821321	-1.9156	NA	49.2928898785211	2.91143881917218e-12	9.23032e-10
Tshz1	0.525772608948195	-0.791862	NA	48.5004676771201	4.32331069656715e-12	1.32255e-09
Nrp2	0.577179966152212	-0.66143	NA	48.3581995578134	4.64147626306096e-12	1.3954e-09
Pde3a	1.39026023484685	-0.425081	NA	47.1954089628467	8.29569677483932e-12	2.3331e-09
Bcl11a	3.432830197086	-0.286064	NA	46.9893659090268	9.19532458032678e-12	2.54506e-09
Cbfa2t3	0.351171868372001	-1.00346	NA	46.9359834762124	9.44393661778868e-12	2.56249e-09
Gabra1	0.544034066813665	-0.667689	NA	46.8826241478466	9.69917005461611e-12	2.56249e-09
3632454L22Rik	0.0943805368365094	1.41431	NA	46.8991127703422	9.61957097057732e-12	2.56249e-09
Pcp4	20.6480553343408	-0.22384	NA	46.8399445113851	9.90828434481628e-12	2.57867e-09
Spocd1	0.991306942726552	0.455729	NA	46.67536837524	1.07578110895214e-11	2.75859e-09
Ebf3	0.214265796381745	-1.15495	NA	44.6478402888917	2.96666105929224e-11	7.28587e-09
Zwilch	0.0388746649653877	2.42749	NA	44.231714110836	3.65411066284837e-11	8.84955e-09
Akap12	0.33469890469537	0.813245	NA	44.0324285810858	4.03776739899075e-11	9.5144e-09
Cntn4	4.81182490634222	-0.217238	NA	43.813999447088	4.5047950577118e-11	1.04733e-08
Trhde	0.83281830779564	-0.703458	NA	42.8061360417645	7.46664242543857e-11	1.64805e-08
Wwtr1	0.0247017906977523	2.4189	NA	42.6425410685513	8.10523250259881e-11	1.76664e-08
Cyp2j5	0.010551564830687	4.93963	NA	42.460347994666	8.88103755924681e-11	1.88852e-08
Zmynd10	0.010551564830687	4.93963	NA	42.460347994666	8.88103755924681e-11	1.88852e-08
Cacna1e	4.05289435479648	0.214856	NA	41.8097717775701	1.23104493572223e-10	2.55544e-08
Pcdhgc4	0.567969914873302	0.546915	NA	40.6624310836434	2.1906950348164e-10	4.49402e-08
Ptprm	1.3453948077259	-0.392899	NA	40.4420585880036	2.44732221263901e-10	4.96209e-08
Tmem132d	1.21443738017634	-0.454218	NA	39.847610355358	3.30002049883354e-10	6.39361e-08
Syt5	0.563843315093389	-0.578887	NA	38.8761334221033	5.38084962873361e-10	1.01985e-07
Larp1b	1.28293700111139	0.358013	NA	38.5817201946267	6.2408238937539e-10	1.17012e-07
Gas1	0.191028141188714	-1.21996	NA	38.129161024625	7.83897838966507e-10	1.42384e-07
Vax2	2.01612275398479	-0.30224	NA	37.8590043038047	8.98236545543396e-10	1.6147e-07
Sv2b	0.281248022880782	-0.865845	NA	37.7282310097819	9.59445106219072e-10	1.68988e-07
Nol9	0.485361031257929	0.619028	NA	37.5431582651433	1.05327990915327e-09	1.8366e-07
Dap	1.49483837160734	0.381496	NA	37.5109185398137	1.07054235258864e-09	1.84822e-07
Gm49886	0.0153426652699737	3.40611	NA	37.3960586232039	1.1343800089888e-09	1.93923e-07
Tbc1d30	0.339730231628006	-0.753393	NA	37.061298679123	1.34304282025583e-09	2.27365e-07
Qpct	0.372775631387484	-0.737433	NA	36.8024441888229	1.53042418680537e-09	2.55026e-07
Chrm3	1.91167966515768	-0.328997	NA	36.7956449611005	1.53568424786033e-09	2.55026e-07
Gng7	0.309523717555678	0.766011	NA	36.4003912089566	1.87475398731932e-09	3.08397e-07
Pcdha5	0.0143129390438615	3.55458	NA	36.1074912865947	2.17357387090831e-09	3.47712e-07
E330018M18Rik	0.0177540017028088	3.63115	NA	35.9081207336628	2.40384493341553e-09	3.81053e-07
Igf2bp1	0.00889963632739445	4.67945	NA	35.8684251814882	2.45253299621845e-09	3.85269e-07
Maf	0.893390418183251	0.51168	NA	35.6944807492245	2.67780768803828e-09	4.13212e-07
Rgs12	2.02252430200258	0.278434	NA	35.510306882281	2.93897915584246e-09	4.49535e-07
Gm16263	0.0250511383798129	2.34479	NA	34.9787883080092	3.84491259363183e-09	5.77963e-07
Sgcd	1.23100646742418	-0.406997	NA	34.8301942102874	4.14497325406304e-09	6.17743e-07
1010001N08Rik	0.0119183905786236	4.10229	NA	34.7501105901863	4.3163096295893e-09	6.37826e-07
Gjd2	0.544424008686702	-0.623237	NA	34.252467547843	5.55213492194703e-09	8.03912e-07
Cpne4	0.0817301019793059	1.6347	NA	34.2430856781671	5.57856005985269e-09	8.03912e-07
Zfp503	1.97104859187503	0.300395	NA	34.1437380521176	5.86623940928551e-09	8.38439e-07
Spx	0.0644029237728034	-2.18071	NA	33.9328197440914	6.5272534071542e-09	9.17869e-07
Gnb3	1.57977079671617	-0.330295	NA	33.8706614721981	6.73594134716417e-09	9.39637e-07
Slc9a9	0.314927277013508	-0.736474	NA	33.6376188504448	7.57967478319205e-09	1.04068e-06
Calb2	4.65525594115725	0.217175	NA	33.642211006176	7.56206654938132e-09	1.04068e-06
Rnf17	0.0340049101250826	1.88077	NA	33.5630062436675	7.87159842693239e-09	1.07232e-06
Prorp	0.250065114553064	-0.85138	NA	33.1039993684033	9.93259093805016e-09	1.34259e-06
Gm43112	0.585243744702944	0.519234	NA	32.8961460141923	1.10361429479223e-08	1.45786e-06
Sox4	1.93926617169909	-0.316975	NA	32.7231630560254	1.20477267238072e-08	1.56773e-06
Cd63	1.34009929359196	-0.346243	NA	32.6661028554105	1.24013957934956e-08	1.6018e-06
A830019P07Rik	0.67937235808548	-0.498743	NA	32.573884121329	1.29951214306261e-08	1.642e-06
Kirrel3	4.54034974314797	-0.268637	NA	32.5036580997068	1.34662955402948e-08	1.68929e-06
Esyt2	2.4641311698838	0.238936	NA	32.476113108246	1.36557483390853e-08	1.70082e-06
Gm12781	0.0235799961901727	2.36606	NA	32.3786966469232	1.43474667834715e-08	1.7743e-06
Hadh	0.0634927676320168	1.38969	NA	31.9403985577143	1.79209200438334e-08	2.17005e-06
Abce1	1.65923207538954	0.288037	NA	31.7999330229247	1.92453309427139e-08	2.2985e-06
Gm42903	0.0170080326163899	3.54713	NA	31.8121822092729	1.91260317888949e-08	2.2985e-06
Nhlh2	4.56326699806688	-0.204915	NA	31.772112604672	1.95190626160632e-08	2.29969e-06
Gm7644	0.0165318992662297	3.74559	NA	31.7483382207743	1.97560754894374e-08	2.31199e-06
Six6	1.85692157655687	-0.318358	NA	31.6013184448797	2.1287215821298e-08	2.45818e-06
A530072M11Rik	0.0683065945440922	-2.12309	NA	31.5870069187497	2.14424753642859e-08	2.45982e-06
Rnf112	0.536193783053351	0.488511	NA	31.5447988422982	2.19070158430319e-08	2.4866e-06
1700024B18Rik	0.593831326753287	0.468335	NA	31.1095665901727	2.73273094487962e-08	3.07423e-06
Cxcl12	0.0140862956781624	2.97819	NA	30.7394216181033	3.29834452049602e-08	3.68675e-06
Zfp319	0.176246518769295	0.93857	NA	30.6139911471714	3.51552805869574e-08	3.90448e-06
Gabrb2	0.666651087690466	-0.470606	NA	30.4263237898744	3.86754737435669e-08	4.24141e-06
Tshz2	2.83768620359389	0.255807	NA	30.0733957770622	4.62813990684868e-08	5.01248e-06
Lrrtm1	1.11877477084364	-0.361827	NA	29.875052130719	5.11967631767241e-08	5.5106e-06
Hapln1	0.257732191375406	0.702353	NA	29.7434152237966	5.47447398318084e-08	5.85634e-06
Magi1	3.41695528174244	-0.202403	NA	29.6050825682748	5.87392383354443e-08	6.20749e-06
Sept8	1.89408470714474	-0.273413	NA	29.4376733289862	6.39663021670414e-08	6.71916e-06
Scgn	0.20925912905653	-0.943375	NA	29.3084765943396	6.83171087128929e-08	7.13321e-06
Spry1	0.0794323351156091	1.48836	NA	29.2756375608604	6.94695201811089e-08	7.21036e-06
Tunar	2.74308513433993	0.216571	NA	29.0421134071067	7.82466410348096e-08	8.04623e-06
Agbl5	0.338076556545741	0.583021	NA	28.9897838287072	8.03613034224714e-08	8.1945e-06
Wasf2	0.72701122365318	0.407962	NA	28.9282370591858	8.29219050110156e-08	8.40645e-06
Dnah11	0.0931597535513541	-1.28353	NA	28.7679529330071	8.99810675351656e-08	9.06936e-06
Frem1	0.246331023748686	-0.753414	NA	28.6562388067812	9.52546339606841e-08	9.49117e-06
Gm11884	0.063391460752699	1.40595	NA	28.324852849897	1.12793368418405e-07	1.11749e-05
Efnb2	1.93254225850783	0.25276	NA	28.0298370064983	1.3111622438367e-07	1.29062e-05
Pappa2	0.0491675554211664	1.64482	NA	28.0204039472928	1.31748961725362e-07	1.29062e-05
Hsf4	0.0376500695422946	1.64377	NA	27.956949602778	1.36085597627329e-07	1.31829e-05
Gm20110	0.187274667848834	0.85465	NA	27.8456526595373	1.44040621867678e-07	1.38002e-05
Tsix	0.478177106100296	0.487199	NA	27.8255782131086	1.45524338916706e-07	1.38662e-05
Eea1	3.01132880348821	0.201977	NA	27.7456019049584	1.51589221887325e-07	1.43656e-05
Ccdc171	0.212252155391105	-0.874739	NA	27.6573990166184	1.58572399583273e-07	1.49461e-05
Ticrr	0.00942378659216446	3.43275	NA	27.6239357771741	1.61305391059298e-07	1.51219e-05
Gm15723	0.0575709162681391	-1.95434	NA	27.5965964943398	1.63573263543342e-07	1.52526e-05
Tmem53	0.363154012508791	0.576396	NA	27.2916926638714	1.91140618884627e-07	1.77283e-05
Ak4	0.335814733471597	0.602223	NA	27.2402118256271	1.96235171610861e-07	1.81045e-05
Unc5b	1.7571300296186	0.258888	NA	26.6783800022262	2.61524017400435e-07	2.36279e-05
Faxc	0.636854429144963	0.413938	NA	26.681178377304	2.61149992692289e-07	2.36279e-05
Mef2b	0.194122622523117	0.814688	NA	26.6362583494835	2.67219269941879e-07	2.38949e-05
Plekha1	2.97916872966868	-0.205699	NA	26.5830565426657	2.7459084276798e-07	2.44288e-05
Zfp618	2.51661060622985	-0.223864	NA	26.3557853188561	3.08449363431862e-07	2.73017e-05
Alad	0.586322056199921	-0.470948	NA	26.2577806419205	3.24313932506149e-07	2.85609e-05
Sfmbt2	1.32106920117969	0.292671	NA	26.0729088171879	3.56503223996833e-07	3.12379e-05
Slc2a13	1.75764517228959	-0.267377	NA	26.0526436216037	3.60221214340612e-07	3.14059e-05
Arhgef28	0.0951831002820909	-1.40611	NA	26.0314371404358	3.64153563130837e-07	3.14344e-05
A330102I10Rik	0.545496743326303	-0.475002	NA	25.9983694814708	3.70371466885561e-07	3.18136e-05
Tnfsf13	0.0109622554395489	3.08844	NA	25.978511376415	3.74156580569226e-07	3.19812e-05
Mindy1	0.439395174489707	-0.536219	NA	25.8329177959594	4.03119430454004e-07	3.42887e-05
Bmp6	0.0646935164641459	-1.54253	NA	25.8027012856507	4.09406714431556e-07	3.46545e-05
Gm49163	0.0191284604608209	-4.39962	NA	25.5455344023619	4.67059476044461e-07	3.91544e-05
Syap1	1.57708061961611	-0.279327	NA	25.3582379230947	5.14114644405441e-07	4.26887e-05
Abcd2	0.193150936206246	-0.908422	NA	25.3447022889874	5.17694102545244e-07	4.27821e-05
Lrtm1	0.167348212177798	-1.04365	NA	25.2395059267494	5.46379015651268e-07	4.49397e-05
Cntnap5a	1.80151073038182	0.266692	NA	25.2287740665317	5.49393585317235e-07	4.49755e-05
Rad9b	0.870463960156307	-0.37405	NA	25.1996584707841	5.57656459626766e-07	4.54386e-05
M6pr	2.64415516607611	0.20588	NA	25.171289568203	5.65827363087802e-07	4.58899e-05
Mmrn2	0.0355930008356033	2.18597	NA	25.132766283655	5.77115646468568e-07	4.6374e-05
Zdhhc6	2.57595203299093	0.207796	NA	25.1101113634239	5.83859346756432e-07	4.67007e-05
Ephb2	1.91645805537605	-0.249417	NA	24.998799219023	6.18160266867622e-07	4.92185e-05
C1qtnf7	1.76535512143259	0.259574	NA	24.9788639800444	6.2451350782296e-07	4.92744e-05
9030204H09Rik	0.00666823950733858	4.23542	NA	24.9796279924919	6.24268818419136e-07	4.92744e-05
Inpp5e	0.288522589047715	-0.726659	NA	24.9449360797531	6.35477149899365e-07	4.99136e-05
Thsd4	1.99944270884357	-0.242804	NA	24.6305548170453	7.46717849188878e-07	5.8388e-05
Gm26707	0.0259331550056611	2.26221	NA	24.5987358447393	7.59013135051624e-07	5.90844e-05
Iffo2	1.88173820819159	-0.250123	NA	24.5565037417991	7.75646571925871e-07	6.01109e-05
Gm48677	0.388388502284099	0.535646	NA	24.232785439907	9.1591066112373e-07	7.03557e-05
Gm16675	0.217496565051136	1.66133	NA	24.1093273780377	9.75878512463831e-07	7.46333e-05
Gm16316	0.0382817297457709	1.93268	NA	24.1003406468354	9.8039453753364e-07	7.46341e-05
Mt3	0.568695277323592	-0.446398	NA	24.083332848259	9.88998813723764e-07	7.46544e-05
Trim67	0.907307408471897	0.341901	NA	24.0670905647641	9.97286558524539e-07	7.46846e-05
Gm2516	0.62750019919305	0.409272	NA	24.0657684450501	9.97964240007273e-07	7.46846e-05
Gm3728	0.116987090574652	-1.01742	NA	24.0250661143389	1.01905479753926e-06	7.49758e-05
Galnt7	1.39227616232469	0.274198	NA	24.0490938232598	1.00655096266487e-06	7.49758e-05
Wfdc2	0.015183844572527	2.63972	NA	24.0338472888468	1.01446716669093e-06	7.49758e-05
Tcea2	0.803991084650318	0.355674	NA	23.9614193412696	1.05293474893892e-06	7.68202e-05
Dtna	1.28375374519917	-0.300562	NA	23.9345947662749	1.06755032863103e-06	7.7562e-05
Hs6st3	3.01639337109226	-0.259515	NA	23.9150604332397	1.07832174420675e-06	7.80195e-05
Dynlrb2	0.0186496484842389	-4.32854	NA	23.8893495139915	1.09266544734331e-06	7.87306e-05
Rwdd2b	0.185685622227132	0.719562	NA	23.8805425541136	1.09762261443057e-06	7.87623e-05
Epha3	0.325166509547211	-0.673931	NA	23.765224297729	1.16465353369767e-06	8.27582e-05
Nfatc2	1.25925981162334	0.287415	NA	23.7525066719274	1.17229303956532e-06	8.27582e-05
Actr6	1.4849517027689	-0.279512	NA	23.7304297005997	1.18567436590985e-06	8.31555e-05
Ptrh2	0.644708353267528	0.391729	NA	23.7038247052266	1.20200410201637e-06	8.38374e-05
A930037H05Rik	0.387388845923572	0.493328	NA	23.5730371955683	1.2856222985653e-06	8.89579e-05
Gm30524	0.239321083233684	-0.697815	NA	23.5424444017892	1.30600982743162e-06	8.96571e-05
Lrp8	1.21882027049971	-0.305411	NA	23.5432739931187	1.30545271654921e-06	8.96571e-05
Ptgds	0.23805821911532	-0.733139	NA	23.4054652054759	1.40134935717057e-06	9.54505e-05
D430036J16Rik	0.592630989072048	0.405255	NA	23.3725073384445	1.42531268262695e-06	9.6705e-05
Gm39323	0.309080627501023	0.540518	NA	23.2405793672779	1.52542700669961e-06	0.000103096
Cntn3	1.08554919717292	-0.323515	NA	23.2240105555371	1.53848945817565e-06	0.000103578
Gm13889	0.624639123079597	-0.425884	NA	23.2005605574674	1.55716902906526e-06	0.000104032
Pde3b	1.17927848791385	0.294108	NA	23.1899860876106	1.56566665635743e-06	0.0001042
1700003F12Rik	0.0362041372920566	1.79343	NA	23.1012515821441	1.63883299304925e-06	0.000108244
Nppa	0.0465237471989435	1.87065	NA	23.0920984815024	1.64657285107492e-06	0.000108344
Mex3b	0.0255054826569443	1.85778	NA	23.0037376664682	1.72320394150248e-06	0.000111701
Grid1	0.418665994721395	-0.513378	NA	22.9835801697551	1.74118127720237e-06	0.000112448
Ldlrap1	0.0294983494031496	2.06794	NA	22.9393763013624	1.78126616889336e-06	0.000114612
Gm4189	0.0288120383316863	1.84537	NA	22.9279255708541	1.79180013963806e-06	0.000114866
Dpysl5	0.0307858273787415	-2.17488	NA	22.8593289738478	1.85622742829768e-06	0.000118128
Osbpl3	0.0511727651170779	-1.7092	NA	22.8280646355737	1.8863581816601e-06	0.000119124
Sag	1.56535221725372	-0.277411	NA	22.829021191616	1.88542906684021e-06	0.000119124
Gm49172	0.0168605856559603	2.45602	NA	22.7942779397353	1.91947215975255e-06	0.000120395
Pde6g	0.269366842239552	0.578822	NA	22.6861406150125	2.029430964989e-06	0.000126836
Cntn6	0.887929153743885	-0.411102	NA	22.6374534746376	2.08098196154452e-06	0.000129132
Ing4	2.42054554203246	0.202734	NA	22.6416155078056	2.07652418490406e-06	0.000129132
Nol4	2.3058765508535	-0.218029	NA	22.6139836727885	2.10629992342587e-06	0.00013024
Adgrv1	0.475574160421079	-0.474207	NA	22.5919966177145	2.13029889098393e-06	0.000130796
Slc44a3	0.0144861306557438	-1.44269e+08	NA	22.5613437105528	2.16421555694917e-06	0.000132412
Donson	0.620396511549725	0.391356	NA	22.432093079222	2.31329483307285e-06	0.000140547
AA465934	0.343396452127557	0.607447	NA	22.2892796170574	2.49004016639645e-06	0.000149321
Sco1	0.183091447961057	0.74565	NA	22.3004545342394	2.47573403453552e-06	0.000149321
Manba	0.513353985520052	0.437814	NA	22.2806065736208	2.50120058670302e-06	0.000149361
Enpp2	0.0984180968873359	-1.22865	NA	22.2689121346986	2.51632848305499e-06	0.000149752
Usp25	1.4368682258373	-0.273044	NA	22.2206193379326	2.57977921176383e-06	0.000152487
Ednrb	0.822348058297354	-0.360768	NA	22.2080081815998	2.59661163105331e-06	0.000152963
Lactbl1	0.200434639922549	-0.821085	NA	22.1184307949997	2.71938931456848e-06	0.000159657
Parm1	0.20190425432198	-0.742415	NA	22.0955586228249	2.75166224681756e-06	0.000161009
A930017K11Rik	0.173094074158829	-0.876641	NA	22.0783577468276	2.77618604098334e-06	0.000161848
Zfp131	1.4449148491336	0.258456	NA	22.0725202903426	2.78455845693991e-06	0.000161848
Gm45341	0.291795829155787	0.548653	NA	21.9698679157388	2.93600213240646e-06	0.00016952
Sh3rf3	0.221742264052781	-0.768185	NA	21.7603687896195	3.27123711270375e-06	0.000188253
Myo6	1.32126715626048	-0.283158	NA	21.7340535107184	3.31597814167665e-06	0.000189555
Gm26708	0.016191616632448	2.03345	NA	21.7279234628655	3.32648834457082e-06	0.000189555
4930568G15Rik	0.0134137786594538	2.53054	NA	21.7200845168841	3.33997727733848e-06	0.000189653
Gm48302	0.0140316352771919	2.74425	NA	21.6607393046585	3.44389417853955e-06	0.00019434
Phc1	0.475204291071242	0.445914	NA	21.5712900773249	3.60669353646028e-06	0.00020157
Glp2r	1.419727929513	0.259821	NA	21.5561420887741	3.63501868293422e-06	0.000201859
AC166172.1	0.0504999564740089	1.23674	NA	21.5617415471749	3.62452234937461e-06	0.000201859
Gm48914	0.0556990821554061	-2.0858	NA	21.5086794491783	3.72522366895959e-06	0.000205841
Snx18	1.01537694369861	0.30572	NA	21.5060245693509	3.73033527594157e-06	0.000205841
Nim1k	1.79858456145005	0.229676	NA	21.3828005991664	3.97550216200131e-06	0.000217322
Nell2	0.454158336771317	-0.524143	NA	21.3343717268688	4.07622959775838e-06	0.000222116
Nell1	0.428465861033884	-0.552762	NA	21.3115401902482	4.12460221358459e-06	0.000223356
Samsn1	0.798599630103389	-0.444398	NA	21.3130017609492	4.12148841926308e-06	0.000223356
Bok	1.47526286431412	0.252004	NA	21.3021997599181	4.1445573504213e-06	0.000223485
Tcf7l1	0.0832015691012761	-1.24138	NA	21.2317498446237	4.29822574322465e-06	0.00023061
Morc2a	0.448778246382093	-0.478417	NA	21.1761121056407	4.42361962168262e-06	0.000235886
Lamc3	0.627553099593811	0.380209	NA	21.1775886696707	4.42024481069827e-06	0.000235886
Ret	0.190783325412165	-0.788663	NA	21.150313566909	4.48300374501758e-06	0.000238324
P2ry1	0.420389351540007	0.458111	NA	21.128628828962	4.53353751297727e-06	0.000240277
Ssh3	0.108364708414236	-1.22548	NA	21.0765116710292	4.65734310066164e-06	0.000246091
Gm13481	1.70951911755022	0.235951	NA	21.0467669418699	4.72951884001807e-06	0.00024915
Slc22a13	0.0131342117835119	-1.44269e+08	NA	21.0152316058934	4.80726693478648e-06	0.000252483
4933413L06Rik	1.04449530496182	0.297465	NA	20.9035897758573	5.09297579444389e-06	0.000265887
Syngap1	1.29412359544493	0.285377	NA	20.890822527213	5.1267175445015e-06	0.000266849
Wdr83	1.94761970551521	0.217968	NA	20.8757627066004	5.16680696031069e-06	0.000268136
Tspan12	1.41870540901926	0.258466	NA	20.8525292794445	5.22927314877674e-06	0.000270572
Fam184b	0.171101907369241	-0.791814	NA	20.7713650002818	5.4535093251099e-06	0.00028051
Mtrr	0.228363404169069	-0.680523	NA	20.7540162312674	5.50267877651754e-06	0.000282206
Slc27a6	0.0626030637967667	1.09671	NA	20.700612887598	5.65684622670369e-06	0.000289262
Rrp15	0.163664420679919	-0.788377	NA	20.6061305392658	5.94030991710845e-06	0.000301108
Arhgef7	2.39042755029368	-0.203167	NA	20.5805255078746	6.0195579972442e-06	0.000303361
Pla2g4e	0.24357436587798	0.585539	NA	20.5226919283657	6.2024850246971e-06	0.000311679
Flrt1	1.89942918009014	0.218138	NA	20.5030393093787	6.26590903284673e-06	0.000313962
Kcnq5	0.679643388627267	0.401573	NA	20.453917908667	6.4273006310539e-06	0.000320208
Nek11	0.0257807655713782	1.86063	NA	20.4587003857865	6.41140568356911e-06	0.000320208
Rab32	0.012989535023679	-1.44269e+08	NA	20.3421959840401	6.81009518439865e-06	0.000336291
Myocos	0.0129435322379062	-1.44269e+08	NA	20.3373313966496	6.82727360395107e-06	0.000336291
Sorcs3	0.821099595739757	-0.345779	NA	20.3384672386012	6.82325868969684e-06	0.000336291
Adh4	0.00559788041844545	3.92949	NA	20.2839336122595	7.01872443333149e-06	0.000342817
Gm10863	0.00559788041844545	3.92949	NA	20.2839336122595	7.01872443333149e-06	0.000342817
Fa2h	0.114159781482696	-1.11385	NA	20.2445188570134	7.16349296204894e-06	0.00034891
Tmed5	0.864692590928332	-0.333332	NA	20.129576194618	7.6030337891805e-06	0.000367358
Slc37a3	0.643415195318881	0.359593	NA	20.1267776734258	7.61406671965716e-06	0.000367358
Cfap69	0.23017439932199	0.604236	NA	20.1236216637294	7.62652831875737e-06	0.000367358
Cntn2	0.140288123697577	-0.943582	NA	20.0627493374595	7.87093455009646e-06	0.000377048
Fam163a	0.289398407394764	-0.610354	NA	20.0663739350264	7.85616366112079e-06	0.000377048
Gm35520	0.012089932367864	3.15761	NA	20.0521147460793	7.9144336655261e-06	0.000378093
Rgl3	0.429081572290924	0.438272	NA	20.0172352093139	8.05880543093507e-06	0.000382892
Ephb1	0.71002434533564	-0.363741	NA	20.0052694171405	8.10894090020323e-06	0.000384227
Trp53rka	0.932550253525345	0.305312	NA	19.9144432401974	8.49985364182188e-06	0.000400573
Eme1	0.0209940243594521	1.82647	NA	19.845642277149	8.80852916441055e-06	0.000414001
Rspo4	0.0155287875761722	2.41203	NA	19.8213558242283	8.9201596413655e-06	0.00041812
Pcdhb22	0.224021793476185	0.587087	NA	19.7734380477636	9.1445961967849e-06	0.000426696
4930480K15Rik	0.047952741038636	1.41733	NA	19.7718688855098	9.15204100184256e-06	0.000426696
Sox5	0.911479090282731	-0.323526	NA	19.7553983695666	9.23055289569125e-06	0.000428253
Gm32687	0.00293817636272444	1.44269e+08	NA	19.7545616674372	9.23455931492493e-06	0.000428253
Crem	1.28968279539068	-0.27079	NA	19.7159844098557	9.42119073524012e-06	0.000435749
Gpr68	0.0182621471478236	1.93967	NA	19.6630856928248	9.68328558519494e-06	0.000445508
Gm45479	0.0128050266542572	-1.44269e+08	NA	19.640904408447	9.79535507271369e-06	0.000448298
Dvl2	0.6051781213971	-0.403607	NA	19.6428040686203	9.78570634269456e-06	0.000448298
9230112J17Rik	0.100759590653503	-1.32717	NA	19.5148500741544	1.0457445103908e-05	0.0004761
Clcn2	0.163007227040042	0.807329	NA	19.4988715477062	1.05445218523891e-05	0.000478815
Fcer2a	0.11701336944663	-1.06954	NA	19.4620663206759	1.07478785211727e-05	0.000486781
Sema5a	0.40241242228126	-0.50798	NA	19.4251092712464	1.09560402829527e-05	0.000494924
Cdca7	0.0145837658283227	2.49031	NA	19.3872660898718	1.1173392871378e-05	0.000503438
Slc1a5	0.0205789297485181	-1.44269e+08	NA	19.3532928789338	1.13722075582726e-05	0.000511075
Tmem150c	2.2334617770584	-0.203117	NA	19.3393908170792	1.14545854338164e-05	0.000513454
Thop1	0.642945890569973	0.354201	NA	19.315700049335	1.15963513617505e-05	0.000517232
Cnmd	0.0898774631761282	-1.33938	NA	19.2951596102486	1.17206921966866e-05	0.000521362
Fam114a1	0.363819246710949	0.468846	NA	19.2001192992992	1.23136900003327e-05	0.000544959
Smad2	1.96914393074146	-0.216601	NA	19.1550392884432	1.26054173171607e-05	0.000556457
Map10	0.0434546857220213	-1.66464	NA	19.1391503835961	1.27098869481988e-05	0.000559652
Zfp592	0.915265023420241	-0.333195	NA	19.0723541670698	1.31586773933112e-05	0.000577227
Lama1	0.169391820628189	-0.771757	NA	19.0520112848857	1.32984960584542e-05	0.000579715
B230398E01Rik	0.0170654215085822	-1.44269e+08	NA	19.0353463112182	1.34141481458966e-05	0.000581948
Gm20063	0.0637303921592457	-1.32775	NA	19.0325588747877	1.34335909347115e-05	0.000581948
Tubgcp2	0.850754912353367	0.310009	NA	19.0302319254315	1.34498434482485e-05	0.000581948
Kpnb1	1.38650569713359	-0.257263	NA	19.0052314625524	1.36257103238003e-05	0.000588098
Gm49694	0.0516316582946603	1.41351	NA	18.9934629890602	1.37092944950359e-05	0.000590244
Fam151a	0.187421061405031	-1.14649	NA	18.9627126530391	1.39301359243934e-05	0.000594644
St6galnac4	0.869883000731487	-0.324423	NA	18.9555641335176	1.39819850403512e-05	0.000594644
Sebox	0.0426061386298165	1.6409	NA	18.8977121058516	1.44087945098262e-05	0.000611305
Plpp4	0.0316574155425269	1.54304	NA	18.8924593915026	1.44481896123447e-05	0.000611488
Plec	0.283217125264945	-0.619351	NA	18.886635748393	1.44919932283775e-05	0.000611857
Gm15478	1.84984915506686	-0.220146	NA	18.8642504532611	1.46616147888878e-05	0.000617523
Hs6st2	0.418730715931852	-0.458779	NA	18.7628951118586	1.54549472315195e-05	0.000646254
Rec8	1.01805361231625	-0.297547	NA	18.7239703610518	1.57709659195401e-05	0.000657891
Pnpla6	0.731563495999678	-0.351607	NA	18.6604832027379	1.63003993672783e-05	0.000678353
Nrip3	0.643744116600206	0.348384	NA	18.6499728343714	1.63897557252058e-05	0.000680335
Ttc41	0.0299207498744722	1.72406	NA	18.6457193661433	1.64260573974634e-05	0.000680335
Drc1	0.13533269514806	0.760239	NA	18.6088266534923	1.67443326786943e-05	0.000691874
C77080	0.396156863551973	0.698337	NA	18.5529176931788	1.72385197597231e-05	0.000707266
Vcan	0.14504076517338	0.919641	NA	18.5567875949823	1.72038456889479e-05	0.000707266
Gm10862	0.392082662438528	0.435654	NA	18.5171804515402	1.75620619841903e-05	0.000718849
Tmem250-ps	0.414619332625105	-0.470971	NA	18.4889562737365	1.78218950899175e-05	0.000727776
Gap43	1.84893639009148	0.209087	NA	18.4080889190296	1.85879659222772e-05	0.000756757
Amotl1	0.145668080218373	-0.826333	NA	18.3960178189264	1.87051236984498e-05	0.000758515
Trim65	0.0491511570881229	1.4024	NA	18.3578661906579	1.9080313710854e-05	0.000770147
Efcab5	0.0939551104262313	0.913637	NA	18.3019961437401	1.96434474721449e-05	0.000786897
Gm6938	0.0467516237156762	1.41447	NA	18.2791651789188	1.9878351162002e-05	0.000792154
Tpcn1	0.559940641707777	-0.393829	NA	18.1805315907602	2.09260721045119e-05	0.000824926
Gm16701-1	0.587739818522333	0.3579	NA	18.1776181857717	2.09578496301431e-05	0.000824926
Syce2	0.261891507636867	-0.584918	NA	18.0783317854979	2.20703017622628e-05	0.00086287
Spink10	0.162493607796707	-0.731475	NA	17.9296063005908	2.38487975314584e-05	0.000917994
Slc17a7	0.168077515928979	-0.781603	NA	17.9048934021007	2.41579846529059e-05	0.000927848
Xpc	0.765882823702636	0.316383	NA	17.8210595469334	2.52371927003109e-05	0.000965046
Igsf11	0.118977690035486	-0.935462	NA	17.7015981169956	2.68593653035103e-05	0.00101781
9630014M24Rik	0.187885556848642	-0.672593	NA	17.6980596451244	2.69089813817827e-05	0.00101781
Airn	0.487919654452629	-0.41872	NA	17.704236495999	2.68224301189841e-05	0.00101781
Tnfrsf22	0.0649014427210138	1.07678	NA	17.7084345270422	2.67637663306735e-05	0.00101781
C030010L15Rik	0.00602237775612505	3.13557	NA	17.661172663142	2.74317281687216e-05	0.00103534
Fgf23	0.0373314659195196	1.35246	NA	17.6397864943127	2.77394689767882e-05	0.00104469
Mpped1	1.39190947449901	0.238413	NA	17.6269625654664	2.79256644846999e-05	0.00104944
Gm20754	0.255265953743188	-0.625012	NA	17.620354147957	2.80221048725054e-05	0.0010508
Tbx2	0.0671635818489066	-1.30164	NA	17.5228141955747	2.94851533497489e-05	0.00110329
Slc30a3	0.494656757303803	-0.407986	NA	17.5064648705496	2.97377974832551e-05	0.00111036
Stx3	2.04627619214741	-0.201284	NA	17.4840831009947	3.00871948572382e-05	0.00112101
Gm2a	1.65463046076733	-0.223472	NA	17.4507208597879	3.06156861789793e-05	0.00113343
Hist1h2bn	0.0179942839682532	-1.44269e+08	NA	17.439210659021	3.08001775921025e-05	0.00113595
Ipcef1	0.0583528650019946	-1.30755	NA	17.4001027653552	3.1435414529789e-05	0.00115398
Mastl	0.176635364604988	-0.763999	NA	17.3715787878879	3.19070315041761e-05	0.00116883
Dnaja4	1.17051772045231	0.25578	NA	17.3582794783188	3.21293494600472e-05	0.00117205
Gm19461	0.586243590889809	0.37046	NA	17.3153352737204	3.28579217622016e-05	0.00119363
Cfap44	0.0148019010307463	2.21719	NA	17.3190337502819	3.27945263382956e-05	0.00119363
Fxyd7	0.47920680327787	-0.443572	NA	17.2529894779207	3.3945336052293e-05	0.00122802
4930433N12Rik	0.0415039216969988	-2.7343	NA	17.22381258958	3.44665938987456e-05	0.00124429
Fgf3	0.249094010760637	0.54187	NA	17.1850175963235	3.51721767968098e-05	0.00126453
Bud13	0.298377393055556	0.477437	NA	17.1790752226038	3.52815295923563e-05	0.00126585
Diaph2	1.7391807896257	0.208903	NA	17.1633679623096	3.5572227570468e-05	0.00127366
Zcwpw1	0.503917892536634	0.4134	NA	17.1081149842604	3.66140886075634e-05	0.00130828
Ncln	0.952267451420618	-0.294058	NA	17.0729061050452	3.72939537233233e-05	0.00132985
Trpv2	0.167058162996246	-0.850446	NA	17.0674957293147	3.73995451954644e-05	0.00133089
Hsd3b7	0.424252974567624	0.402467	NA	17.0308501023972	3.81227004190838e-05	0.00134699
2500004C02Rik	0.337472668128241	0.467182	NA	17.0345975971534	3.80481071232553e-05	0.00134699
Fbxl12os	0.0753862185915556	0.999465	NA	17.0317507204355	3.81047603386941e-05	0.00134699
Ginm1	0.673519389412147	-0.346288	NA	16.9946520247028	3.88508352772064e-05	0.00136581
B230206L02Rik	0.452636841343229	-0.420304	NA	16.970951746839	3.93351368287578e-05	0.00137452
Jade2	0.217343639487956	0.54831	NA	16.9731006586135	3.92909757810962e-05	0.00137452
Srpk3	0.0126972795411091	2.41584	NA	16.9780067116019	3.91903411574684e-05	0.00137452
Hmcn1	0.062623325361972	1.2626	NA	16.9481730669348	3.98063297769267e-05	0.00138821
Trpm1	0.186798471492661	-0.716899	NA	16.924323157744	4.03057691602389e-05	0.00140018
Zfp472	0.143379426084065	1.00238	NA	16.9194105527007	4.04094242023332e-05	0.00140083
Cxcl16	0.0151152510400723	-1.44269e+08	NA	16.9011519860628	4.07970329570313e-05	0.00140867
Col19a1	0.0296055626332891	1.49673	NA	16.8827474857594	4.11915257481694e-05	0.00141948
Fam181b	0.0193036264679745	-2.75241	NA	16.8571640221257	4.17462807343378e-05	0.00143012
Gm50013	0.208888710304419	-0.678572	NA	16.8460444570299	4.19897366396266e-05	0.00143564
3110070M22Rik	0.0402161055255706	1.42499	NA	16.8134004082902	4.27127422200989e-05	0.0014575
Abcg2	0.580489104329554	-0.380241	NA	16.8069204260045	4.28577451870831e-05	0.00145959
Pgbd1	0.0775940052126004	1.01697	NA	16.7844530063164	4.33643467941297e-05	0.00147397
Tanc1	0.977287585013728	-0.287569	NA	16.756079650523	4.40127361025671e-05	0.00149309
Shpk	0.0640677905038481	-1.47839	NA	16.6924449327939	4.55026188030871e-05	0.00153172
Zbed4	0.204611952944963	-0.633378	NA	16.6622235127757	4.6227866810815e-05	0.00154717
Gm15684	0.0156070159631143	2.24649	NA	16.665739218278	4.61429032036047e-05	0.00154717
Tmem82	0.0198460953030898	-4.29942	NA	16.6540362652914	4.64263376585018e-05	0.00155084
Jade3	0.319972832429098	-0.519206	NA	16.5827533966504	4.81909790562348e-05	0.00160058
Gm15952	0.149184417251148	0.650216	NA	16.5611184329352	4.87398000978004e-05	0.00161573
Tex10	1.70546455172624	0.207683	NA	16.5470648636991	4.90996669970742e-05	0.00162457
Bloc1s3	0.204842142729298	0.596318	NA	16.5193968127814	4.98159904598972e-05	0.00164515
Aldh9a1	0.408915749465033	0.425716	NA	16.500453637701	5.03124839646339e-05	0.00165528
Cpt2	0.429951838073195	-0.42718	NA	16.4793551660007	5.0871331469098e-05	0.00167051
BC030500	0.0457845156205974	1.14233	NA	16.4571595756629	5.14659834201859e-05	0.00168055
Gpsm3	1.18178609485037	0.247331	NA	16.3565906526769	5.42492662629816e-05	0.00175476
Sorbs2	0.473598704758059	-0.403623	NA	16.3394744705028	5.47378300796615e-05	0.00176426
Gm13944	1.42080622446884	-0.234348	NA	16.3199155429464	5.53015436340342e-05	0.00177321
Oas3	0.0308450530648647	1.53916	NA	16.3211882213734	5.52646863164408e-05	0.00177321
Edem1	0.15248199455056	0.663801	NA	16.2992259428762	5.59042056092571e-05	0.00178863
Fam124a	0.267050384160054	0.541074	NA	16.2928747254793	5.60905313253013e-05	0.0017913
Cartpt	3.81902954023757	0.247257	NA	16.26166629782	5.70152149866987e-05	0.0018175
Elmsan1	0.751206415121303	0.301898	NA	16.2457890810101	5.74915187098275e-05	0.00182601
Gm30091	0.0348921201794183	1.39639	NA	16.2288109756457	5.80052803852896e-05	0.00183898
Rad50	0.715995501462429	-0.328384	NA	16.2084983883851	5.86260197734459e-05	0.0018539
Cfap410	1.56569021893473	0.213702	NA	16.2064619753123	5.86886188138683e-05	0.0018539
St18	0.314908558594571	-0.523456	NA	16.1862356713669	5.93140368868253e-05	0.00186018
Gm19938	1.13647049850471	-0.261863	NA	16.1956766752913	5.90212808381423e-05	0.00186018
Wdsub1	0.555073664876617	0.367336	NA	16.1902952511931	5.91879746955435e-05	0.00186018
Ccdc120	0.168613815260406	0.617564	NA	16.1828014432777	5.94208910130637e-05	0.00186018
Fv1	0.0279416713153086	2.7571	NA	16.1077892585197	6.18038102651014e-05	0.00193131
Gm15083	0.022985518453444	1.6855	NA	16.0943786046507	6.22398552346869e-05	0.00194146
Hgh1	0.327513258305824	0.471963	NA	16.0898198765953	6.23887856342582e-05	0.00194263
Drd2	0.0529814833646313	-1.72898	NA	16.0308799676203	6.4346925543584e-05	0.00199647
Togaram1	1.27615127073029	0.23393	NA	15.9949507454459	6.55708226454869e-05	0.00202228
Yars2	0.567539561512881	0.345725	NA	15.9905808679654	6.57212682904836e-05	0.00202228
Upb1	0.00811246950102882	-1.44269e+08	NA	15.9788450421456	6.6127029961709e-05	0.00202646
Tmem116	0.0799374044535903	-1.14169	NA	15.9362825609183	6.76198868439998e-05	0.0020562
Thsd7b	0.120862616978842	-0.823944	NA	15.9442764901589	6.73369390338757e-05	0.0020562
Rasef	0.271970087438069	-0.807758	NA	15.9391884752035	6.75168928311922e-05	0.0020562
AY036118	0.326531686643055	-0.572705	NA	15.9433069158712	6.73711938278712e-05	0.0020562
Gm9993	0.0966663213568302	0.807542	NA	15.9343943734085	6.76868944346773e-05	0.0020562
Nek7	0.773970523822744	0.297255	NA	15.8477455891622	7.08348807330031e-05	0.00213554
Hacd2	1.34943611699196	-0.237648	NA	15.8119606441103	7.21775920638737e-05	0.00216993
Mcmdc2	0.116563087282129	0.719551	NA	15.7725235932145	7.36870401096832e-05	0.0022115
Sppl2b	0.781351344598582	0.295519	NA	15.7289481978508	7.5391874637556e-05	0.00224719
Dcxr	0.430701043697559	0.411119	NA	15.7315995411593	7.52870185280078e-05	0.00224719
Shank3	0.866836477297993	0.27887	NA	15.7207555853713	7.57168085445894e-05	0.00225303
Dzip1l	0.31897174179949	0.45489	NA	15.6887635081434	7.69992339144505e-05	0.00228339
Tmem104	0.283588953502955	0.50341	NA	15.6846221840668	7.71668328554661e-05	0.00228448
Slc1a3	0.0512485437437099	-1.25766	NA	15.6569187666656	7.82974738837929e-05	0.00231402
Fyb2	0.0963743172322511	0.870261	NA	15.614053806316	8.00798561030329e-05	0.00236269
Adra1b	0.0366888941373363	1.47659	NA	15.5854663606556	8.12912150900589e-05	0.00239438
Col25a1	0.735262443786493	-0.358399	NA	15.5567725840743	8.25256361050426e-05	0.00242256
Gm15155	0.124016227498935	0.739155	NA	15.4809325213344	8.58799675462904e-05	0.00250836
Podnl1	0.415988371789797	0.391019	NA	15.4682046335977	8.64562162267143e-05	0.00252096
Trpm6	0.0352894154695778	-3.13139	NA	15.4529276271197	8.71530190470912e-05	0.00253704
Gm32816	0.0853880833714857	0.846758	NA	15.4387048621131	8.78068193936469e-05	0.00255181
Hcn3	0.407062959472701	-0.4245	NA	15.4020374503134	8.95152415320094e-05	0.00259713
Gm4285	0.187980679152806	0.574685	NA	15.3811244666598	9.05045776612164e-05	0.0026211
Ddx3y	1.48447169602743	0.221106	NA	15.3677124161208	9.11448533712487e-05	0.00263128
Pomc	0.438958036232775	0.375224	NA	15.3437392906268	9.23006884823869e-05	0.00265585
Cd27	0.236425472812714	0.549023	NA	15.3456060528081	9.22101572251435e-05	0.00265585
Brf2	0.584282013303756	0.32856	NA	15.3284075698094	9.30476165780145e-05	0.00267293
Man2c1os	0.390703148072353	-0.465729	NA	15.3083347355472	9.40347317426357e-05	0.00269242
Nkain3	0.610681084936614	-0.340574	NA	15.3038180062078	9.42582991156842e-05	0.0026944
Ctc1	0.494789710193795	-0.381979	NA	15.2939463492789	9.47487880159307e-05	0.00270398
Gm13274	0.0119136614843133	-3.74748	NA	15.279445269047	9.54739625826137e-05	0.00272023
Lactb2	0.102030379849283	0.825436	NA	15.271577113799	9.5869772464294e-05	0.00272633
Dars2	0.397899841429206	-0.457284	NA	15.2566439007368	9.66255428738274e-05	0.00273961
Pqlc2	0.676213234905567	-0.324577	NA	15.2369390269117	9.76319985522507e-05	0.00276365
Ankrd35	0.257161095970024	0.568239	NA	15.227698132318	9.81076212650237e-05	0.00276813
Mzt2	1.1078036394574	-0.257022	NA	15.1859014285024	0.000100288189076605	0.00282052
Gulo	1.48077425394683	-0.259186	NA	15.1485408312669	0.000102278614006841	0.00287187
1700001L05Rik	0.00705317217641508	3.07258	NA	15.0917631164286	0.000105379965775889	0.00294002
5830405F06Rik	0.00705317217641508	3.07258	NA	15.0917631164286	0.000105379965775889	0.00294002
Il2rb	0.00705317217641508	3.07258	NA	15.0917631164286	0.000105379965775889	0.00294002
Gm16894	0.215539514035804	0.570166	NA	15.0852208385429	0.000105743355664363	0.00294544
Cdkl1	0.360473771661954	0.41072	NA	15.0649041792238	0.000106879907802715	0.0029629
Gm12592	0.242079536109678	0.526373	NA	15.0527517817041	0.000107565609046298	0.00297718
Zfp518b	0.127861925278112	-0.775207	NA	15.0437037723575	0.000108079021073763	0.00298665
Irf2	1.14088595225585	-0.25144	NA	15.0253628533424	0.000109127327613062	0.00301084
Tesk1	0.412680958174773	-0.4127	NA	14.9911268979671	0.000111111625754927	0.00305592
Myocd	0.0249639041296416	-2.06735	NA	14.9811061140756	0.000111699272528348	0.00306724
Nr1h4	0.00652436880437117	2.92	NA	14.9207724141687	0.000115304182484138	0.00315629
Gzf1	0.635745701812853	0.312701	NA	14.9022847041512	0.000116432103921513	0.00317719
Rnf219	0.851167095531024	-0.289911	NA	14.8958976476796	0.000116824351453683	0.00318292
Cftr	0.451060835136503	0.36916	NA	14.8292413260124	0.00012099821384412	0.00329149
Car5b	0.0170781265193693	-3.11518	NA	14.7960622714082	0.000123131490183658	0.00333703
Cln5	0.378728296120663	0.401128	NA	14.7928662943945	0.000123338968694188	0.00333703
Gm28528	0.0496139595981142	1.17613	NA	14.7870635119062	0.000123716578260058	0.00333939
Rexo5	0.0217506519759275	1.47904	NA	14.7638943914486	0.000125235928758041	0.00336997
Diras2	1.13068298803349	-0.247079	NA	14.7544472539388	0.00012586082196448	0.00337636
Hpcal1	0.237034429082147	0.622287	NA	14.7548666561889	0.000125833013533971	0.00337636
Gramd3	0.0477153352450981	-2.12042	NA	14.7229156681243	0.000127969351909999	0.00342765
Nuak2	0.0898024944640612	0.778898	NA	14.6931341770918	0.000129993528709993	0.00347653
Gm16618	0.22912443954055	-0.731109	NA	14.6804701301455	0.000130864020738961	0.00349445
Cfap58	0.0536026924097857	-1.28271	NA	14.6693906249491	0.00013163041163109	0.00350418
Nxph4	1.15462171953475	0.23888	NA	14.6702880681507	0.000131568165773069	0.00350418
Lonrf3	0.628854970004793	0.326971	NA	14.6497218985302	0.000133002093468882	0.0035353
Gm35721	0.0182725690918064	1.82348	NA	14.6175201807029	0.000135278981727852	0.00359035
Suclg2	0.475937825540281	0.356582	NA	14.570973153646	0.000138639791341603	0.00366282
Clic6	0.0086751593106181	-1.44269e+08	NA	14.5338827577855	0.000141377950005268	0.00371826
Gm15816	0.0336466379897643	-2.16076	NA	14.534593133847	0.000141324998764114	0.00371826
Gm49067	0.03446578893471	1.23192	NA	14.5089108360312	0.000143252109846917	0.00376188
Pantr1	0.432389667462897	-0.438312	NA	14.4794327299578	0.00014549671218511	0.00379794
Mir100hg	0.345704259289547	-0.437151	NA	14.4811795519948	0.000145362718377144	0.00379794
B4galt5	0.415280935312558	-0.413684	NA	14.4741793114174	0.000145900437691133	0.00380279
Gm16230	0.0361696963830744	-2.20455	NA	14.4701901161345	0.000146207761534693	0.00380511
Gdf11	0.0949934849264287	-0.881881	NA	14.4052398325654	0.000151304259457454	0.00392603
Obsl1	0.222720010888187	-0.576045	NA	14.3822097199255	0.000153154064485834	0.00395051
Zfp784	0.148086301267031	0.609538	NA	14.3720759428295	0.000153975226169032	0.00395998
Ccdc110	0.0104275652759983	-1.44269e+08	NA	14.3632095220916	0.000154697330177335	0.00397269
Gabrr2	0.430220195167109	-0.410134	NA	14.3408795727939	0.000156531097489858	0.00401387
Grin2d	0.243752829551476	0.55226	NA	14.333614257541	0.00015713244690867	0.00401748
2900026A02Rik	0.0865047707596322	-1.01779	NA	14.3235568381159	0.000157968743125497	0.00403116
Decr2	1.20103817231484	-0.243597	NA	14.321622899139	0.000158130067861686	0.00403116
Ucn2	0.0155378059484482	-3.9138	NA	14.301546841587	0.000159814607334694	0.00404575
H2-M3	0.0134025267943336	-3.81803	NA	14.3035806544271	0.000159643134254801	0.00404575
Prox1os	0.0916421158725474	-1.04839	NA	14.3076122846596	0.000159303770840626	0.00404575
Manea	0.454204063564367	-0.384997	NA	14.3092083615534	0.000159169621684269	0.00404575
Gm17655	0.173560861842371	0.644031	NA	14.2957948674778	0.000160300568416342	0.00405096
Ccdc30	1.15255115525576	0.234362	NA	14.2631472948823	0.000163087184727104	0.00411541
Tnfaip3	0.133311769965905	0.717018	NA	14.2329059163884	0.00016571196940665	0.00416958
Tmem216	1.416103392888	0.20942	NA	14.1969480885635	0.000168888388822349	0.00423728
Fabp12	0.0241945281220172	-1.88842	NA	14.1873543822741	0.00016974619569364	0.00425157
Pde1c	1.22297128083621	-0.234249	NA	14.1851315359832	0.000169945574026595	0.00425157
Ptgr2	1.44718425526772	-0.216742	NA	14.1510601540991	0.00017303131716159	0.00431021
Gm26759	0.0649525102511809	0.921037	NA	14.1515505975862	0.000172986500944776	0.00431021
Zfp114	0.0956546201561938	0.746109	NA	14.1351655042346	0.000174490107416125	0.00433417
Zfp773	0.0127689836609066	2.11972	NA	14.1373980137164	0.000174284464608838	0.00433417
Ulk3	0.762211295786054	0.279623	NA	14.1293392441741	0.000175027933675169	0.00434134
Dennd2a	0.13915587671363	-0.68242	NA	14.0917969134588	0.000178533798831778	0.00441574
Gm42556	0.233714009217419	-0.553564	NA	14.0926990015262	0.000178448733467498	0.00441574
Lin7b	1.23235633046702	0.224574	NA	14.0689003424445	0.000180706646725139	0.00445899
Hars2	0.469278781141548	0.352903	NA	14.0679844158288	0.000180794119106658	0.00445899
1810010H24Rik	0.33920335200338	-0.440792	NA	14.0554079366859	0.000181999517871029	0.00447606
Sema4g	0.687659716157179	-0.312747	NA	14.0408204366698	0.000183407816861293	0.00450037
Gm11520	0.0458254422488009	-1.62146	NA	14.0347111358844	0.000184000877001771	0.00450621
Wdr25	0.275800570562125	-0.520246	NA	14.0071819653708	0.000186697346771719	0.0045583
Utp6	0.611953659783959	-0.331791	NA	14.0050095158922	0.000186911825646185	0.0045583
Siah3	0.0492255926030386	1.12642	NA	13.9827151216322	0.000189127285806859	0.00460588
Ugdh	1.28113254283136	0.219852	NA	13.9730566381116	0.000190095279256518	0.004623
Gm16192	0.0578817294774654	-1.30425	NA	13.8888288516744	0.000198751347621249	0.00480928
Gm40916	0.00200512177045545	1.44269e+08	NA	13.879960945479	0.000199685519037658	0.00480928
Gm45507	0.00200512177045545	1.44269e+08	NA	13.879960945479	0.000199685519037658	0.00480928
Olfr1356	0.00200512177045545	1.44269e+08	NA	13.879960945479	0.000199685519037658	0.00480928
S1pr1	0.00200512177045545	1.44269e+08	NA	13.879960945479	0.000199685519037658	0.00480928
Soga1	1.27947373489636	0.217879	NA	13.8754434363703	0.000200163107593451	0.00481413
Bcl6	0.187460621582754	-0.596235	NA	13.8232191770145	0.000205768565602673	0.00492855
Insl6	0.00377329537563257	3.54275	NA	13.7879072154657	0.000209648195779842	0.00501307
Mob3a	0.106109040351995	0.82509	NA	13.7747468348708	0.000211112886183681	0.00503581
Tmcc3	1.2925339450167	-0.225142	NA	13.7550401654883	0.000213325466760133	0.00506779
Dazl	0.145389825531204	0.645592	NA	13.7553934853711	0.00021328559237536	0.00506779
Tctex1d2	1.48142391579562	-0.212149	NA	13.7470783759157	0.000214226001097753	0.00508226
Mrpl47	1.26595943291422	-0.228511	NA	13.7284891411633	0.000216343527033167	0.00511856
Gm5914	1.09232404526615	-0.245982	NA	13.7229850829248	0.000216974542816205	0.00512654
Zdhhc5	0.584547637099764	0.313496	NA	13.7134983811933	0.000218066510493096	0.00514537
Fezf2	0.0716698116161064	-1.36277	NA	13.6696180926909	0.000223189906581139	0.0052379
Bbof1	0.543966497653619	-0.37351	NA	13.6658257998898	0.000223638347877966	0.00524137
Gm20461	0.00984617721639908	-1.44269e+08	NA	13.6529804013378	0.0002251640880295	0.00527005
Tenm1	1.56460337999188	-0.203842	NA	13.645449554306	0.000226063457572551	0.00528401
Zbtb22	1.40640537206329	0.205756	NA	13.634822430611	0.000227338766144321	0.00529961
Mkrn2os	0.2053131594063	0.523245	NA	13.6290836113466	0.000228030467980571	0.00530863
E2f6	1.06066315672489	-0.248857	NA	13.6257370979158	0.000228434803702871	0.00531096
Mad2l1bp	0.165182781488881	0.612189	NA	13.6100372185778	0.000230341384581903	0.00534815
Zfp775	0.40645917141251	0.377607	NA	13.594843194582	0.000232201815674442	0.00538418
Tmem147os	0.0254216997549255	-1.80113	NA	13.5760600182592	0.000234522682570316	0.00540208
B130024G19Rik	0.0422381665089933	-1.28283	NA	13.5799713024103	0.00023403747968661	0.00540208
Atl3	0.918335664699541	0.257654	NA	13.584201313692	0.000233513877490706	0.00540208
Txnl4b	0.534390011018937	0.332558	NA	13.5777695625417	0.000234310485385253	0.00540208
Olfm3	1.53582146282551	0.21362	NA	13.5242577234542	0.000241045394131929	0.00553041
4930549G23Rik	0.502111056380246	0.346375	NA	13.5175317405908	0.000241905614898318	0.00554285
Tm7sf2	0.707209334618807	0.299673	NA	13.4863289617657	0.000245936981222858	0.00562045
Zfp825	0.18116576726138	-0.625883	NA	13.4783803239343	0.00024697472287991	0.00563408
Zfp993	0.0430378577045094	-1.61427	NA	13.4711587575753	0.000247921369856137	0.00564361
Zfp661	0.0314124138602072	-1.71041	NA	13.4512760766305	0.000250546666638891	0.00569594
Hpgd	1.78808560815523	-0.205465	NA	13.4382528861931	0.000252281421881359	0.00572791
Rpp25	1.51473567465774	-0.205724	NA	13.4268879666016	0.0002538051844359	0.00574753
Chodl	0.469236839753477	0.359359	NA	13.4143879724044	0.000255491856586184	0.00577823
Nat8f4	0.124458850806241	-0.765341	NA	13.4080412445411	0.000256352568151819	0.00579018
Dock11	0.221985610708236	-0.54641	NA	13.3880166022718	0.000259087430578002	0.00583683
Igfbp4	0.274021632741608	-0.494982	NA	13.3788581864752	0.000260348030054513	0.00585766
Gm31458	0.018716784677018	-4.12442	NA	13.3600367317856	0.000262958145158781	0.00588613
Tal2	0.0141475204525296	1.94765	NA	13.3599984648733	0.000262963478724958	0.00588613
Cav2	0.0129004266341541	1.92096	NA	13.3546047520116	0.000263716336473354	0.00589541
Gm4419	0.0616733361382294	1.04413	NA	13.3510132751986	0.000264218842571392	0.00589908
Ect2	0.0635061200734944	-1.19567	NA	13.3304321986602	0.000267117155426846	0.0059334
Lhx4	0.101272114190916	-0.877621	NA	13.3352932854823	0.000266429716901516	0.0059334
4930415C11Rik	0.789651703603234	-0.28099	NA	13.3326110142764	0.000266808813669501	0.0059334
Gtsf2	0.0704836042007797	0.823128	NA	13.3340879228924	0.000266600008637068	0.0059334
Wdr78	0.3363860489778	-0.430105	NA	13.2820355381528	0.000274059607807287	0.00607214
Gm10549	0.00863493619820751	-1.44269e+08	NA	13.2771895489401	0.000274764709741483	0.00608004
Syngr2	0.0143005372395662	-1.44269e+08	NA	13.2612864181048	0.000277091533765868	0.00612376
Gm32122	0.0204624850786353	-2.7516	NA	13.2494517231774	0.000278835988351838	0.00614673
Bin3	0.345558199916388	-0.426809	NA	13.2510138399286	0.000278605096401196	0.00614673
Slc27a4	1.38653078430232	0.204165	NA	13.244899022961	0.000279510011578479	0.00615381
Bdkrb1	0.0325249259821189	-3.39348	NA	13.2424138403939	0.000279878633955886	0.00615415
Slc25a30	0.141936880548542	-0.831927	NA	13.2319604186495	0.000281434548235755	0.00618057
D830024N08Rik	0.70130771488553	-0.302168	NA	13.2184576082235	0.000283457265693323	0.00620935
Shisal1	0.116122885698793	-0.781916	NA	13.2125777856893	0.000284342639574822	0.00622093
Gabrr3	0.0540195383117679	-1.3303	NA	13.1934897444915	0.000287236162731128	0.00626851
Gm14418	0.553052416606264	0.31737	NA	13.1699645341651	0.000290843215104916	0.00632798
Celrr	0.0310547286732549	1.29758	NA	13.1416144515778	0.000295250835058308	0.00639539
Exosc9	1.34788412064346	-0.217195	NA	13.1254308504172	0.000297797073674433	0.00642659
Traf3ip1	0.874252610845941	0.25468	NA	13.1229532629326	0.000298188834602975	0.00642709
Gpr179	0.116011017196527	-0.795786	NA	13.0758704052568	0.00030573330830397	0.00658157
Zbtb9	0.602956453177594	-0.323502	NA	13.0537306265109	0.000309347243032614	0.00665116
Gss	0.491364270815381	-0.356813	NA	13.0309047593665	0.000313118311696516	0.00671568
Tbx5	0.32620122333242	0.410948	NA	13.0329978854155	0.000312770582234466	0.00671568
B3gntl1	0.35875944515996	0.395278	NA	13.0254022881885	0.000314034295061541	0.00671879
Sfn	0.0527150611275669	-1.27166	NA	13.0219699130325	0.000314607043411108	0.0067228
Pram1	0.266345072265905	-0.511796	NA	13.0089782798686	0.000316784474069412	0.00675278
Fam20c	0.655898069795915	-0.307688	NA	12.9971215332885	0.000318784966216767	0.00678712
Wbscr25	0.0217628375003976	-2.34347	NA	12.9647546590242	0.000324311112440139	0.00688796
Adam11	0.483015025400155	-0.368738	NA	12.9649010024548	0.000324285910225412	0.00688796
Nppc	0.305444357803017	-0.49125	NA	12.9575946921646	0.000325546567670435	0.00690579
Gm26787	0.11990965878416	0.694429	NA	12.9509253046609	0.000326701645705936	0.00692187
Dhcr7	1.4218078363955	0.200479	NA	12.9339420736865	0.000329661700372058	0.00696765
Zfp958	0.0566258938427838	-1.11801	NA	12.9304266913589	0.000330277779327463	0.00697222
Fam83b	0.00941379371672034	-1.44269e+08	NA	12.9046603819941	0.000334828999204148	0.00705122
Abcc8	0.0901950938926699	-0.935004	NA	12.8926940024825	0.000336964147931727	0.00707998
Slc10a1	0.012998377230421	-3.72118	NA	12.8856066523813	0.000338235210732847	0.00709724
Urb2	0.0480646081439474	-1.3788	NA	12.875878124297	0.000339987832969767	0.00712544
Prc1	0.0370827962544371	1.21513	NA	12.8568628538261	0.000343440000639213	0.00718887
Arr3	0.417926689134075	-0.400883	NA	12.8511595989077	0.000344482291101706	0.00719183
Amhr2	0.916507759688165	0.246213	NA	12.8471451752045	0.000345217855552031	0.00719183
Col27a1	0.0133028451591471	-2.91615	NA	12.8403850201885	0.000346460105763354	0.00719193
Bnip1	1.20643883473331	-0.226055	NA	12.8410891351059	0.000346330506957032	0.00719193
Tmem8	0.0521319268418632	0.917745	NA	12.8423058710878	0.000346106670865236	0.00719193
Ptgfrn	0.0662170163200058	0.901508	NA	12.8308332021584	0.000348223049210049	0.00721993
Pax2	0.813797687153942	-0.278552	NA	12.8253638738554	0.000349236576489051	0.00723235
Npl	0.0200473603858766	-2.14694	NA	12.8108301341942	0.000351944332649915	0.00725396
Ssx2ip	1.42076388281977	0.200097	NA	12.8116681399687	0.000351787631092397	0.00725396
2810049E08Rik	0.195128776856903	0.50691	NA	12.8079349652109	0.000352486252549957	0.00725656
Acadm	1.33106869667165	-0.214716	NA	12.7669061873922	0.000360257222148794	0.00738167
Elf1	0.448266708587558	0.349837	NA	12.6960553123949	0.000374086045173882	0.00762419
Grin2c	0.120713515717314	-0.706233	NA	12.677139730109	0.000377867837015333	0.00767661
Gm16093	0.0532859953426098	1.01541	NA	12.6756207705806	0.000378173191519425	0.00767661
Zfp442	0.209981606177963	-0.527418	NA	12.6710257547129	0.000379098439169517	0.00768334
Tab3	0.33762222499525	-0.434825	NA	12.6695985070706	0.000379386293176267	0.00768334
Olfr1344	0.0480177550829061	1.01947	NA	12.6605863402375	0.000381209011811737	0.0077113
Wfdc8	0.0531022879725518	-1.12991	NA	12.6392910310937	0.000385551212153048	0.00778108
Nectin4	0.024774295512043	1.7067	NA	12.6034445297642	0.000392973539671092	0.00790344
Armc2	0.205196619871559	-0.543665	NA	12.5867478699371	0.000396479810768877	0.00793733
Rilpl1	1.43745470130932	-0.204681	NA	12.5875592208493	0.000396308700536456	0.00793733
Abcb4	0.320138428042555	0.403516	NA	12.5799967912688	0.00039790647823165	0.00795676
Arhgef37	0.42505477197728	-0.389072	NA	12.5736167346147	0.000399259503138752	0.00796555
Papss2	0.0237309586243905	-2.13041	NA	12.5544494878131	0.000403352325434318	0.00801967
Pgr	0.241565195849229	0.481379	NA	12.5511164338736	0.000404068351019801	0.00802476
Ttn	0.0370985721896892	-1.7161	NA	12.5487375233373	0.000404580186842668	0.00802578
Cenpo	0.105775044947673	0.731574	NA	12.5433130244149	0.000405749747476808	0.00803984
Srd5a3	0.227194662540631	-0.599827	NA	12.5371683868128	0.000407078699310893	0.00804788
Dynlt1f	0.0387509122766681	-1.27053	NA	12.4847521540782	0.000418595353877411	0.00825278
Jag2	0.246776954992288	0.47351	NA	12.4814300241872	0.000419336267790463	0.00825278
Cep135	0.140830203395029	0.611011	NA	12.4131271508116	0.000434866416352647	0.00851996
A730006G06Rik	0.00782245720475664	-1.44269e+08	NA	12.3788276751377	0.000442882936419321	0.00862855
Gm14091	0.00782245720475664	-1.44269e+08	NA	12.3788276751377	0.000442882936419321	0.00862855
Gm3550	0.0291053215868665	1.61096	NA	12.3702843307397	0.000444902809731321	0.00865823
Gmeb1	1.03768157101901	-0.238907	NA	12.3403551866001	0.000452052524407754	0.0087703
Gm48657	0.024738433026082	1.34688	NA	12.3398636745335	0.000452170904201203	0.0087703
Trim71	1.06629442658269	0.226053	NA	12.3315300888821	0.000454182805512002	0.00879954
Olfr1369-ps1	0.0345636164778453	-2.75331	NA	12.3161987214706	0.000457907763608847	0.00886186
Gmip	0.21227880616215	0.569392	NA	12.3117966007163	0.000458983007533941	0.0088668
Gpr3	0.0515255452852278	1.03841	NA	12.3010408424102	0.00046162090409164	0.00889424
Pcdhb6	0.170988721848294	0.595743	NA	12.2886541175698	0.000464677779529325	0.00894325
1700001C19Rik	0.00777796314305429	-1.44269e+08	NA	12.2802869249552	0.00046675425095466	0.00897331
Zscan29	0.0496794387835467	1.12334	NA	12.2702626019271	0.000469254313356417	0.00901144
Hspa2	0.155064014367074	0.572595	NA	12.2671799035865	0.000470025853018306	0.00901633
Gm15247	0.0356749597298516	-1.58872	NA	12.251985665956	0.000473847438586863	0.00907965
Slc38a3	0.0882415130047108	-0.892159	NA	12.1711007349404	0.000494725876417094	0.00944856
Apoe	1.50897173837622	-0.202472	NA	12.160788023307	0.000497453810640346	0.00946954
Gm47348	0.00663031357114926	2.62964	NA	12.162687832021	0.000496950131072966	0.00946954
Gm6559	0.0170229556329028	-3.9833	NA	12.1557195860279	0.000498800085350883	0.00947521
Zfp619	0.0318614700827634	1.33819	NA	12.1535333895514	0.000499381916868676	0.00947521
Gm45144	0.00678975120397473	2.45867	NA	12.1425834916991	0.000502306441448533	0.00951001
Slc16a6	0.0268799450224738	1.21323	NA	12.1339049701137	0.000504636607131343	0.00953342
Slc1a1	1.23195009888784	-0.216415	NA	12.1268506072243	0.000506538732847622	0.00954867
Patj	0.95183784946763	-0.246236	NA	12.1202770051127	0.000508317745910698	0.00956153
Grik3	0.0259806528812352	-1.58684	NA	12.1046576546138	0.000512570167123614	0.00962076
Bmp2k	0.200477847770486	-0.532026	NA	12.0436310737064	0.000529532271193951	0.00990714
Gm30676	0.00184353246604525	1.44269e+08	NA	12.0344201703866	0.000532141213911243	0.00994528
Gemin6	0.211587219982971	0.467615	NA	12.025517000572	0.000534675335462805	0.00998194
D830035M03Rik	0.110940406569565	0.705659	NA	12.0111051760345	0.00053880326201381	0.0100236
Kdm4d	0.346548430561621	-0.402776	NA	11.9913565362071	0.000544512140140273	0.0101007
Gm42726	0.0682870542736022	-1.27609	NA	11.9695209128809	0.000550895496477153	0.0101974
Als2	0.714584388590533	0.265202	NA	11.9468985684374	0.000557588607317221	0.0102777
Cd274	0.0137385386684494	2.06063	NA	11.9445088139157	0.000558300428092865	0.0102799
Cavin4	0.739589783510098	-0.309284	NA	11.942051807579	0.000559033238071539	0.0102826
Zfp947	0.133357067774995	0.62627	NA	11.9000132198013	0.000571723046903913	0.0104938
Gm13027	0.00186889421812781	1.44269e+08	NA	11.8918032647101	0.000574235083963662	0.0105068
Phf11d	0.00186889421812781	1.44269e+08	NA	11.8918032647101	0.000574235083963662	0.0105068
Sapcd2	0.00186889421812781	1.44269e+08	NA	11.8918032647101	0.000574235083963662	0.0105068
Olfml3	0.0496378622209802	-1.44471	NA	11.8887992875519	0.000575157008970483	0.0105126
Cfap206	0.0384657632798868	-1.94155	NA	11.8826249266503	0.000577056628684765	0.0105252
Hcfc2	0.544967371831238	0.301697	NA	11.8802330877151	0.000577794210578953	0.0105277
Gm28960	0.363223861794739	0.382536	NA	11.8596883429473	0.000584169050242247	0.0105992
Gm7932	0.111035666885732	0.705525	NA	11.8292472630492	0.000593745557734247	0.0107398
Zfp703	0.0546930294749824	-1.29976	NA	11.8238724239089	0.000595452843745169	0.0107484
Tbc1d25	0.239669844377242	-0.479048	NA	11.824291988636	0.000595319393139565	0.0107484
Dnhd1	0.506847907078766	0.311933	NA	11.8000137576627	0.000603091503033866	0.0108637
Gm15721	0.197169537585832	0.487642	NA	11.7594043376208	0.000616321596164619	0.0110678
1700019L13Rik	0.0332689913588791	-1.48127	NA	11.7554357111845	0.000617630162420371	0.0110799
A430105J06Rik	0.0361084514250375	-1.76091	NA	11.7411110387849	0.00062237680888501	0.0111421
Mmab	0.681634213864816	0.272713	NA	11.7232918070572	0.000628332914115982	0.0112257
Gm50232	0.0391168379643	-1.40066	NA	11.7171720966143	0.000630391699934423	0.0112509
Gpr139	0.0574062919337626	1.21093	NA	11.7099889884511	0.000632816933136703	0.0112826
Hemk1	0.580181382090669	0.292307	NA	11.7029620271252	0.00063519857197223	0.0113135
Zmpste24	0.69159541819916	-0.282428	NA	11.6951071387381	0.000637871545067731	0.0113496
Asf1b	0.0438848779883182	1.02307	NA	11.6791251184678	0.000643345287822484	0.0114236
Opn1mw	0.352013921267635	-0.411174	NA	11.6549309259415	0.000651722134271107	0.0115592
Pole	0.118557261365616	0.65424	NA	11.6532619235902	0.000652304048304799	0.0115592
9330158H04Rik	0.0829749533153031	-0.915419	NA	11.6365305837995	0.000658166697660582	0.0116074
Heatr1	0.173835438663581	-0.661056	NA	11.6195007606844	0.000664188640833386	0.0116074
Ppp1r17	0.398400448928263	-0.406811	NA	11.6409854887512	0.000656600518871947	0.0116074
Pdcd2	1.29630866556074	-0.206755	NA	11.6220867918545	0.000663270615907044	0.0116074
Tarsl2	1.07599356914669	0.218584	NA	11.6417006229573	0.000656349455450828	0.0116074
Sema6d	0.0595119279969787	1.02882	NA	11.6280300074172	0.000661165669716916	0.0116074
Elfn1	0.0131095997277529	1.7848	NA	11.6285650387997	0.000660976505911682	0.0116074
1700061I17Rik	0.00832618546923782	2.25158	NA	11.6205202762404	0.000663826565898699	0.0116074
Ptpru	0.0102282951391633	2.33916	NA	11.619603971324	0.000664151977103294	0.0116074
Itpr2	0.921173610818162	0.235804	NA	11.6025818136226	0.000670226536452726	0.0116984
Prr5l	0.0119726564931968	-3.664	NA	11.5975800260547	0.000672022138070595	0.0117181
Hist1h4i	0.121534502983965	0.614315	NA	11.5647787811801	0.000683918657741971	0.0119017
Eogt	0.0680365750993701	0.923147	NA	11.5467614642973	0.000690543633422151	0.0119885
Sulf2	0.289238118275804	-0.429927	NA	11.5363070076731	0.000694417449116238	0.0120244
Fbxo47	0.104189442159468	0.878706	NA	11.5269569554009	0.000697900645644732	0.0120607
Zkscan6	0.26864542250865	0.429387	NA	11.5125864601161	0.000703288590605348	0.0121298
Anxa6	0.0835101693926785	-0.900958	NA	11.4833843058689	0.000714367310759716	0.0122723
Gm11639	0.0664844574771915	-1.39194	NA	11.4722987564015	0.000718619010358416	0.0123211
Pgf	0.092593022249859	-1.01674	NA	11.4661539156731	0.000720986786463629	0.0123496
Cdh13	0.23303321989771	-0.498457	NA	11.4635309307554	0.000721999895467605	0.0123548
Washc5	0.682254980794251	-0.28162	NA	11.4404148594305	0.000730990786446672	0.0124719
Ntrk1	0.264154159321879	0.443895	NA	11.4248785868185	0.000737097082910788	0.0125515
1500035N22Rik	0.213147373078215	-0.528131	NA	11.4196832593525	0.000739150514684886	0.0125742
Grap2	0.0642957255327307	1.072	NA	11.4149678098655	0.000741019284097735	0.0125907
Ccdc157	0.197652427796438	-0.583344	NA	11.4045638937486	0.000745159354449381	0.0126394
Anapc1	1.30191908276792	-0.206458	NA	11.3885429011987	0.00075158044044405	0.0127236
Slc38a6	0.692184132718083	-0.278364	NA	11.3592315382091	0.00076347339670782	0.0128779
Nynrin	0.160244169472277	-0.576366	NA	11.3560757945456	0.000764765121342535	0.0128843
Zkscan5	0.364318156022062	0.370429	NA	11.3534935106082	0.000765823758641068	0.0128896
Ptprcap	0.0360928153094018	1.21915	NA	11.3504531667165	0.000767072082731085	0.0128982
B9d1	0.451768337549896	0.324032	NA	11.3432595245426	0.000770033895749595	0.0129355
Mkln1os	0.18426170702095	0.501054	NA	11.3337663804948	0.000773960184468909	0.0129516
Zfp78	0.0556452227306943	0.880153	NA	11.3374685616607	0.000772426589289844	0.0129516
Ccdc150	0.036605629027454	1.13116	NA	11.3339393540344	0.000773888463212041	0.0129516
Rhobtb1	0.0623240956833171	-1.21541	NA	11.3179090234803	0.000780563871460063	0.0130371
Gm34655	0.0334051426557908	1.24555	NA	11.3153494100164	0.000781635133693572	0.0130425
Dpyd	0.0152250882192312	-2.42648	NA	11.3077329278025	0.000784831625268972	0.0130601
Gstm4	0.329509973323529	-0.419925	NA	11.3074722849999	0.000784941245700902	0.0130601
Gm13562	0.0604463660257523	-1.01755	NA	11.3045379613154	0.00078617642446837	0.0130682
Gask1b	0.717203638082799	0.260442	NA	11.2940753401618	0.000790596599131281	0.0131292
Pcp2	1.20978748316872	-0.209154	NA	11.2874730425413	0.000793398817889479	0.013131
Cdk5r2	1.15933957801404	0.207963	NA	11.2867225409071	0.000793717989118915	0.013131
Zglp1	0.00804039752999281	2.15175	NA	11.2911810984373	0.000791823770284978	0.013131
Olfr655	0.0670260654808518	-0.966586	NA	11.2758494717331	0.000798356653654496	0.0131952
Il1r1	0.00997655491535842	2.07849	NA	11.2736048941461	0.000799317643586172	0.0131986
Anapc15	0.55456241500051	0.290995	NA	11.2698125920819	0.000800943932811531	0.0132129
Cyth3	0.86669062201587	-0.24747	NA	11.263676135649	0.000803582580364637	0.0132439
Slc44a2	1.11914718814005	0.211589	NA	11.2581826146201	0.000805952226706813	0.0132704
A330033J07Rik	0.0422160647431701	-1.75635	NA	11.2193509267768	0.000822905181577289	0.0134986
Neurod2	0.30343057802261	-0.426046	NA	11.1975740318554	0.000832569838229787	0.0136187
Ybx3	0.374079626043634	-0.37253	NA	11.1976117660766	0.000832552992742051	0.0136187
St8sia6	0.00495192939812501	2.65221	NA	11.1919235785364	0.000835096235318152	0.0136472
Gm2675	0.0209895033547024	-2.07264	NA	11.1795419652189	0.000840659376898714	0.013659
Gm15246	0.0826965997448924	0.818631	NA	11.1787276081338	0.000841026584199546	0.013659
Rbbp8	0.0520230183464297	0.965365	NA	11.1865447596479	0.000837508385182948	0.013659
Gm33533	0.0580645156573252	1.21403	NA	11.1781149237343	0.000841302960848854	0.013659
Wrap53	0.243587887815898	0.433533	NA	11.1516747843611	0.000853317826163959	0.0137771
Sowahc	0.0155218250385859	1.61608	NA	11.1366944207771	0.000860202050455525	0.013865
Rbm19	0.156624733260476	-0.6253	NA	11.1198887728727	0.000867991983274387	0.0139623
Gadd45b	1.00813498207432	-0.228019	NA	11.1118616556736	0.000871737945144452	0.0140009
Gm26936	0.232267074662847	-0.507223	NA	11.1042352337996	0.000875312067491086	0.0140147
Slc16a11	0.200076890720105	-0.503603	NA	11.1026243049555	0.00087606892370951	0.0140147
Scd3	0.0588495495998874	0.928971	NA	11.1056425920014	0.000874651395457025	0.0140147
Nr2c1	0.607325686097746	-0.291991	NA	11.0793381747805	0.000887083603917154	0.0141261
Comp	0.0152674992536604	-2.39708	NA	11.0688116231876	0.000892108699627013	0.0141932
Gm17066	0.550379897854862	0.311359	NA	11.0548975840308	0.000898795115311105	0.0142735
Gm12153	0.0153884114101329	-2.42681	NA	11.0319708710596	0.000909923386740597	0.0144214
Cipc	1.27051833703598	-0.203693	NA	11.0306117590123	0.000910587439033146	0.0144214
Tbc1d31	0.349831863095204	-0.401693	NA	11.0228419219578	0.000914393150522791	0.0144292
Cetn4	0.704231595379285	0.257908	NA	11.0234840986968	0.000914077999429481	0.0144292
4930586N03Rik	0.052930354207169	0.92348	NA	11.0277930852661	0.00091196618596978	0.0144292
Gm47216	0.0233170623721252	1.38722	NA	11.0190243219975	0.000916268925470029	0.0144457
C630028M04Rik	0.0110174055717001	-3.49873	NA	11.0169341612337	0.000917297573335892	0.0144489
Gm26709	0.0312327711211337	1.12445	NA	10.9983023011782	0.000926518811948294	0.0145416
Gm26531	0.0515225455418481	1.07512	NA	10.9824092208637	0.00093445867955601	0.014653
Exph5	0.116371811826139	0.617231	NA	10.9805116164273	0.000935411274723834	0.0146548
Gm49189	0.0641375693658526	-0.983508	NA	10.9634850620931	0.000944002670935656	0.0147628
Dhtkd1	0.203245467630298	0.505019	NA	10.9566389485435	0.000947479606043689	0.0148039
Arntl2	0.101813132348708	0.632364	NA	10.9477489514878	0.000952013915847675	0.0148349
Gm34574	0.016758570862391	-2.49564	NA	10.9368991255412	0.000957577595067508	0.0149083
Tssk6	0.0179413268294144	1.64083	NA	10.9259384416464	0.000963231533658252	0.0149696
Ndst2	0.223122043045623	0.449624	NA	10.9185426987575	0.000967065616691141	0.0150158
Styx	1.00226956948951	0.222554	NA	10.9057912673198	0.000973712490213704	0.0150653
Dhx57	0.682965598944502	0.261663	NA	10.9092987038856	0.000971879590454257	0.0150653
Sertad4	0.110407814506118	0.615636	NA	10.9084046325801	0.000972346478203003	0.0150653
Txlna	0.861795379236559	-0.24518	NA	10.8782402132137	0.000988232196749048	0.0152629
Gm43948	0.0089857665972031	-3.38428	NA	10.8699150961983	0.000992662589582016	0.0153178
Plekhh3	0.248455907574975	0.417333	NA	10.8467474714691	0.00100509785046414	0.0154959
E230029C05Rik	0.76763652184672	0.246848	NA	10.8433858516629	0.00100691525801497	0.0155102
Tmem241	0.776414852854668	0.244326	NA	10.8234546388505	0.00101775929041081	0.0156221
Wdr45	1.10204281055531	0.208389	NA	10.8194799384187	0.0010199359140699	0.0156417
Tctn1	0.0796458440566146	-0.895589	NA	10.8175768167625	0.00102097976817009	0.015644
Fn1	0.0237457549785341	-1.73666	NA	10.8133720153629	0.00102328991927861	0.0156656
Slc13a5	0.0113069792586888	-3.49537	NA	10.8116975191989	0.00102421137306268	0.0156659
Lxn	0.0975843118919813	0.677493	NA	10.8017849859207	0.00102968334072475	0.0157288
Zfp729a	0.173964786707064	-0.582665	NA	10.7829159820348	0.00104018142136871	0.0158324
Tead1	0.873043996784078	-0.242042	NA	10.7761743269982	0.0010439584660304	0.0158567
Tmem61	0.00599906822651572	2.67594	NA	10.7604629260953	0.00105281482255738	0.0159773
Kdr	0.137552446222133	-0.716464	NA	10.7474331748637	0.00106021722790747	0.0160617
Plekha3	1.21321136519602	-0.206558	NA	10.7433096499041	0.00106257082495694	0.0160834
Serac1	0.247407919598177	-0.444361	NA	10.7328179972659	0.00106858305476115	0.0161184
Olfr1265	0.00745506262283323	2.63436	NA	10.7331308761751	0.00106840326263552	0.0161184
Zbtb24	0.679261234797454	-0.273044	NA	10.7218480719853	0.00107490619168552	0.0161858
Zbtb2	0.509446006231413	-0.3114	NA	10.7086683245235	0.00108255319975949	0.0162436
Ndufa4l2	0.0138869760376518	1.67626	NA	10.7033773802938	0.00108563852436842	0.0162631
Hsd17b11	0.0444563164926811	-1.07613	NA	10.6976448887352	0.00108899137838628	0.0162755
Tax1bp3	0.320153621429636	-0.399168	NA	10.6909397783536	0.00109292640823162	0.0163162
Gm43138	0.0616057684246263	-1.06937	NA	10.6705093277675	0.00110500541613214	0.0164824
Cnih3	0.315054361151522	-0.396607	NA	10.6654721292132	0.0011080042508036	0.0164989
Gm10433	0.0458822925524063	1.48068	NA	10.6533203953482	0.0011152725974368	0.016593
Drd4	0.0347509019353254	-2.55791	NA	10.643253767561	0.00112133032233716	0.0166505
Ccdc39	0.365620687979133	-0.371111	NA	10.642138217004	0.00112200366662493	0.0166505
Olfr212	0.0115181390824941	-3.5048	NA	10.6371747289629	0.00112500458547166	0.0166809
Pank4	0.353508372317286	-0.370911	NA	10.6172403265616	0.00113713898890236	0.0167894
Zfp362	0.367814890183562	-0.36354	NA	10.6193728563364	0.00113583457725648	0.0167894
Pdpn	0.0147100801262733	1.60879	NA	10.6174856265609	0.0011369888682607	0.0167894
Pdzrn3	0.138759379538314	-0.666484	NA	10.6155975564832	0.00113814486176234	0.01679
Gm16223	0.00760064458910426	-3.35029	NA	10.6122452783348	0.00114020026720597	0.0168061
Oacyl	0.0149079251806959	-2.7691	NA	10.5715830860521	0.0011654331190567	0.0171346
Gm31333	0.217968724489435	0.461409	NA	10.5678042809276	0.00116780657784089	0.017155
Gm12068	0.019918825900645	-1.95952	NA	10.5426151442789	0.00118375337341041	0.0173185
Gm20633	0.00234291280322272	3.95298	NA	10.537660400124	0.00118691599533927	0.0173481
Gm12089	0.0174916395012328	-2.27248	NA	10.5233731887899	0.00119608354162912	0.0174528
Mrps2	0.212033817591354	0.447882	NA	10.5217458436583	0.00119713228430987	0.0174535
Znrd1as	0.165292971413105	-0.56638	NA	10.4926596955336	0.0012160347218458	0.0176553
Gm43409	0.0147389408378867	-3.6289	NA	10.4779278040876	0.00122572368559323	0.0177664
Hbp1	0.906105875603384	-0.233991	NA	10.4701781299081	0.0012308518854863	0.0177963
Clp1	0.373291436615913	-0.391719	NA	10.4446196773905	0.0012479192325815	0.0180132
Slc41a2	0.752870304760863	0.244249	NA	10.4182196921832	0.00126580028826334	0.0182562
Oaz3	0.028114182429773	-1.6113	NA	10.4140393391015	0.00126865540289789	0.018276
D16Ertd472e	0.0478040558885197	-1.04024	NA	10.4131436194672	0.00126926801324382	0.018276
Gm14634	0.367847791057579	0.36889	NA	10.4041775698642	0.00127541670753021	0.0183494
Rcn1	0.313343998982157	-0.383748	NA	10.3862751170618	0.00128778418382526	0.0184968
Gm17540	0.0136368308147804	-2.84077	NA	10.3647618763045	0.0013028069148746	0.0186664
Ocm	0.0136368308147804	-2.84077	NA	10.3647618763045	0.0013028069148746	0.0186664
9330136K24Rik	0.0494596499574322	0.917165	NA	10.3589506040725	0.00130689530578093	0.0187096
1190005I06Rik	0.236255272561509	-0.514491	NA	10.3541819736684	0.00131025987604797	0.0187117
Cntln	1.09000865358769	-0.213546	NA	10.355609247246	0.00130925192519086	0.0187117
Eva1b	0.119399876712694	-0.718372	NA	10.3521796596077	0.00131167524973725	0.0187159
A330040F15Rik	0.236921374168692	-0.464822	NA	10.3428247176748	0.00131830851836704	0.0187652
Vstm2b	1.07905515739289	-0.211506	NA	10.3122352531184	0.0013402366415828	0.0190561
Cep89	0.928378681036104	0.221189	NA	10.3112708598623	0.00134093394585592	0.0190561
Trmt10c	0.853796176975965	-0.246967	NA	10.3096954965032	0.00134207380257318	0.0190568
Ascl4	0.0379230132727741	-1.43014	NA	10.2919379750954	0.00135499038520701	0.0192089
Scml2	0.0905713217194631	-0.959618	NA	10.2795962368504	0.00136404172127224	0.0192902
Ptgs2os	0.0326818653895282	1.26602	NA	10.2803926132139	0.00136345582040545	0.0192902
Megf8	0.903016898253482	-0.23345	NA	10.268848527398	0.00137197390018988	0.0193562
Pde12	0.33257233533217	0.360746	NA	10.2694540440299	0.00137152576828029	0.0193562
Gamt	0.0431990999138034	-1.31099	NA	10.2587719609205	0.00137945319940598	0.0194112
A930012L18Rik	0.167702566587949	-0.557398	NA	10.25682816164	0.00138090072458924	0.0194112
Taf8	0.693301893571089	0.25131	NA	10.2585403499168	0.00137962559677107	0.0194112
Gm11940	0.0128394537778869	1.62458	NA	10.2560191979921	0.00138150360404737	0.0194112
Fgf1	0.0541176318749709	-1.02641	NA	10.2479317088552	0.00138754547842403	0.019442
Gprin3	0.159016058821496	-0.549976	NA	10.2456233304818	0.00138927489194265	0.019442
Gsdma2	0.00951718611837226	1.91413	NA	10.2470805452073	0.00138818290752946	0.019442
Ceacam2	0.166918374832133	0.546174	NA	10.2349051553306	0.00139733349762955	0.0195235
Tcf7l2	0.00671507395915465	2.01895	NA	10.2310187994613	0.00140026719378607	0.0195332
Egr3	0.213559551311098	0.486582	NA	10.2257038909719	0.00140428936908453	0.0195736
Plekhh2	0.117049407721772	-0.664626	NA	10.2086744279498	0.00141725581569247	0.0196757
Golph3l	1.08197777812145	-0.211799	NA	10.203631009414	0.00142111917394652	0.0196986
Prdm16	0.251244516190596	0.413848	NA	10.2035755148893	0.00142116174315355	0.0196986
Firre	0.961479560526218	-0.224196	NA	10.1942884930021	0.0014283039431015	0.0197513
Lipt2	0.173550224540453	0.476345	NA	10.1942088994688	0.00142836531158492	0.0197513
Tpm3-rs7	0.0081460200066915	1.97015	NA	10.1887756873382	0.00143256076837363	0.019778
Nrros	0.153271193997703	-0.579753	NA	10.1836751970506	0.001436510665237	0.0198044
Mok	0.355591266862691	0.363369	NA	10.1771647875831	0.00144156846359594	0.0198238
Gm32926	0.142540494838817	0.53493	NA	10.1482448174444	0.0014642548192614	0.0200725
Gm14443	0.140120409738841	0.626673	NA	10.1402852347328	0.00147056199823776	0.020118
Gm47814	0.0326088537492965	1.02045	NA	10.1382334648406	0.0014721922809044	0.020118
Gm50330	0.0323807242684011	1.0996	NA	10.1384144018417	0.00147204843948648	0.020118
Gm17227	0.0600444869277343	0.827244	NA	10.1221522010926	0.0014850336364547	0.0202459
Zfp513	1.01308018429062	-0.219291	NA	10.118709170394	0.00148779771776559	0.0202678
Gm16579	0.00513357124707266	-1.44269e+08	NA	10.1147804195332	0.00149095810766771	0.020295
Mief1	1.05698335379369	-0.214597	NA	10.1079306153943	0.00149648455119417	0.0203543
Gm16283	0.0345465307791587	1.05636	NA	10.1062812114843	0.00149781839413317	0.0203566
Zfp87	0.171443565251131	-0.558502	NA	10.0956905256048	0.00150641164448865	0.0204415
Plod3	0.185069592274833	0.491516	NA	10.0939847143947	0.00150780039946534	0.0204444
Hscb	0.713253228238286	0.246468	NA	10.0874166218833	0.00151315982018914	0.0204865
Parp16	0.474545566067544	-0.328218	NA	10.085036519959	0.00151510669422673	0.0204957
BC028528	0.0119096754736974	-2.61617	NA	10.0688295374637	0.0015284313492528	0.0205196
Fbxo45	0.921774872633346	0.218389	NA	10.0757029874243	0.00152276586192806	0.0205196
Gas2l3	0.631343909178158	0.277652	NA	10.0710292260056	0.00152661592035992	0.0205196
Cep97	0.405319541912387	0.3187	NA	10.077679227463	0.00152114087597768	0.0205196
Exog	0.388473835244751	0.327283	NA	10.071317876	0.00152637785639002	0.0205196
Lrrc51	0.209047703929319	0.446682	NA	10.0794038268781	0.00151972424060483	0.0205196
Susd1	0.0398395467976482	0.983792	NA	10.0729372242166	0.00152504299710104	0.0205196
Cela1	0.0262527130254604	1.18903	NA	10.0685754723132	0.00152864117313532	0.0205196
Zfp738	0.517465698643685	0.29236	NA	10.0642454671373	0.00153222167149866	0.020536
A430010J10Rik	0.321415350459251	-0.411185	NA	10.0539646568094	0.00154075700500428	0.0206187
Ddah2	0.129284446941059	-0.597856	NA	10.0519936956153	0.00154239883355971	0.0206249
Ccdc116	0.0395811157850119	-1.18729	NA	10.0405690316877	0.00155195067595596	0.0207367
Mplkip	1.09103558749486	-0.210074	NA	10.0311230207146	0.00155989349199487	0.020796
Trim17	0.493315929168227	-0.332435	NA	10.021588870253	0.00156795221033086	0.0208705
Gm15535	0.041664046901027	0.942399	NA	10.019229808301	0.00156995270679234	0.0208812
Tbccd1	0.419685903299451	-0.354381	NA	10.0046854430164	0.00158234368217613	0.0209025
Nkiras2	0.552903179036017	0.276971	NA	10.0127330045242	0.00157547541413051	0.0209025
Zbtb5	0.270589910337129	0.415231	NA	10.010886093386	0.0015770490013082	0.0209025
6230400D17Rik	0.226600010991725	0.421468	NA	10.0056642816011	0.0015815066642535	0.0209025
Cyp4x1	0.111044784109215	0.603245	NA	10.0070494805824	0.0015803229290899	0.0209025
Gm47950	0.00188249660402252	3.87642	NA	10.0153435054375	0.00157325395501736	0.0209025
Dpy19l1	0.221824717673863	-0.462206	NA	9.99365772599182	0.00159180471757475	0.0209798
Inha	0.557659163215721	-0.302468	NA	9.98869863430091	0.0015960779559466	0.0210044
Cep128	0.20182207551803	-0.528772	NA	9.98623672664339	0.00159820369426769	0.0210165
Cdc34b	0.00981195333457117	-3.36363	NA	9.98364981976625	0.00160044045593995	0.0210301
Gm47794	0.00528876113886422	-1.44269e+08	NA	9.98027637531454	0.00160336206350132	0.0210526
Mid2	0.805732347542071	-0.241824	NA	9.97508920293758	0.00160786502219913	0.0210958
Rad51	0.00668097036167996	2.00964	NA	9.95632410850503	0.00162426226571109	0.0212789
Pinx1	0.30464984900816	-0.400456	NA	9.94203720012652	0.00163685999324342	0.021411
Ap3m1	1.04828036913066	-0.212259	NA	9.94028820603447	0.00163840898961824	0.021411
Tm6sf1	0.142122633047032	0.554074	NA	9.94221686025058	0.00163670096139538	0.021411
Xlr4b	0.053629161742294	0.94857	NA	9.93933049110028	0.0016392578193432	0.021411
Usf1	0.904192471661622	0.220074	NA	9.90893973027892	0.00166642620282815	0.0217171
Gm12996	0.0296776281260596	-1.44815	NA	9.89313215467151	0.0016807377249732	0.0218418
Arhgap19	0.0183514972492055	1.48684	NA	9.89284128489293	0.0016810022308554	0.0218418
Gm36569	0.0297856255580303	-1.4088	NA	9.88836806251663	0.00168507532862379	0.0218773
Nrp1	0.0525845441677952	-1.0075	NA	9.88295954692396	0.00169001342593227	0.0218773
Dancr	0.272336279955137	0.420552	NA	9.8839952209481	0.00168906669750615	0.0218773
Gm12525	0.0169269226248844	1.424	NA	9.88566696257811	0.00168753966258949	0.0218773
Gpr12	0.0410025825057704	-1.11895	NA	9.88092569258685	0.00169187417526833	0.0218852
Ppp2cb	0.332925986512245	0.368547	NA	9.87880233229964	0.00169381902916672	0.0218941
Gm45716	0.279211133640462	-0.395265	NA	9.8665381239461	0.00170509665638201	0.021991
Mgat4b	1.04459194247455	0.203995	NA	9.85360795335525	0.0017170691461701	0.0221127
Edc4	0.416026723684164	0.318511	NA	9.84545214312871	0.00172466470015717	0.0221889
Gm38348	0.0558901012218708	-1.46009	NA	9.83562122154235	0.00173386560015749	0.0222644
Zfp563	0.376816590670881	0.333475	NA	9.83551734863785	0.00173396308158444	0.0222644
Duox1	0.0357784734225985	1.28991	NA	9.82909666295817	0.00173999949380318	0.0222927
4930405J17Rik	0.00697449910037263	2.15734	NA	9.83179440256107	0.00173746062031717	0.0222927
Slc16a13	0.0957899417526093	-0.812352	NA	9.81514474520165	0.00175318997284267	0.0224287
Gm12860	0.0561179723476206	0.898034	NA	9.78044937109059	0.00178643321554225	0.0227872
Ccer2	0.0292943747100825	-1.39957	NA	9.77800724373061	0.00178879707574386	0.0228006
Has3	0.00620729341251515	2.32576	NA	9.77324531290687	0.00179341552068806	0.0228428
Olah	0.0614884049569078	0.847861	NA	9.7615176409312	0.00180484145470831	0.0229705
Ndc80	0.0123234248079874	1.81024	NA	9.76025555707542	0.00180607545893916	0.0229705
Gm36423	0.0129729382464618	1.67336	NA	9.75652614088802	0.00180972690358476	0.0230002
Glra1	0.417617800199408	-0.577657	NA	9.75425414496777	0.00181195506787535	0.0230117
Foxn2	0.334473002266248	-0.3944	NA	9.74986975426777	0.00181626274337078	0.0230329
Vgf	0.449919335554337	-0.31374	NA	9.75095427837475	0.00181519622959865	0.0230329
4930473D10Rik	0.0120703774202927	-3.52642	NA	9.7408390616294	0.00182516818385862	0.0230954
F930017D23Rik	0.0120703774202927	-3.52642	NA	9.7408390616294	0.00182516818385862	0.0230954
Clba1	0.428096340475272	-0.328904	NA	9.72945133373783	0.00183646113849042	0.023171
2010109A12Rik	0.0549514633273838	-1.09784	NA	9.727096349693	0.0018388053533143	0.0231838
Gm26907	0.0221332736435715	1.73123	NA	9.7253830466865	0.00184051272865829	0.0231886
Zkscan7	0.0834569706706043	0.703714	NA	9.72266933159948	0.00184322034620269	0.0232059
Gm34788	0.0100618914508007	-3.40543	NA	9.71449098730096	0.0018514047763405	0.0232328
Smad3	0.0693052833938243	-0.904903	NA	9.71438326477988	0.00185151282464207	0.0232328
Cul7	0.520964649928407	-0.308856	NA	9.7120736160194	0.00185383099778683	0.0232389
Cenps	0.381958431754731	0.322539	NA	9.66977558589045	0.00189680973771014	0.0237265
Casp8	0.0144503588540506	-2.7754	NA	9.66432502352586	0.00190242105602812	0.0237646
Vax2os	0.161911944436644	-0.541254	NA	9.64247618892717	0.00192508386674113	0.0239975
Fxyd6	0.732356286081989	-0.243992	NA	9.64215906231053	0.00192541481672393	0.0239975
Zfp9	0.264890627152849	0.410509	NA	9.64089376707399	0.0019267358401472	0.0239975
9030624G23Rik	0.0926331162620447	0.640734	NA	9.63389735239907	0.00193405701981474	0.0240715
Msh6	0.268415684823104	-0.431973	NA	9.63025037851663	0.00193788446581761	0.0240939
Stat2	1.09121574517968	-0.205916	NA	9.61942663136416	0.00194928914111194	0.0241851
Cyp4f17	0.215979017424367	0.416108	NA	9.60975826927844	0.00195953399391727	0.0242527
Imp4	0.603290192957998	0.263594	NA	9.60185380476003	0.00196795035332307	0.0243197
Fastkd1	0.214302884942073	0.422743	NA	9.60018144240091	0.00196973571396403	0.0243246
Lrp4	0.18580033418992	-0.497638	NA	9.59695218820651	0.0019731878145056	0.0243499
Gm11714	0.00504827456950159	-1.44269e+08	NA	9.5903843255645	0.00198022786766654	0.0244023
Fkbp5	0.560659882288824	-0.281026	NA	9.58653608988471	0.00198436460445053	0.0244299
Ldlrad3	0.181385434117025	-0.513986	NA	9.57128228613738	0.00200084843216479	0.0245523
Col14a1	0.00180090609578844	1.44269e+08	NA	9.55871823524187	0.0020145299251227	0.0246854
Sav1	0.176173920791456	-0.513082	NA	9.55564117866399	0.00201789510142593	0.024708
Avp	0.140278364937691	0.625867	NA	9.55444375848857	0.00201920618314554	0.024708
Gm28198	0.642186989629026	0.250219	NA	9.54878764350771	0.00202541088281294	0.0247145
G2e3	0.261936818957147	0.399491	NA	9.55027657846438	0.00202377566279636	0.0247145
Serpine1	0.00266324206948453	3.15366	NA	9.55004748083322	0.0020240271816046	0.0247145
Rasd2	0.487958621323764	-0.30385	NA	9.54667338940188	0.00202773516234849	0.0247256
Gm14703	0.0238202491254603	1.10606	NA	9.51629488729613	0.00206143182868402	0.0250664
Ankrd27	0.450355339079125	0.303587	NA	9.51077467085122	0.00206761574915149	0.0251241
Atmin	0.610223866629771	0.259135	NA	9.50643362030817	0.00207249195195058	0.0251658
Lin54	0.531877464457854	-0.286855	NA	9.49811780448528	0.00208186553508756	0.0252615
Hmox1	0.017587634727741	1.50314	NA	9.49596914011263	0.0020842944956807	0.0252615
Abca8b	0.174292522269093	0.489678	NA	9.4839377768129	0.00209794860720641	0.0253865
Pou3f3	0.11808593921889	-0.693377	NA	9.47520057352545	0.00210792112490513	0.0254542
Cradd	0.926337516275074	-0.221942	NA	9.4758864002566	0.0021071365950654	0.0254542
Gm16867	0.147862912876064	-0.612066	NA	9.47087663701956	0.00211287418683286	0.0254787
6330418K02Rik	0.628880248371935	0.253326	NA	9.47102747198616	0.00211270120695205	0.0254787
Tor2a	1.03352523345112	-0.209692	NA	9.46518153016213	0.00211941595234521	0.0255399
C2	0.0576708695021212	-1.02856	NA	9.45682851805701	0.00212904796590913	0.0256212
Tesk2	0.327163001295994	0.352106	NA	9.44797033067073	0.00213931105612481	0.0256909
AK157302	0.042186366388255	0.974818	NA	9.44326927098088	0.00214477808265698	0.0257388
Slit3	0.00880040607348884	-3.35579	NA	9.44108283720615	0.00214732559221743	0.0257517
Gm4890	0.00778431740397892	2.37426	NA	9.43562779641342	0.00215369489760052	0.0258103
Cmtm6	0.0836811311193971	-0.850055	NA	9.43283156111985	0.00215696721264464	0.025814
Abcc6	0.0192083714386502	1.60628	NA	9.4330357166724	0.00215672812740899	0.025814
Abhd14b	0.941710075480512	-0.219188	NA	9.42935106744288	0.00216104733745965	0.0258451
Prune1	0.531305774326241	0.279956	NA	9.42181917484324	0.00216990369124911	0.0259094
Gm47096	0.0252865520642328	1.1253	NA	9.42099364545865	0.00217087662517841	0.0259094
Cenpj	0.0478821151384033	-1.09544	NA	9.41296316149448	0.00218036414947551	0.0259963
Asb5	0.108431566929256	-0.709183	NA	9.41230889893858	0.00218113897237855	0.0259963
Abca3	0.967393792266614	0.209112	NA	9.40696603469565	0.00218747683122212	0.026054
Cdc25a	0.0906982823996246	0.664771	NA	9.399052351093	0.00219689863909147	0.0261483
Usf3	1.00118852723027	-0.211287	NA	9.39690497222307	0.00219946234615556	0.026161
1110032F04Rik	0.0463618456733376	0.840926	NA	9.39217306900324	0.00220512238338849	0.0262104
Adipor2	1.03229789873411	-0.20914	NA	9.38979487672702	0.00220797262437295	0.0262264
Itpkc	0.164201930093328	-0.584271	NA	9.38380918916071	0.00221516297816326	0.0262939
Ramp3	0.0883456320316408	0.843302	NA	9.37334675904384	0.00222778819095465	0.0264078
Llgl2	0.00825617511059838	2.27394	NA	9.37167708113918	0.00222980977152826	0.0264139
Serpinb6a	0.977803833333676	-0.213047	NA	9.364668050883	0.00223831636898166	0.0264607
Lhpp	0.111184796568339	-0.672154	NA	9.35939879017358	0.00224473316156799	0.026486
1700113H08Rik	0.014828199509519	-2.2449	NA	9.3570295395812	0.00224762446751715	0.0264989
Coq8b	0.983432761817075	0.204578	NA	9.34438048971637	0.00226312478768581	0.0266636
Gm15559	0.232461914656877	0.41096	NA	9.3397092082077	0.00226887644212021	0.0266953
Dnajc16	0.325862739467358	0.359962	NA	9.33758582150414	0.00227149582937165	0.0267081
Mfge8	0.0370814491875632	-1.41635	NA	9.33482499137521	0.00227490615181401	0.0267121
Grem1	0.0173626603031751	1.3646	NA	9.33560463659636	0.00227394256668869	0.0267121
Gne	0.543119401424144	0.278425	NA	9.32942672074418	0.00228158940658463	0.0267255
Miat	0.0084719911665079	1.70686	NA	9.3297783173111	0.00228115351101432	0.0267255
Gramd1c	0.0290872300590683	-2.00641	NA	9.32628055913718	0.00228549365981804	0.0267285
Slc44a4	0.00455922192511968	2.52551	NA	9.28279799194723	0.00234015371337325	0.0271673
Gm13091	0.0303520665080388	-1.54754	NA	9.23594208068607	0.00240054161834502	0.0277759
Zkscan8	0.164744896891025	-0.53451	NA	9.23347632385352	0.00240376296900976	0.0277947
Gm36210	0.0112295521569553	-3.45717	NA	9.21967391676831	0.00242187615342525	0.0279856
Lin28b	0.149338714885822	-0.600509	NA	9.21127507030092	0.00243296590997668	0.0280765
Gm15637	0.00500187937896659	-1.44269e+08	NA	9.20856497089912	0.0024365552937027	0.0280993
E530011L22Rik	0.0340703605969015	0.9694	NA	9.2064818630174	0.00243931791556225	0.0281126
Gm20492	0.0632946944457329	0.754742	NA	9.20468353846439	0.00244170541570787	0.0281206
Arc	0.406669192740094	-0.350902	NA	9.20205771729326	0.00244519578418915	0.0281246
Col6a2	0.204425368246588	-0.492901	NA	9.19995735106505	0.00244799134005635	0.0281382
Il18	0.0668288658035997	0.714822	NA	9.17106865851117	0.00248677278950575	0.0285088
Ncmap	0.165278188535731	-0.528772	NA	9.14979233691578	0.00251573362677317	0.0287651
Gm31374	0.00753275398113108	2.06972	NA	9.13032903806953	0.00254252661923523	0.0289954
Myh7b	0.0226704416234623	-1.66621	NA	9.11643915654916	0.00256182438382589	0.0291583
Gm27151	0.0320172948013242	-1.37327	NA	9.11506770414777	0.00256373785010786	0.0291611
Mapk4	0.10314692852297	-0.632895	NA	9.08933780199805	0.00259990687931976	0.0294955
Myo19	0.257364360111692	0.375004	NA	9.08555390930789	0.00260526952482209	0.0295371
Gm28905	0.479512502251805	-0.296209	NA	9.07381615242835	0.002621976229485	0.0296879
Sox6	0.0821112695994435	-0.842503	NA	9.06488843307485	0.00263475616938429	0.0298133
Zc3h8	0.751419405392878	0.228016	NA	9.04686360664468	0.0026607517490183	0.0299906
Rasl10a	0.0179119015415361	1.57158	NA	9.04913166675494	0.00265746645075505	0.0299906
Tyk2	1.01251122484181	-0.205863	NA	9.04452286641508	0.00266414665209441	0.0300095
Gm37459	0.0383888552216264	-1.30227	NA	9.03723684632808	0.00267474216162605	0.030089
Pusl1	0.299787775567032	-0.377515	NA	9.02988681262073	0.0026854741468562	0.030133
AA986860	0.0141498082166216	1.49115	NA	9.02995372686118	0.00268537624645638	0.030133
Dusp2	0.010597147657725	-3.34867	NA	9.02143577730019	0.00269786782458118	0.0302284
Socs4	0.213861738902602	-0.440889	NA	9.02054001783071	0.00269918488273251	0.0302284
Prtn3	0.0612818078205813	0.844825	NA	9.0145736242375	0.00270797410884512	0.0302525
Bcl2l10	0.00906841221689346	1.82356	NA	8.9962539002838	0.00273514346879421	0.0304941
Fam83h	0.0306583809067152	-2.57777	NA	8.99206447143983	0.00274139548731362	0.0305247
6330409D20Rik	0.0582354445541076	0.838406	NA	8.9853181112647	0.00275149383432104	0.0306176
4921507P07Rik	0.0730162461883225	-0.821771	NA	8.97250742068459	0.00277077379650565	0.030773
Gm15787	0.180302572569302	0.492308	NA	8.97291277051583	0.00277016165070203	0.030773
Gm19967	0.0407154239157381	1.31111	NA	8.959624446739	0.00279030101792573	0.0308917
L2hgdh	0.414850288908182	0.302659	NA	8.95506017800353	0.00279725276059661	0.030949
Inca1	0.155574055885601	0.485905	NA	8.95387607126059	0.00279905912275566	0.0309494
Esr1	0.194988589483834	-0.510558	NA	8.95205529880839	0.00280183903567225	0.0309605
Gm43696	0.434357933982592	-0.308753	NA	8.94326276364806	0.00281530281698029	0.0310699
Diaph3	0.0142114099679715	-2.25349	NA	8.93763456901086	0.00282395562403461	0.031126
Zfp111	0.082748863502373	0.663986	NA	8.9357854238727	0.00282680440167125	0.0311311
Slc8b1	0.0612443145872558	0.841563	NA	8.93501364752843	0.0028279942576611	0.0311311
Noc3l	0.230278415248272	0.391125	NA	8.93268113229507	0.00283159341666038	0.0311511
Leprot	0.45985925845184	0.284281	NA	8.91487950976489	0.00285921579423403	0.0313956
Gm5149	0.322284657333608	-0.447481	NA	8.90093937191459	0.00288103749351326	0.0315384
1500002C15Rik	0.0289398132328657	1.1786	NA	8.90079369636175	0.00288126642355805	0.0315384
Ano2	0.01740032098938	-1.89475	NA	8.89721130414395	0.00288690199749178	0.0315802
Gm30340	0.169211667495118	-0.481616	NA	8.89380288575287	0.0028922742890363	0.0316088
Atp13a1	0.611236240089307	-0.261034	NA	8.88949027332331	0.00289908632229047	0.0316088
4933439C10Rik	0.897876478159719	-0.215661	NA	8.88866784963109	0.00290038724089579	0.0316088
1700001P01Rik	0.00224672341565313	3.77549	NA	8.88895515002904	0.00289993271862388	0.0316088
Hao1	0.00224672341565313	3.77549	NA	8.88895515002904	0.00289993271862388	0.0316088
Kctd19	0.00224672341565313	3.77549	NA	8.88895515002904	0.00289993271862388	0.0316088
Pcdhga4	0.013067541458341	-2.7031	NA	8.88306809991999	0.00290926077435755	0.0316394
Klhl31	0.0128027785707819	-2.185	NA	8.86879232022654	0.00293200767214925	0.0317944
Tgif2	0.00212383707945123	3.77206	NA	8.85351307170184	0.00295655385693373	0.0320407
Odf2l	0.481365788087434	-0.29009	NA	8.83663425309851	0.00298391272025287	0.032257
Pcdhb11	0.102603088699955	-0.680883	NA	8.81428355294102	0.00302053748857369	0.0324717
Coa4	0.18913378352033	-0.460648	NA	8.8172563387707	0.00301563992909229	0.0324717
Fhdc1	0.0170124412582443	1.43881	NA	8.81831861867732	0.00301389181911419	0.0324717
9330162012Rik	0.710530171550446	-0.242588	NA	8.80689371174652	0.00303274705729504	0.0325829
E330017L17Rik	0.105655049899189	0.584837	NA	8.80383100047816	0.00303782199590649	0.0326173
Slc35f3	0.905047500013514	-0.222742	NA	8.79555944878671	0.00305157122010504	0.0327246
A830052D11Rik	0.0718039305334746	-0.897136	NA	8.78300167087253	0.00307256619405349	0.0329295
Gm50050	0.0136678701953186	1.45351	NA	8.77684772768185	0.00308290835222463	0.0330201
Gm42303	0.0842149294084321	-0.699472	NA	8.77405172378425	0.00308761893202044	0.0330502
Tnnt1	0.0611223827860028	-1.06826	NA	8.76505748100702	0.00310282171944085	0.0331661
Bivm	0.640846135651558	0.244049	NA	8.76592327584602	0.00310135497889302	0.0331661
Sirt1	0.47487126200558	0.287561	NA	8.76369984496902	0.00310512310712096	0.0331661
Entpd6	0.331559533175323	-0.367734	NA	8.76039557106447	0.00311073158086389	0.0331754
Adamts18	0.109936111816171	-0.631183	NA	8.75528436947893	0.00311942732187189	0.0332195
Gm36028	0.00754663847097684	2.36304	NA	8.75460953742019	0.00312057726651041	0.0332195
Gm48294	0.00754663847097684	2.36304	NA	8.75460953742019	0.00312057726651041	0.0332195
B230322F03Rik	0.0932658660632029	-0.82608	NA	8.743746282481	0.00313914818642771	0.0333764
Prps2	0.141438368856898	0.490338	NA	8.73192788515718	0.00315947961784636	0.0335109
Gm43434	0.0162669452487957	-1.95023	NA	8.72935914615693	0.00316391635931892	0.0335252
A230077H06Rik	0.0232732414248229	-1.43534	NA	8.72426073688539	0.00317274113972353	0.0335698
Mettl24	0.0143965862901113	-2.33098	NA	8.70587126777251	0.00320477977522636	0.0338883
B3gnt7	0.0527188332269349	-1.0267	NA	8.68992265955383	0.0032328322236762	0.0341228
Erbb4	1.25978512286309	-0.219061	NA	8.68761249033826	0.00323691630170012	0.0341453
Hint3	0.655997377859385	0.24227	NA	8.67972037318557	0.00325090816402307	0.0342514
Gm5087	0.332011953788489	-0.345878	NA	8.66991741891044	0.00326837342919195	0.0343939
Cyp4f16	0.47236932796935	-0.296442	NA	8.66215233673256	0.00328227567517154	0.0345107
Myl1	0.0114715957867169	1.62409	NA	8.66150626377206	0.00328343508147595	0.0345107
Gm15991	0.00827731430033739	-3.13332	NA	8.65431127399292	0.00329637499300983	0.0345869
Apaf1	0.368647625029316	-0.326469	NA	8.65568933520065	0.00329389259324595	0.0345869
Plcxd3	0.502785561910233	0.288744	NA	8.64681301491873	0.00330991552721677	0.0346685
Efna1	0.0224845643275521	-1.51876	NA	8.64392118885029	0.00331515276085725	0.0346769
Saal1	0.767947601754236	0.220409	NA	8.63947077765104	0.00332322913959196	0.0346989
Gm11944	0.701746761143179	0.229358	NA	8.64029213805074	0.00332173707210244	0.0346989
Prss41	0.0675488510701466	-0.953258	NA	8.63228089903397	0.00333631927410022	0.0347186
Ccdc163	0.22015928696161	-0.471888	NA	8.63252415701041	0.00333587553432724	0.0347186
Slc30a7	0.35607065753696	-0.338714	NA	8.63729819204533	0.00332717910429009	0.0347186
Tac2	0.445028619537236	0.325317	NA	8.63187333173735	0.00333706287379861	0.0347186
Msl3	0.523761643015091	0.265952	NA	8.62615347662573	0.00334751645730574	0.034777
Zfp606	0.366915715028596	0.30937	NA	8.62600918516753	0.0033477805941162	0.034777
A330041J22Rik	0.0404874364189301	1.00026	NA	8.6255279887634	0.00334866161506569	0.034777
Zfp866	0.434244000374439	-0.31757	NA	8.62425303352381	0.00335099706703095	0.0347806
Mterf4	0.776399482977322	-0.229535	NA	8.62264501696501	0.00335394498077308	0.0347904
Cnksr1	0.00834511750163695	1.797	NA	8.61925972199661	0.00336015973563635	0.0348342
Grin3a	0.117650200875608	0.55722	NA	8.6135325481734	0.00337070041952005	0.034904
Cd247	0.0035866474695493	3.06725	NA	8.61157533255605	0.00337431032041095	0.0349186
Myo1a	0.0435101124265049	0.949635	NA	8.60762125811158	0.00338161524414089	0.0349734
Gm16499	0.0108793209051842	1.61335	NA	8.60635726389897	0.00338395379215158	0.0349769
Gm29123	0.00570218656796803	-1.44269e+08	NA	8.59884684237577	0.00339788298633992	0.0350793
Hdhd3	0.385003997855529	0.305721	NA	8.5918957431291	0.00341082680893702	0.0351921
4930405H06Rik	0.0059890388906102	-1.44269e+08	NA	8.58290764990776	0.003427638174068	0.0351977
Clcnkb	0.0059890388906102	-1.44269e+08	NA	8.58290764990776	0.003427638174068	0.0351977
Gm12052	0.0059890388906102	-1.44269e+08	NA	8.58290764990776	0.003427638174068	0.0351977
Gm38590	0.0059890388906102	-1.44269e+08	NA	8.58290764990776	0.003427638174068	0.0351977
Cldn5	0.00985540878031596	-3.31679	NA	8.59035537673387	0.00341370194867929	0.0351977
Gm33045	0.017401841980427	-2.03976	NA	8.58664801973485	0.00342063195398266	0.0351977
Slc4a2	0.0842438325928511	-0.756648	NA	8.58632800722925	0.00342123081044436	0.0351977
Hyal2	0.186511740151433	0.460367	NA	8.58189577093063	0.00342953606857528	0.0351977
Gnat1	0.01104442267758	1.68248	NA	8.58943663023121	0.00341541799017789	0.0351977
Adprm	0.62519515608844	0.243613	NA	8.5800727603092	0.00343295803174244	0.0352121
Npm3	0.435327162370741	-0.311579	NA	8.57425218336129	0.00344390707497334	0.0352522
Ankrd42	0.204611817190175	0.419626	NA	8.57369387494028	0.00344495917038917	0.0352522
Hist1h2bh	0.00842589841246019	1.91017	NA	8.56035635254844	0.00347019030651241	0.0354688
Zfp986	0.0201513942146448	-1.73361	NA	8.55776377670752	0.0034751165728266	0.0354983
B230369F24Rik	0.693390406837854	-0.238975	NA	8.55388926966984	0.00348249195899033	0.0355528
Gm38004	0.00479896751781952	-1.44269e+08	NA	8.54798738381925	0.00349375721898914	0.0356053
Nsl1	0.00479896751781952	-1.44269e+08	NA	8.54798738381925	0.00349375721898914	0.0356053
Pxylp1	0.041717161144352	-1.04244	NA	8.53762491876163	0.00351362642315707	0.035766
Rnf213	0.0698555789170807	-0.802451	NA	8.5204018916277	0.00354690493219499	0.0360416
4833417C18Rik	0.0604438603794472	-1.54985	NA	8.51910362444839	0.00354942641990451	0.0360462
Zfp874a	0.192812410136588	0.456555	NA	8.514892428237	0.00355761794471685	0.0361084
4930557K07Rik	0.0239682185193438	-3.11054	NA	8.51100112683085	0.00356520431823115	0.0361433
BC024978	0.1624038520872	0.460037	NA	8.50860239211796	0.00356988902491425	0.0361698
Gm13054	0.0038299667645034	-1.44269e+08	NA	8.48818378618976	0.00361002086199549	0.036303
Nr1h3	0.0258422656026367	-1.52834	NA	8.49219070397148	0.00360210939919458	0.036303
Nxph2	0.0722645651491681	-0.984864	NA	8.49437327035341	0.00359780745430015	0.036303
Ankef1	0.0510854671674219	-0.90711	NA	8.48393435061518	0.00361843048767525	0.036303
Gm13986	0.0662909573622494	-0.806957	NA	8.49437779060087	0.00359779855009947	0.036303
Tmem209	0.269622641513165	-0.38793	NA	8.48429862239355	0.00361770881381557	0.036303
Prcp	0.618038447269252	-0.261781	NA	8.48403060312867	0.00361823978360598	0.036303
Zfp551	0.100186638390334	0.685534	NA	8.48419021185627	0.00361792357509527	0.036303
Celsr1	0.0120509698077832	2.10092	NA	8.48503716911327	0.00361624609794475	0.036303
Cyp2c65	0.0120509698077832	2.10092	NA	8.48503716911327	0.00361624609794475	0.036303
Gm20455	0.0120509698077832	2.10092	NA	8.48503716911327	0.00361624609794475	0.036303
Gm14004	0.0197129801966501	-1.75122	NA	8.45770809075408	0.00367077531182243	0.0366804
2510046G10Rik	0.318409316638259	-0.388158	NA	8.45205862628533	0.00368215156414177	0.036773
Sun2	0.329642993935172	0.323971	NA	8.43956606447393	0.00370743525490029	0.0369409
1700012I11Rik	0.0130753520981091	1.92063	NA	8.4345054993041	0.00371772755641862	0.0370223
Cdc14a	0.0818568068522134	-0.760029	NA	8.43101108512647	0.00372485155251169	0.0370509
Adra2a	0.0263543559567976	1.11089	NA	8.42658807833864	0.00373388858172571	0.0371196
Gm28523	0.00355056021172102	-1.44269e+08	NA	8.41792496376641	0.00375165366321301	0.0372388
Rgn	0.00460155531541093	-1.44269e+08	NA	8.41612544323988	0.00375535464265392	0.0372388
Dna2	0.145661700274398	0.499888	NA	8.41942319414558	0.00374857516391362	0.0372388
A430018G15Rik	0.0905315191053524	0.626604	NA	8.41554284290031	0.00375655364241483	0.0372388
Fank1	0.0630048044402737	-0.918506	NA	8.413489710284	0.0037607821257311	0.0372547
Gtf3c4	0.468825496026553	-0.289814	NA	8.41268826538474	0.00376243403813235	0.0372547
Aifm2	0.219463714177211	0.428541	NA	8.40910985307536	0.00376981876255667	0.0372991
Acp6	0.378468680755782	-0.337238	NA	8.4007838314953	0.00378705822602582	0.0373924
Jakmip1	0.928370024894446	-0.206905	NA	8.40104916598082	0.00378650760098173	0.0373924
Car1	0.0247140232957515	-1.73595	NA	8.39477993847708	0.0037995393841449	0.0374097
Fam131c	0.0449307017169724	-1.01265	NA	8.39528508470471	0.00379848765234226	0.0374097
Fmnl1	0.178822439279518	-0.455649	NA	8.39689524668649	0.00379513721726278	0.0374097
Zfp454	0.104162339590907	0.660586	NA	8.39570402614356	0.00379761562669254	0.0374097
Gm12204	0.0104153981064601	1.80432	NA	8.39486715399373	0.00379935777727173	0.0374097
Nfia	1.47883875496859	-0.219867	NA	8.38666925861013	0.00381646674930396	0.037534
B630019A10Rik	0.0194521712463746	1.33025	NA	8.38250232557398	0.00382519316538043	0.0375728
Tep1	0.162218773705765	0.525138	NA	8.37962143342581	0.00383123822126888	0.0375944
Adam2	0.786018782391397	-0.290782	NA	8.37563484566256	0.00383961943386752	0.0376343
Kcns1	0.0173527041028307	1.40091	NA	8.36864752605186	0.00385435429891724	0.0377151
2600006K01Rik	0.00242131426376069	3.67445	NA	8.36670424366639	0.00385846251713136	0.0377342
Gpr62	0.344658051123395	-0.329435	NA	8.3438044489268	0.00390721123992336	0.0381254
Snhg4-1	0.0111112258004104	1.6588	NA	8.34263552911167	0.00390971637430821	0.0381285
Gan	0.683858704287238	0.22914	NA	8.34034143338633	0.00391463765005398	0.0381338
Fosl1	0.0943092294467822	0.604761	NA	8.32510209741955	0.00394748946066587	0.0384254
Ceacam3	0.0211099506520968	1.83884	NA	8.32441630876616	0.00394897441546784	0.0384254
Enc1	0.0980606794003744	0.695061	NA	8.32292496901206	0.00395220561330794	0.0384354
Slc22a3	0.034101261157841	0.902929	NA	8.31361464683746	0.00397243869574278	0.0386106
C78859	0.168827865379465	-0.51596	NA	8.29149307168619	0.00402093715530722	0.0390385
Zfp235	0.167971578971438	-0.509526	NA	8.28646493602574	0.00403204448612426	0.0391028
Spsb1	0.0148742492651465	-2.33633	NA	8.28340349557063	0.00403882261621992	0.039125
Lrp10	0.726636543929381	-0.229948	NA	8.27568082892986	0.00405597245770123	0.0391823
Rad52	0.418790971662258	0.28559	NA	8.27620149370755	0.00405481388162286	0.0391823
5430402O13Rik	0.114028025493492	0.609069	NA	8.27835637055044	0.00405002246222931	0.0391823
Htr2a	0.108381226379879	0.622553	NA	8.27615019969636	0.00405492800538099	0.0391823
Gm48855	0.255658826786231	-0.443988	NA	8.2709576081477	0.00406649791669848	0.0392622
Wdpcp	0.810306439086195	0.211351	NA	8.26863103905738	0.00407169278013214	0.0392906
Hacd4	0.046204515503832	0.881206	NA	8.26573141427043	0.00407817664894445	0.0393314
Tesc	0.0165761232089829	1.39884	NA	8.25736147410307	0.00409695177251067	0.0394906
5930430L01Rik	0.15797524242625	-0.526409	NA	8.24036810642258	0.00413534190859226	0.0397508
Mettl3	0.77780345562793	-0.224962	NA	8.23802117700366	0.00414067263478434	0.0397801
Gm38085	0.0537816693167639	0.75253	NA	8.23421407627303	0.00414933482850424	0.0398414
Dedd2	0.657334580357793	0.230747	NA	8.23169392584856	0.00415507900966692	0.0398526
1700012P22Rik	0.00331487787482084	3.00719	NA	8.23008834863271	0.00415874282654359	0.0398659
Pelp1	0.475242178891741	-0.285661	NA	8.22252960270535	0.00417603562780055	0.0399877
1700010J16Rik	0.00243379911116513	3.02368	NA	8.21598201068457	0.00419107431914145	0.0400689
Eri1	0.513089461343978	0.268922	NA	8.21081969912112	0.00420297014498149	0.0401574
Eps8l1	0.165155440378277	0.488248	NA	8.20702111804487	0.00421174540506621	0.0401972
Hist1h2bc	0.748014209514477	-0.225532	NA	8.20481437592305	0.004216851859935	0.0402239
Pif1	0.00897752535838306	-3.1653	NA	8.19908144856335	0.00423014748828148	0.0403286
Itgb8	0.00447664066702187	2.49056	NA	8.19798891388223	0.00423268610150839	0.0403305
Gm13936	0.0514575832678679	0.84494	NA	8.18807369644193	0.00425579617164155	0.0404846
Gnptab	0.493370123036096	0.27416	NA	8.18303624389181	0.00426758650492133	0.0405746
Kdm1b	0.155573311029589	0.500123	NA	8.17598096059469	0.00428415560521023	0.0406957
Prdm9	0.035874016068632	-1.10937	NA	8.16040651270454	0.0043209640943249	0.0409704
Paqr8	0.0580705377442208	-0.882989	NA	8.1610466732299	0.00431944481468418	0.0409704
D830030K20Rik	0.0206667985959859	1.21058	NA	8.14366322616597	0.00436089451982783	0.0412593
Zfp867	0.253038049714453	-0.405213	NA	8.14123058742218	0.00436672722708248	0.0412703
Kcnk10	0.02090480954069	-1.47694	NA	8.13724175488998	0.00437630840823705	0.0413379
Slc35f1	0.29988806442941	-0.354688	NA	8.10887011420123	0.0044450780462454	0.0418022
Mdfic	0.0136446295712639	1.55392	NA	8.09673106685277	0.004474837139126	0.0419956
Xlr3a	0.117894648873654	-0.625311	NA	8.09242410258712	0.00448544446830932	0.0420272
Myo15b	0.0321865409015702	0.944059	NA	8.09395636378483	0.00448166783327816	0.0420272
Esyt1	0.0293018960932492	-1.20993	NA	8.0887057400168	0.00449462277882186	0.0420906
Gm15319	0.0140020828147307	1.44481	NA	8.08755786858279	0.0044974600195062	0.0420946
Gm49086	0.0139749762202438	-2.26978	NA	8.08286197154765	0.00450908607939126	0.0421315
Apbb1ip	0.190503243670335	-0.525006	NA	8.06204832960704	0.00456098618410159	0.042535
Gm12802	0.187330329805771	0.445199	NA	8.05361921526499	0.00458217753638346	0.0426813
Armt1	0.45246788045567	0.270048	NA	8.04610357821715	0.00460115696514208	0.0428124
Zfp933	0.870085470896577	-0.208632	NA	8.04294785024993	0.00460915007167176	0.0428182
Cntrob	0.720051595715792	0.225207	NA	8.04298093780084	0.00460906619122596	0.0428182
Gm3055	0.0169300398786472	1.41521	NA	8.04486454175838	0.00460429362020381	0.0428182
Ak7	0.0578449477612596	-0.909215	NA	8.03907160856335	0.0046189875308279	0.0428867
Gm45447	0.212323027013362	-0.428444	NA	8.02919212328675	0.00464415743390756	0.0430517
Rbms2	0.133063072080183	-0.588421	NA	8.02805243574937	0.00464706998850985	0.0430558
Rwdd3	0.0540130241645075	0.785352	NA	8.02492193699554	0.00465507979079953	0.0431071
Kctd5	0.887572227749897	-0.206076	NA	8.01121348339622	0.00469032079048348	0.0434104
Mylk	0.110854145035349	-0.652613	NA	8.00387893335958	0.00470928763857465	0.0435004
Rnf40	0.64311925388557	0.23008	NA	8.0039757477345	0.00470903677202438	0.0435004
Mettl1	0.526327087815366	0.253736	NA	8.00400919901559	0.00470895009583691	0.0435004
Ifitm7	0.267400292112684	0.368463	NA	8.00359215503434	0.00471003082190249	0.0435004
1700113A16Rik	0.0696652144003713	0.659851	NA	8.00256642563555	0.00471268996866924	0.0435019
Cnnm4	0.25313148900113	-0.424415	NA	7.99917528308708	0.00472149221672837	0.0435601
Vps26c	0.543342848363041	-0.263634	NA	7.9954692386199	0.00473113101066885	0.043626
Sgpl1	0.235883959602746	-0.402704	NA	7.99298191531617	0.00473761136431892	0.0436626
Fig4	0.784467648983942	0.208703	NA	7.98502716004668	0.00475839711424146	0.0437848
4932415D10Rik	0.0039111457948432	-1.44269e+08	NA	7.96639740574196	0.00480744120248351	0.0441806
Tspo	0.0258858522525598	1.15506	NA	7.96383780469437	0.00481421967657472	0.0442051
Dock10	0.222327309765172	-0.404118	NA	7.96107360905609	0.00482155091357569	0.0442491
Mcub	0.53185348614806	0.259188	NA	7.95705035420174	0.00483224178984129	0.0442854
Gm47525	0.0249095903460213	1.49071	NA	7.95672112166037	0.0048331177188401	0.0442854
Pou5f2	0.0439331766927135	0.906659	NA	7.95284670137947	0.00484343785262807	0.0442999
Zscan22	0.229811633848023	0.370015	NA	7.94428809562316	0.00486631476699303	0.0444061
Zfp715	0.0966449326103586	0.564589	NA	7.94320289756467	0.00486922333088261	0.0444062
Tvp23bos	0.00310556425741536	2.63465	NA	7.93705385929759	0.00488573758373854	0.0445335
Abtb2	0.124039277553544	0.548043	NA	7.9184482220449	0.00493605476013087	0.0449452
Pkp2	0.0111460241466334	-2.09322	NA	7.9155659237567	0.00494389679883363	0.0449506
Kcnk12	0.0597625884699962	-0.809134	NA	7.91444010659786	0.00494696332511073	0.0449506
Cmpk2	0.335359961677357	-0.334814	NA	7.91458118243651	0.00494657895327588	0.0449506
Gm15728	0.0430294109848862	-1.09972	NA	7.90840574064568	0.00496343295859662	0.0450387
Dusp4	0.0418949970620008	0.887771	NA	7.908050587228	0.00496440402154068	0.0450387
Mgat1	0.916635959620376	-0.202315	NA	7.9049271748336	0.00497295242580068	0.0450928
Adam19	0.26354891503683	0.36181	NA	7.9012763692093	0.0049829632708971	0.0451366
Ccdc17	0.0518652042291963	-0.967553	NA	7.89274947145054	0.0050064249405351	0.045302
Gpr165	0.0218761291406933	-1.47256	NA	7.89021720531188	0.00501341411644507	0.0453182
Rgs22	0.0246223885305034	-1.41447	NA	7.87206996338122	0.00506379342676085	0.0456789
Fhl2	0.043535558484753	0.843397	NA	7.86698295462528	0.00507800812106928	0.0457835
Zfp811	0.37608163578912	0.295569	NA	7.85728449512438	0.00510522151388333	0.0459813
Fan1	0.120785224724448	0.547171	NA	7.85496977735888	0.0051117384543486	0.0459925
Plat	0.0412460408680439	0.886585	NA	7.8518083070717	0.00512065308372117	0.0460489
Gm48727	0.0578391079016421	-0.885105	NA	7.84568278380693	0.00513797082403135	0.0461808
Ifnar1	0.798896405347291	-0.213214	NA	7.84251008372815	0.00514696397774498	0.0462378
Limd1	0.0606457449961075	-0.873044	NA	7.8402887959017	0.00515326986699084	0.0462706
Socs6	0.671892249045896	0.22363	NA	7.82412930486536	0.00519938197061579	0.0465899
Adck5	0.490260211641275	0.257197	NA	7.82408231178403	0.00519951668025552	0.0465899
Pate2	0.0170335557700747	-1.62343	NA	7.81307621691361	0.00523116484881513	0.0467773
Gm15336	0.369296599995406	-0.335259	NA	7.81029125874019	0.00523920413966984	0.0468252
Pop1	0.140183279324449	-0.530759	NA	7.802542488631	0.00526163876518271	0.0469618
A830082N09Rik	0.239388816464408	-0.398989	NA	7.80222377227933	0.00526256362420811	0.0469618
Slc1a2	0.331467120028117	-0.323598	NA	7.79778068026276	0.0052754739835877	0.0470529
Gm48604	0.0169564192353808	1.26476	NA	7.79663342916891	0.0052788128139462	0.0470586
Atp13a5	0.00729167988041085	1.97328	NA	7.79312371833672	0.00528904047258997	0.0471257
Noc4l	0.418991354633608	0.282997	NA	7.78155636676122	0.00532289226518026	0.0472835
Rassf10	0.00476201984266597	2.57914	NA	7.78188153903257	0.00532193763717286	0.0472835
Trim11	0.751131965849954	0.21329	NA	7.77714420409174	0.00533586260043989	0.0473734
Nqo2	0.214209963339169	-0.410245	NA	7.77321131761005	0.00534745119833476	0.0474114
Creg2	0.148320722785936	-0.50504	NA	7.77062508435901	0.00535508575541	0.0474475
Gatm	0.0481633862243865	-0.952772	NA	7.75873335306845	0.00539033351987549	0.0477202
0610009L18Rik	0.330733938777032	0.337511	NA	7.75683610761573	0.00539597891978508	0.047728
Tube1	0.0468463246390903	0.826269	NA	7.73709885907627	0.00545506768962777	0.0480647
BC028777	0.0203886659131293	1.20236	NA	7.73714565275081	0.00545492682213623	0.0480647
Ccl28	0.00461359870676226	2.36339	NA	7.72580980441543	0.00548916092182118	0.0483407
Kif21b	0.224760709542467	0.36435	NA	7.72258784278999	0.00549893115539386	0.0484023
Rbm43	0.779204666139378	0.207579	NA	7.70995492585746	0.00553741056080177	0.0486918
Slc35d1	0.84436736835172	-0.206225	NA	7.70242212602104	0.00556048586269553	0.0488701
Gm42517	0.0695717572817616	0.672342	NA	7.69765010370985	0.00557515480016484	0.0489428
Gm15489	0.0156001246370127	1.30994	NA	7.6978271503282	0.00557460986366206	0.0489428
Gm42938	0.0131439398490331	-2.70784	NA	7.69104231263232	0.00559553202339307	0.0490544
Gm12088	0.0139892481739098	-2.14651	NA	7.68597079137841	0.00561122321771609	0.0491426
Sipa1	0.145587312387451	0.46094	NA	7.68684675085226	0.00560850981006415	0.0491426
Sox13	0.011035841367301	-2.44691	NA	7.6808041885316	0.00562725477625148	0.0492335
Ddx23	0.78405032382359	-0.212933	NA	7.68126760587146	0.00562581492249443	0.0492335
Pcsk1	0.113446446736913	0.559742	NA	7.67454244588827	0.00564674714578956	0.0493546
Gjc1	0.388912578724099	-0.323178	NA	7.67317442689886	0.0056510148585383	0.0493671
4732491K20Rik	0.277409063791742	-0.355627	NA	7.648737716571	0.00572780546887525	0.049888

## Sheet: AC21
symbol	baseMean	log2FoldChange	lfcSE	stat	pvalue	padj
Prox1	0.676359344850054	-1.12063	NA	102.852717706241	3.11503138864226e-23	5.28683e-19
Dab1	3.74251372291499	-0.452198	NA	77.231896156955	5.25036352991051e-18	3.00631e-14
Kcnip4	13.9895290283483	-0.379899	NA	77.2065438586928	5.31401120567498e-18	3.00631e-14
Otx2os1	3.32656880926285	-0.580542	NA	74.2241136259278	2.19748548747589e-17	9.32393e-14
Nfib	0.38794415879089	-1.3403	NA	71.8832639424427	6.71507603354741e-17	2.27937e-13
Nefm	0.461517469432961	1.05642	NA	70.1366961236276	1.54788363205648e-16	4.37845e-13
Tcf4	5.6939410915044	-0.317504	NA	69.4863970471683	2.11318336088915e-16	5.12356e-13
St18	0.682874241290749	-0.816619	NA	62.4701264395212	6.15564421055712e-15	1.30592e-11
Slc6a9	0.719507116945409	-0.774189	NA	58.4946746420492	4.20433126823786e-14	7.92843e-11
Neurod4	0.616023339087668	-0.851641	NA	58.2486129835493	4.73652502233202e-14	8.03883e-11
Zfp804b	13.6663744894207	-0.302521	NA	57.8953083708304	5.62091451704532e-14	8.67256e-11
Car2	5.37702413498676	-0.276685	NA	53.9149787803233	3.88498173843569e-13	5.49466e-10
Dscaml1	1.02546216860751	-0.631515	NA	52.9623511558717	6.17847497305004e-13	7.49008e-10
Nckap5	1.91899727806457	-0.510107	NA	53.03564320733	5.96171790195971e-13	7.49008e-10
Lgr5	0.319135045439555	-1.12691	NA	49.7445184151524	2.97248502100664e-12	3.36327e-09
Samsn1	1.44180318171332	-0.514609	NA	44.0533473731071	4.85492373993167e-11	5.14986e-08
Gm30382	2.03917740026683	-0.424711	NA	43.48514107695	6.42344114758862e-11	6.41286e-08
Gabrr2	0.343362134207703	-1.00871	NA	42.5408342190819	1.02336199083557e-10	9.64917e-08
Dnmt3b	0.0498431542309253	-2.91373	NA	42.3504945117896	1.12416085971981e-10	1.00417e-07
Tmem215	0.285915935991986	-0.951211	NA	39.4170404282241	4.79654760101679e-10	4.07035e-07
Akirin1	2.31000629788711	-0.33583	NA	37.4642666653131	1.2641562402449e-09	1.02168e-06
Ebf1	1.10821521884836	-0.527572	NA	36.4452213453545	2.09846409750448e-09	1.61887e-06
Spink13	0.0952427551206994	-1.66445	NA	36.3557830628237	2.19399111859972e-09	1.61897e-06
Cntn4	4.90978321379191	-0.238621	NA	34.6329670512421	5.1779145890252e-09	3.51518e-06
Gm3455	0.0308484877183508	-5.5275	NA	34.0675246201255	6.86698287149331e-09	4.48256e-06
Nfia	3.9174508393296	-0.362872	NA	33.899679819726	7.46762622519927e-09	4.69409e-06
Gabra1	1.04556727859852	-0.510719	NA	33.5638321368159	8.83240992508852e-09	5.3537e-06
Efnb2	1.93309762994807	0.347583	NA	32.9454638987836	1.20337347952866e-08	7.04264e-06
Lgi1	0.137158017031022	1.35723	NA	32.8161926274809	1.28380066565718e-08	7.26289e-06
Gng13	2.43945650368252	-0.337225	NA	32.2030990000553	1.74515873713494e-08	9.55446e-06
Gm45459	0.0657131981274938	-2.12815	NA	31.7579791859025	2.18135293238311e-08	1.15694e-05
2200002D01Rik	0.0339964176370956	-3.70047	NA	31.0361372558071	3.13333782066349e-08	1.57928e-05
Il1rapl2	0.549051135443112	-0.734543	NA	31.0168799408757	3.16377679241599e-08	1.57928e-05
Nfix	0.288319519165534	-0.827093	NA	29.7386013071435	6.01480602124631e-08	2.91667e-05
Ypel4	2.29512925125781	-0.298233	NA	29.3279702448971	7.39583112078135e-08	3.48672e-05
Lama1	0.216630830447009	-1.37567	NA	28.799116583193	9.6537393712282e-08	4.4282e-05
Gnb3	1.660148856427	-0.382762	NA	28.4752057695318	1.13663378578112e-07	4.9464e-05
Ermp1	0.338975136766635	-0.744963	NA	28.1023489334015	1.37188156456723e-07	5.82089e-05
Gm4673	0.157813566552347	-1.24053	NA	27.8558331682756	1.55368223381322e-07	6.43149e-05
Tmem132d	1.85850281132766	-0.368262	NA	27.6892507714052	1.690043545202e-07	6.82939e-05
Pcp2	1.65919622146779	-0.382571	NA	27.5059995398904	1.85397183345911e-07	7.31758e-05
Entpd7	0.777191174184422	0.508774	NA	27.4494311922946	1.90773086475166e-07	7.35864e-05
Klc3	0.167465341116223	-1.11858	NA	27.1726243374587	2.19423185602026e-07	8.27567e-05
Cabp5	1.05169172163275	-0.502051	NA	26.6787407249793	2.81698320555009e-07	0.000100508
Hspb6	0.553860080945982	0.585331	NA	26.6608839177039	2.84255745877472e-07	0.000100508
Sgcd	0.690333253470555	-0.622223	NA	26.4613948091156	3.14461429413935e-07	0.000108731
Hao2	0.0713887201020501	-1.99382	NA	26.2999856397946	3.41245248108402e-07	0.000113561
Cacna2d3	1.20187277680667	-0.484939	NA	25.946843351631	4.08108344219626e-07	0.000129027
Slc17a7	0.271055967472842	-0.825955	NA	25.1844233019187	6.00817048168217e-07	0.000178896
Gm14327	0.0322571074246404	-3.28767	NA	24.8518555748838	7.11369771058802e-07	0.000201499
Prom1	0.0381140865797977	-2.36746	NA	24.8491566761534	7.12345867789122e-07	0.000201499
Chtf18	0.0459491861956227	2.28115	NA	23.8503351648943	1.18392283078078e-06	0.000329402
Ankrd42	0.216893573382595	0.927101	NA	23.7828483648187	1.22531782360371e-06	0.000335421
Gm4814	0.0424266047784561	2.61479	NA	23.4234672860193	1.4715284886708e-06	0.000396425
Grid1	0.732827196732422	-0.475833	NA	23.3393628892243	1.53598873041874e-06	0.000407325
Gm973	0.0873663676371102	2.07565	NA	23.2958050047141	1.57048029903693e-06	0.000410064
Nacc2	0.453858281664831	0.61139	NA	23.0449312775322	1.78484150150894e-06	0.000458975
S100a16	0.0590662029855855	-1.8416	NA	22.8609241161576	1.96054788296511e-06	0.000496633
Cdh11	0.70766592641218	-0.474276	NA	22.5985673684937	2.24155675714396e-06	0.000552836
Gas1	0.799149766501702	-0.450539	NA	22.5933252322873	2.24756601771025e-06	0.000552836
Nefh	0.673747076059264	0.487585	NA	22.3834072366501	2.50198711996395e-06	0.000606625
Morc4	0.120112511020736	-1.24693	NA	22.2455538248744	2.68461833921711e-06	0.000641737
Gpt	0.0390959295228971	2.85865	NA	22.1519277510827	2.81623892404965e-06	0.00066385
Gm20732	0.161536482396777	-0.954088	NA	21.9737229703981	3.08495070470386e-06	0.000707538
Gdf11	0.155036274645368	-1.06523	NA	21.8248809715676	3.32904223327667e-06	0.000750562
Ppp1r17	0.241366701309945	-0.886419	NA	21.8062171676677	3.36098896855159e-06	0.000750562
Ndnf	0.245404308318228	-0.839904	NA	21.771722713977	3.42084615679132e-06	0.000754008
Cdhr1	0.256376447048355	0.740062	NA	21.5915060952846	3.75144085813776e-06	0.000816275
Gm33926	0.0349412165732132	3.51096	NA	21.5200705790756	3.89120715483749e-06	0.00082552
Klk1b24	0.0349412165732132	3.51096	NA	21.5200705790756	3.89120715483749e-06	0.00082552
Dach1	1.08294859281841	-0.36872	NA	21.4638939995438	4.00478592511733e-06	0.000839126
Runx1	0.010944820765301	1.44269e+08	NA	21.4380711588257	4.05810716087558e-06	0.000839929
Rom1	0.615191889747403	-0.488493	NA	21.3743404683731	4.19277788538985e-06	0.000857347
1700022I11Rik	0.0210662056489353	3.77701	NA	20.9051546470361	5.33281733093283e-06	0.00105243
Pi4k2b	0.130311488671199	-1.32373	NA	20.8341428352751	5.53066725647327e-06	0.00107893
Polr2h	2.06055935196068	-0.265492	NA	20.7147129640085	5.88020372862184e-06	0.00113408
Nol12	1.49539751124522	-0.311757	NA	20.6905972356955	5.95343471793326e-06	0.0011353
Cep70	0.331914212289939	-0.653532	NA	20.6287636268452	6.1454188440413e-06	0.00114615
Rnf157	3.24163838469793	-0.2101	NA	20.6455551490316	6.09267630513958e-06	0.00114615
Sufu	1.43090372653397	0.327857	NA	20.557031595474	6.37594946512658e-06	0.00117622
Gm28112	0.041685453705795	-2.20146	NA	20.2698161708361	7.38948809285474e-06	0.0013078
Gm15886	0.173734539635454	0.960789	NA	20.3062037293692	7.25261279593294e-06	0.0013078
Ppp1r18	0.100610135979216	1.25622	NA	20.325191186405	7.1822047491106e-06	0.0013078
Vsx1	0.227289046765045	-0.932275	NA	20.1848700289186	7.71921743329902e-06	0.00134923
B3galt2	0.490227778466242	-0.544152	NA	20.1669244016537	7.79074692448286e-06	0.00134923
Aen	0.971437362028931	0.389906	NA	20.1093551523743	8.0247420243995e-06	0.00137346
Carlr	0.0635968888844283	1.59034	NA	20.0929940569938	8.09252366161674e-06	0.00137346
A930016O22Rik	0.0729826292088376	-1.44653	NA	19.9229460912875	8.83202401332151e-06	0.00146958
Arhgef40	0.451291213137029	0.569244	NA	19.831063478839	9.25950587012019e-06	0.00152575
Mmp23	0.0473923211174137	-1.97381	NA	19.7714303335015	9.54802224606664e-06	0.00153134
Ap4b1	0.303689922686737	-0.692737	NA	19.7357773002051	9.72481940217272e-06	0.00153134
Arhgap42	0.31518151235154	-0.653147	NA	19.7643731361591	9.58275919307449e-06	0.00153134
Zrsr1	1.27233861884357	0.327143	NA	19.7318346707626	9.74457128165751e-06	0.00153134
Lrrc9	0.1822211147347	0.875832	NA	19.7436232080296	9.68563248898615e-06	0.00153134
Stox1	1.08055796497803	-0.363355	NA	19.6977456216876	9.9170427477439e-06	0.00154415
Pigl	0.169101921086645	-0.847762	NA	19.440353004064	1.13223918319794e-05	0.0017312
Leng9	0.655609057290621	0.453673	NA	19.3888433056895	1.16268378152356e-05	0.00176188
Rgs6	0.791754775751397	-0.41254	NA	19.3554144178335	1.18288103096707e-05	0.00177662
Stambp	1.95135127588786	-0.264823	NA	19.3126787402232	1.20921612731924e-05	0.00180025
Psmg2	1.41250556106311	-0.307193	NA	19.236288487714	1.25776833045698e-05	0.00185625
Gm4792	1.22000262172516	-0.352495	NA	19.1088536163274	1.34316797803553e-05	0.00196519
9130023H24Rik	0.0662886632156685	-1.84663	NA	19.0509999967188	1.3838405068068e-05	0.0020074
Cabp2	0.0313917553399657	-1.98621	NA	19.0267201333146	1.40127682643177e-05	0.00201546
Slc9c1	0.00888414599562263	-1.44269e+08	NA	18.8589818159838	1.52792819858285e-05	0.00217916
Gngt1	1.66997281869989	-0.303412	NA	18.8010366447453	1.5743059202968e-05	0.00219009
Mxra7	2.07464626560817	-0.26205	NA	18.8239423744478	1.55580588880792e-05	0.00219009
Zfp956	0.561275594629007	0.487138	NA	18.8104967183152	1.56663872473825e-05	0.00219009
Zdhhc17	2.5325653946083	-0.227614	NA	18.7793398771485	1.59203358842674e-05	0.00219675
Epp13	0.0166406517920162	1.44269e+08	NA	18.7466196075046	1.61914873339247e-05	0.00219842
Gpr183	0.0166406517920162	1.44269e+08	NA	18.7466196075046	1.61914873339247e-05	0.00219842
Cntn6	1.29578136913117	-0.340204	NA	18.7233213695763	1.63873863501754e-05	0.00220735
Il6st	0.455827179018381	0.527364	NA	18.6747790404358	1.68032399326085e-05	0.00224555
Il4i1	0.0730216065466776	1.69522	NA	18.6421950548851	1.70883206571323e-05	0.0022658
Gm15290	0.0310644409443824	-2.70859	NA	18.5824934010057	1.76233440243347e-05	0.0023008
Nxpe2	0.132574272172143	0.983534	NA	18.5829685336562	1.76190202225025e-05	0.0023008
Rpa1	2.02230331167014	-0.252563	NA	18.5206382937253	1.8195452353129e-05	0.00235429
Arhgef33	0.241462366600707	0.753823	NA	18.5084363673444	1.83104980011639e-05	0.00235429
Glra3	1.3410286639054	-0.326772	NA	18.4554429366148	1.88186984006331e-05	0.00240144
Pabpc1l	0.0881407030774316	1.4064	NA	18.4140356863066	1.92256471904234e-05	0.00243506
Casp8	0.212553442005112	-1.07647	NA	18.3094163682873	2.02937364665038e-05	0.0025513
Jade2	0.432729607334465	0.541499	NA	18.2768734390568	2.06380020440917e-05	0.0025755
Hist2h2aa1	0.0612128227498557	-2.12593	NA	18.2616643047383	2.08009057703166e-05	0.00257688
Xlr4c	0.0266111954462627	-3.11487	NA	18.1573721870458	2.1953377784519e-05	0.00261109
Fam126a	1.46532712521539	-0.292886	NA	18.1715574914992	2.17929254336958e-05	0.00261109
Zcchc4	1.08946531116147	0.337264	NA	18.1676417183849	2.18370991140292e-05	0.00261109
B830017H08Rik	0.148954564607521	0.903386	NA	18.1532600699985	2.20001125015717e-05	0.00261109
Pcdha9	0.0424274764976194	2.18667	NA	18.212553890671	2.13358106748152e-05	0.00261109
Galnt18	1.39476054824515	-0.303593	NA	18.129935924951	2.22670950999084e-05	0.00262442
Zdhhc2	0.0593071204965646	1.56758	NA	18.0983603502165	2.26337311882725e-05	0.00264924
Gm30015	0.141657344887228	0.940087	NA	18.0827996947108	2.28166404556455e-05	0.00265236
4930483J18Rik	0.00972295218857689	1.44269e+08	NA	18.0392983091524	2.33359128650625e-05	0.00269427
Chpf2	0.40136235665833	-0.544768	NA	17.9495134124445	2.44455855583364e-05	0.00280331
E130114P18Rik	0.774398838401426	-0.444665	NA	17.9307472233414	2.46841495330426e-05	0.00281167
Fkbp5	0.502395744975237	-0.483571	NA	17.8409910746076	2.58579806208818e-05	0.00292574
Thumpd3	0.431447666093536	-0.570328	NA	17.6954040092207	2.78826619270738e-05	0.00305897
Phka1	1.16015576986636	-0.321036	NA	17.7044009690935	2.77530381076901e-05	0.00305897
Pxmp2	0.566179192694728	0.470678	NA	17.7204883669388	2.75227686777335e-05	0.00305897
Dct	0.056945620362432	-2.3053	NA	17.4887353700735	3.10339850557612e-05	0.00331263
Etfdh	0.388841393000379	-0.536439	NA	17.3877291453099	3.27022250205517e-05	0.00342606
Gtf3c4	0.461304740729501	-0.493007	NA	17.3974758206586	3.25373865592489e-05	0.00342606
Pou5f2	0.036753655884197	-2.28096	NA	17.1515616875515	3.69638581250335e-05	0.00382531
Frmpd4	1.57909951279381	0.297935	NA	17.1236804244093	3.75025534665662e-05	0.00383639
Cnp	1.01548870565187	0.345369	NA	17.122630480033	3.752299321393e-05	0.00383639
Cpa4	0.0264636117475585	-3.09021	NA	16.9672696430987	4.06745095527846e-05	0.0041337
Tango6	0.32054335362952	-0.577547	NA	16.7725071480707	4.50046583225566e-05	0.00449305
Gm38155	0.11658696566977	-1.1036	NA	16.739108809678	4.5792534380302e-05	0.00454498
Pkn3	0.0328665227574128	-2.14512	NA	16.6905466183614	4.69629802142957e-05	0.00463335
AA465934	0.677319441084716	0.441377	NA	16.6486791870127	4.79962278020709e-05	0.00463335
Unc5b	0.370228045810334	0.552882	NA	16.6353755597866	4.83293180173282e-05	0.00463335
Fam227a	0.211013198770808	0.698178	NA	16.6354371526094	4.83277705323706e-05	0.00463335
Gm16193	0.064469266713285	1.48094	NA	16.6248716976509	4.85939528719323e-05	0.00463335
Dnah11	0.0530366312668848	-1.4495	NA	16.5843040957528	4.96297902293572e-05	0.00470568
Pomt2	0.204869062614748	-0.74468	NA	16.5060691699186	5.16906331618346e-05	0.00487385
Gm14964	0.19103570971842	-0.821092	NA	16.4813784020321	5.23587588464669e-05	0.00487713
Pxmp4	1.1953064789281	0.336725	NA	16.4729991816549	5.25874695362257e-05	0.00487713
Lrfn5	0.812998798755484	-0.370804	NA	16.4199329919154	5.40594604755717e-05	0.00493497
Usp48	1.79817103882949	-0.251826	NA	16.4087730558649	5.43742667899896e-05	0.00493497
Cyp4f16	0.39453245069847	0.532853	NA	16.4268061100679	5.38664934265574e-05	0.00493497
Parp12	0.136686388957055	-0.974791	NA	16.3681271339153	5.55365229045164e-05	0.00501365
Fam135b	1.48931876246044	-0.283406	NA	16.3324167153338	5.6578284709033e-05	0.00505393
Mief2	0.482834801880199	0.476429	NA	16.3381451067175	5.64098573069941e-05	0.00505393
Pnpla2	0.396432801718451	0.547666	NA	16.2618404713257	5.86954271084607e-05	0.00516155
Carhsp1	0.206629259908789	0.769426	NA	16.2635724116886	5.86425292509782e-05	0.00516155
1110038B12Rik	0.19678010464134	-0.822556	NA	16.1822465838376	6.1179005701771e-05	0.00535222
Ucp2	0.776692133322836	-0.375699	NA	16.1407050897265	6.25170021483131e-05	0.00541346
Cse1l	1.53198932527409	-0.272021	NA	16.1435504468054	6.24244238025249e-05	0.00541346
Esrp1	0.0769235682416781	1.84431	NA	16.1127499038484	6.34339573166183e-05	0.00546498
Wdhd1	0.27913557202639	0.652279	NA	16.1008294675126	6.38290674404191e-05	0.00547125
Gal3st4	0.185290409171371	-0.883065	NA	16.0785273129136	6.45749566376185e-05	0.00550737
Tmub1	1.80986020249091	-0.249055	NA	15.9842065680271	6.78278401531069e-05	0.00572723
Zfp651	0.670348134603371	0.418844	NA	15.9616996621523	6.86281410049327e-05	0.00576612
Kndc1	0.572757710449488	0.458672	NA	15.9511161085285	6.90077530400579e-05	0.00576946
Sulf1	0.0954298402583897	-1.20201	NA	15.9065660614034	7.06290142351558e-05	0.00584739
Ykt6	1.46001892363279	0.279623	NA	15.8572693397074	7.24677882168611e-05	0.00591309
Gmeb1	1.42782728687554	0.28984	NA	15.8631959056343	7.22442002037479e-05	0.00591309
Rrp9	0.520112013409214	0.446009	NA	15.8653816493159	7.21619155050349e-05	0.00591309
Vwa5b1	0.0918865755629034	-1.12583	NA	15.7934166563451	7.49213981835403e-05	0.00605508
Zfyve28	1.68080136913694	0.264917	NA	15.7329663600872	7.73213729346044e-05	0.00621942
Gm43661	0.0168438239222502	3.29583	NA	15.7024428002402	7.85624910983524e-05	0.00628945
Sept1	0.317906653465842	0.569825	NA	15.6166406956167	8.21598895249969e-05	0.00651597
Gsg1l	0.24943155549182	-0.618155	NA	15.5750632440717	8.39623523497431e-05	0.00662795
Khnyn	0.397138521967096	-0.532246	NA	15.5374203017252	8.56285990813319e-05	0.00672819
Gstcd	0.450698666535244	0.49228	NA	15.5030019268209	8.71812632626056e-05	0.00678734
1700001O22Rik	0.385894334488521	0.513062	NA	15.5101909097441	8.68546302567996e-05	0.00678734
Acot2	0.174416489915437	0.836222	NA	15.4667830467277	8.88458027561886e-05	0.00688535
Plscr3	0.22633541766946	0.66974	NA	15.4392701568506	9.01316100193199e-05	0.00695324
Cpq	0.281311402035983	-0.608628	NA	15.4049055708213	9.17640057706689e-05	0.00703161
Lrfn1	0.871802113808983	-0.349592	NA	15.3881979047239	9.25683905680929e-05	0.00704516
Gm805	0.0119448790550656	-3.36876	NA	15.3763907113152	9.31411259379551e-05	0.0070571
Swsap1	0.575510877552692	-0.420695	NA	15.3508690546135	9.43913468165952e-05	0.00712004
C030014I23Rik	1.32637151195784	-0.283222	NA	15.3089313244736	9.64825792450473e-05	0.00724559
Gm49938	0.0863345802475112	-1.4157	NA	15.2774040950583	9.80853867437089e-05	0.0073335
Adra2c	0.0415538636648726	-1.53995	NA	15.2410867831582	9.99650129009433e-05	0.00744126
Abhd11	1.5154095059729	-0.265259	NA	15.2114737535736	0.000101524497992786	0.00752434
Cpne4	0.20891112700878	0.726647	NA	15.1403520391367	0.000105370848368147	0.00777545
Ercc1	1.78248782652281	0.244276	NA	15.1103879318694	0.0001070350154412	0.00786406
Eps8	0.937026255421262	-0.33407	NA	15.0685823338374	0.000109401211297646	0.00796892
Gm30771	0.010560469641187	-4.1865	NA	15.0102028429716	0.000112794000192967	0.00814613
Gm13270	0.0415837556812526	-1.73288	NA	15.0120382671834	0.000112685734311068	0.00814613
Zfp574	0.684695709909097	0.381202	NA	14.9835935811208	0.000114375429022748	0.00822534
Map3k3	2.24648178210641	0.224744	NA	14.9339009836162	0.000117388839628262	0.00837111
Eif2ak4	1.23253675397469	0.293418	NA	14.8882723508366	0.00012022626253522	0.00849999
Abitram	0.294367259511661	0.592871	NA	14.8807815490439	0.000120698643304953	0.00849999
Haus3	0.086325313895389	1.12972	NA	14.8870694882644	0.000120301990970602	0.00849999
Atp13a1	0.553448709264934	0.43389	NA	14.7986229873753	0.000126004147605315	0.00876452
Wrap53	0.342854209034065	0.533254	NA	14.7660511730706	0.000128172056153775	0.00887892
Nxph1	0.543410854418817	-0.588285	NA	14.5996664640314	0.00013984736149148	0.00945613
Muc3a	0.0741980504050642	1.22485	NA	14.6007525577749	0.000139767773160563	0.00945613
Setd1b	1.05840505840211	-0.31289	NA	14.5846211187487	0.000140954589224492	0.00949318
D330041H03Rik	0.0582882783920881	-1.34759	NA	14.5513179087363	0.000143437009443491	0.00950414
Zfp945	0.624109557233123	0.394332	NA	14.5632402297108	0.000142543293311715	0.00950414
Arntl2	0.235065282996923	0.646505	NA	14.5455106012186	0.000143874378969556	0.00950414
Garem1	0.773421083867088	-0.353647	NA	14.5171971550365	0.000146026109472174	0.00960603
Fbxo36	0.584801859792498	-0.407764	NA	14.5043398870017	0.000147013907176213	0.00963367
Cd80	0.0346612718677124	-1.95093	NA	14.4919546799332	0.000147971809537173	0.00965914
Krt24	0.066862111920736	-1.26419	NA	14.4702890496268	0.0001496626453865	0.00966228
Gm43653	0.0445538667758729	-1.86295	NA	14.4296140749269	0.000152889830104704	0.00982896
A130010J15Rik	0.182888355516595	-0.815086	NA	14.3863449276264	0.000156399930686626	0.00987295
Ccdc50	2.40536368771442	0.203483	NA	14.3965577312065	0.000155564182792585	0.00987295
Gm48749	0.0365281358319755	1.71064	NA	14.3853374645713	0.000156482619771003	0.00987295
Sptlc1	1.17613580552938	-0.289134	NA	14.336393596217	0.000160553325983775	0.0100181
Arhgap26	1.5075790477403	-0.257334	NA	14.337680354629	0.000160444949898374	0.0100181
Klhl21	0.0752894069907588	1.2008	NA	14.3371911995197	0.000160486139857081	0.0100181
2810455O05Rik	0.278302097861677	-0.622298	NA	14.3217135135187	0.000161794981914109	0.0100586
Rgs16	0.0776535513541481	-1.11288	NA	14.290671791736	0.000164452511401782	0.0101494
Shisa9	0.202474468448411	-0.79024	NA	14.2691130258796	0.000166324058778327	0.0102277
Tshz1	0.0966712531657601	-1.07085	NA	14.2271767854791	0.000170026378171672	0.0103662
Ezh2	0.490672713471528	-0.431314	NA	14.2106920345124	0.000171504389185238	0.0103956
Wdr75	0.515560221191854	-0.419209	NA	14.1789690162446	0.00017438522382355	0.0105169
Rsph9	0.357994059717952	0.545728	NA	14.1750554149953	0.000174743992613081	0.0105169
Gnptab	0.749430712178892	0.357136	NA	14.1523974005532	0.000176835788581292	0.0106051
Celrr	0.0371307072506033	-1.76575	NA	14.0816696970331	0.000183529316366631	0.0108911
D130040H23Rik	0.827058227392393	0.338415	NA	14.0590936913185	0.000185719234446745	0.0109827
Pus3	0.411246531287188	-0.530267	NA	14.0080580371112	0.000190767464500665	0.0112031
Gm36388	0.0295434082600172	1.76417	NA	13.9998748446193	0.000191589694852719	0.0112126
AU041133	0.502820313056449	-0.429696	NA	13.9683250325749	0.000194793364247744	0.0113609
Rfc5	0.0614816979738337	1.26345	NA	13.9522344745402	0.000196448009403709	0.0114182
Rnase12	0.0863013007344881	1.20116	NA	13.9261690409266	0.00019915855370722	0.011497
Gm45075	0.00592905661968778	1.44269e+08	NA	13.9302028055257	0.00019873662742181	0.011497
Smim17	0.532997911302125	0.437614	NA	13.8514519891181	0.00020713936852598	0.0118769
Lmo1	0.221416922462612	0.672611	NA	13.8343248392293	0.00020901379848535	0.011904
Sfta2	0.103128522334566	1.00381	NA	13.7656975714702	0.000216697812910437	0.0122593
Med18	0.0965503728139697	1.0407	NA	13.7572787229797	0.000217659875035854	0.0122728
Slc29a4	0.118324531101397	-0.953725	NA	13.7053070731996	0.000223695114013628	0.0125714
Ift46	1.71323319361015	0.237628	NA	13.6565262733834	0.000229513416283832	0.0128558
Rsf1os1	0.223579616371275	-0.765368	NA	13.618493215646	0.000234155573571249	0.0129946
Gm48284	0.0226883547333453	2.8119	NA	13.6174105789373	0.000234289093979649	0.0129946
Pbxip1	0.0666204693744239	1.25702	NA	13.5993505159037	0.000236527789382993	0.0130761
Tg	0.0278016580198646	-2.16771	NA	13.5598874329654	0.000241494997133486	0.0132215
Rnf152	0.138204440589293	-0.907472	NA	13.5265402771564	0.000245774398607291	0.0133695
Lrtm1	0.34470775729096	-0.558989	NA	13.4744746456634	0.00025260951652747	0.0136735
A830035O19Rik	0.0670754858823958	1.79411	NA	13.4717357113743	0.00025297434769351	0.0136735
Oser1	1.90483169413426	-0.222488	NA	13.4597805177348	0.000254573039870707	0.0137162
Nle1	0.323628930402642	0.519575	NA	13.4333840216876	0.000258139090211184	0.0138644
Zbtb14	0.479976588419445	0.44824	NA	13.3933302110993	0.000263646745491632	0.014027
Spata13	0.0978043092106062	0.910389	NA	13.397193231571	0.000263110426150582	0.014027
Gm44026	0.0963176976323768	0.995855	NA	13.3791057744267	0.000265631115418962	0.0140445
Dact3	0.577653758928674	0.398575	NA	13.3460858257031	0.000270295867163989	0.0142468
Best3	0.0499918837811996	-1.42769	NA	13.3329517219595	0.000272174243229586	0.0143014
Gm5608	0.0295917244701531	-1.98847	NA	13.2317143414169	0.000287102123948028	0.0149929
4632427E13Rik	1.6285567328961	-0.238109	NA	13.2045970347019	0.000291239256454894	0.0151409
Ndrg2	0.693988878287239	0.368916	NA	13.2014760844403	0.00029171924850389	0.0151409
Eomes	0.181498159991613	0.738103	NA	13.1846557379225	0.00029431995070157	0.0152293
Slc27a4	1.73624529198588	0.230701	NA	13.1768042630327	0.00029554192012363	0.015246
Ppm1m	0.247994101366841	0.576794	NA	13.1601927791208	0.00029814417146759	0.0153336
Ripply2	0.353587341978867	-0.49078	NA	13.1220396819935	0.000304208941299084	0.0155983
Mkrn3	1.03505726903735	-0.29949	NA	13.0883894487008	0.000309661268752812	0.015744
Gm6710	0.771560542881811	0.339167	NA	13.0902966567241	0.00030934962330348	0.015744
Gm48383	0.467057086941558	0.453349	NA	13.0873324058331	0.000309834130336766	0.015744
Zfp169	0.74052598444604	0.352918	NA	12.9876595612084	0.000326579627170769	0.0164962
Slitrk3	0.235217942324276	-0.62235	NA	12.9453996569093	0.000333952691379455	0.0167688
Npat	0.828594947876104	0.326124	NA	12.8784011795335	0.000345988063175184	0.0172203
Lypd2	0.00558507313060768	1.44269e+08	NA	12.8808682104233	0.00034553721966747	0.0172203
C77080	0.296810667837149	-0.631428	NA	12.8284515897027	0.000355245122941429	0.0175779
Rmi1	0.301562166222982	-0.517259	NA	12.8041027816604	0.000359847947814272	0.0177024
Cngb1	0.0237165929334614	-1.90453	NA	12.7774494343286	0.000364955519303489	0.0179018
Ipo7	2.13520656458217	0.204688	NA	12.733983979286	0.000373442382748739	0.0182028
Ranbp2	1.90413057419014	0.216044	NA	12.7296051713936	0.000374308347737295	0.0182028
Ugt8a	0.0104169703935535	-3.22247	NA	12.7133535454946	0.000377540088371478	0.0182075
Apaf1	0.566414272737909	0.391847	NA	12.7129294207586	0.000377624804690948	0.0182075
Ppcs	0.365838457116748	0.477492	NA	12.7225929460829	0.00037569933213295	0.0182075
Pold2	0.696793986971829	0.348922	NA	12.6887705971472	0.000382482220599603	0.0182859
Ccdc86	0.3128380733614	0.505157	NA	12.6918834194161	0.000381852825279968	0.0182859
Pygo2	0.254540271207234	0.590983	NA	12.6921416951006	0.000381800650409305	0.0182859
Smpdl3a	0.39547969028944	0.482649	NA	12.6599455448347	0.000388360507018285	0.0184629
Fryl	1.43283511923138	-0.247874	NA	12.6349594194605	0.000393529732001048	0.0186564
Itga11	0.0728247053071925	-1.36184	NA	12.6201433760271	0.000396627707708601	0.018663
Ttc39c	1.56913785342712	0.237256	NA	12.6185188816724	0.000396968878543363	0.018663
Gm49926	0.0287275597654467	2.5558	NA	12.6279634895041	0.000394989494813395	0.018663
Ero1lb	0.738886709912324	-0.339304	NA	12.606538149317	0.000399494206015305	0.0187299
Palb2	0.0463711704735855	-1.44375	NA	12.5955625868066	0.00040182190579631	0.0187871
Tns1	0.276953559027466	-0.534782	NA	12.5813436388715	0.000404857852867795	0.0188253
8430429K09Rik	0.566145383538882	-0.394077	NA	12.5685210081493	0.00040761553743939	0.0189018
Hmcn1	0.791435791294245	0.359837	NA	12.5515316517847	0.000411298591283217	0.0190206
Smim40	0.781474359292476	-0.332031	NA	12.5314678219532	0.000415691480489402	0.0191715
Commd2	1.24063566447735	0.266259	NA	12.5051049015244	0.000421535691360038	0.0193675
Fam210a	0.458770871034819	0.442747	NA	12.5020224928127	0.000422224408243331	0.0193675
Triobp	0.59357042948053	-0.378184	NA	12.4278969968719	0.00043913351291467	0.0200349
Magel2	0.0319328977355339	-1.56823	NA	12.4008940072313	0.000445461962287919	0.0202691
Acad10	0.386448697685636	0.491096	NA	12.3883861918772	0.00044842446428046	0.0203494
Ptpn23	0.585694509070664	-0.373169	NA	12.3722864682888	0.000452267047913866	0.0204541
Sp2	0.660017031457793	0.360585	NA	12.3199201282518	0.000464997224157607	0.0208781
Lemd1	0.0994796847182488	-0.955255	NA	12.2524089720498	0.000481945145358054	0.021582
2810433D01Rik	0.00405606700660977	-1.44269e+08	NA	12.1628584399741	0.000505393483977339	0.0217704
9130221F21Rik	0.00405606700660977	-1.44269e+08	NA	12.1628584399741	0.000505393483977339	0.0217704
Clic6	0.00405606700660977	-1.44269e+08	NA	12.1628584399741	0.000505393483977339	0.0217704
Gm10115	0.00405606700660977	-1.44269e+08	NA	12.1628584399741	0.000505393483977339	0.0217704
Gm47376	0.00405606700660977	-1.44269e+08	NA	12.1628584399741	0.000505393483977339	0.0217704
Kazald1	0.00405606700660977	-1.44269e+08	NA	12.1628584399741	0.000505393483977339	0.0217704
Syne3	0.0629244059335145	-1.27275	NA	12.2071176185065	0.000493663703436995	0.0217704
Dock1	0.147046911167124	-0.7997	NA	12.2084366906988	0.000493318371461778	0.0217704
Pcdh10	0.732345088919584	0.338829	NA	12.1636520700707	0.000505180691104181	0.0217704
Mllt6	0.528326713931152	0.389857	NA	12.2186039996343	0.000490664760652462	0.0217704
Zfp354c	0.472504273849749	0.409044	NA	12.2078332785532	0.000493476313933377	0.0217704
Gm15441	0.0119276241452256	3.07974	NA	12.1723549040547	0.00050285316876501	0.0217704
Nphs1	0.0451833742502549	1.65561	NA	12.1465351150246	0.000509790346882884	0.0219042
Saxo2	0.84601396438657	0.311222	NA	12.1348384232599	0.00051296474183206	0.0219849
Tbx21	0.464938769090843	-0.416613	NA	12.1201413857444	0.000516981755143743	0.0220587
Gtf3c3	1.42844061784181	0.2446	NA	12.1140532822937	0.000518655065229714	0.0220587
Grwd1	0.338751822589048	0.491505	NA	12.0980518648174	0.000523079197289545	0.0220587
Rad51	0.314358074322951	1.00387	NA	12.0968833205093	0.000523403771791765	0.0220587
Gm31816	0.0479321808540033	1.37202	NA	12.0955144271738	0.000523784254165745	0.0220587
Sh3d21	0.0105534704840372	3.73547	NA	12.1026213623963	0.000521811927555881	0.0220587
Mad1l1	1.19350227368615	-0.266784	NA	12.0465777786925	0.000537571420384299	0.0223619
Mcm7	0.216990006992582	0.683789	NA	12.0526790965238	0.000535832637494777	0.0223619
Slc25a37	0.0305749974421525	-1.92848	NA	12.0304976586784	0.000542181391339388	0.0223891
B230206L02Rik	0.262202962994991	-0.531195	NA	12.0323593527541	0.000541645627206498	0.0223891
Ctsz	1.27837860908461	0.256579	NA	12.0331524337275	0.000541417554507773	0.0223891
Pigz	0.217284239135617	0.626357	NA	12.0204039437659	0.000545095534298598	0.0224548
Lrch4	0.189103564427649	0.646151	NA	11.9990030930441	0.000551326641704806	0.0226565
Bfsp1	0.0199855123459234	-1.91306	NA	11.9877120769351	0.0005546431266651	0.0226829
Mmut	0.393581083452572	0.442903	NA	11.9905980509594	0.000553793521647293	0.0226829
Nifk	1.84056440292887	-0.215738	NA	11.981802954442	0.000556386833959273	0.0226995
Slc35f1	0.429278158096455	-0.493536	NA	11.9770812122078	0.000557784143918554	0.0227019
Skor2	0.027264977472451	-2.1078	NA	11.9600122628162	0.000562865041619566	0.0227451
Pstk	1.53546172290561	0.233511	NA	11.9666759734525	0.000560875915755757	0.0227451
Cmpk2	0.529131480856125	0.395305	NA	11.9640652697277	0.000561654365771097	0.0227451
Lsp1	0.0473186764178135	-1.3847	NA	11.9448635659753	0.000567413528810103	0.0228202
Gm36839	0.292926498621688	0.534062	NA	11.9480870823283	0.000566442545712139	0.0228202
Aptx	1.30854460757042	-0.25737	NA	11.9027594522339	0.000580251735268857	0.0232553
Zfp385b	2.54614017743684	-0.211303	NA	11.8834012014439	0.000586252563405579	0.0234115
Taf2	0.797223607339143	0.318678	NA	11.8780027034005	0.000587937198184815	0.0234236
Gm43387	0.0516378146361763	-1.40674	NA	11.8525794039363	0.000595936753372999	0.0236314
Ankrd37	1.72667684832469	-0.220236	NA	11.8538409604413	0.000595537215539872	0.0236314
Gm32151	0.0702506806005135	1.20159	NA	11.8394913436986	0.000600097801248953	0.0236857
Rpp30	1.50009498402595	-0.234965	NA	11.7982986577219	0.000613386845346948	0.0240602
Bcar1	1.03422100223131	0.281048	NA	11.7969150540392	0.000613838335909576	0.0240602
Zfp442	0.25648083855093	-0.605899	NA	11.7691938056597	0.000622955364645795	0.0243613
Racgap1	0.267119815205935	-0.608367	NA	11.7541074814548	0.000627974417660921	0.0244449
4930545L23Rik	0.529559427948945	-0.380864	NA	11.7544777467305	0.000627850746225032	0.0244449
Ncapd3	1.62250579989907	0.234497	NA	11.7381608929338	0.000633324148947494	0.0244847
Adamtsl1	0.479296541270438	0.439012	NA	11.7395473688635	0.00063285719244022	0.0244847
Mpg	1.18201376053418	-0.264717	NA	11.7324695429081	0.000635244614797426	0.0245031
Tceanc2	0.585550516456843	-0.360438	NA	11.6991132778379	0.000646619250626036	0.0248853
Defb42	0.0177875487259796	2.68149	NA	11.6699453754671	0.000656734387899123	0.0252174
Ap5s1	0.475489224589347	0.409589	NA	11.6484509355075	0.000664290760866684	0.02545
Gm9895	0.0121764722356052	-2.4972	NA	11.6296816501329	0.000670961013648746	0.0255395
Zfp87	0.231023278533118	-0.585247	NA	11.6222763696725	0.000673611315651797	0.0255395
Tars	1.02213414609715	-0.280144	NA	11.6150656977456	0.000676202145625591	0.0255395
Tmem186	1.59444950379235	-0.225784	NA	11.6244158951866	0.000672844507226908	0.0255395
Alyref2	0.919717393937019	0.292928	NA	11.6187436312539	0.000674879388791791	0.0255395
Tesc	0.275828984704374	0.532865	NA	11.6222540690454	0.000673619312876195	0.0255395
Plp1	0.0107395829682906	3.04854	NA	11.6082343748739	0.000678665972929747	0.0255395
Crybg3	0.0133638091166543	-2.29574	NA	11.5984841262614	0.000682198299404646	0.0256156
Gm49289	0.00403972553159612	-1.44269e+08	NA	11.5913602276607	0.00068479090482525	0.0256562
Gm11639	0.506221353400601	0.431738	NA	11.546596322697	0.000701311558714196	0.0260452
Zbtb17	0.224852682067421	0.57393	NA	11.5539621511868	0.000698565648708407	0.0260452
Stk10	0.115264215753545	0.974653	NA	11.5495000587786	0.000700227772231394	0.0260452
Gdnf	0.020689253598794	2.6858	NA	11.5363520589373	0.000705148688006381	0.0261305
Pdcd11	1.358424822867	0.243162	NA	11.4973831635291	0.000719940144175246	0.0263093
Etl4	0.964455336455377	0.312832	NA	11.5077647379587	0.000715969191347881	0.0263093
Vcan	0.563864820691756	0.378383	NA	11.4956732003778	0.000720596339520422	0.0263093
1700094D03Rik	0.13495495313911	0.806239	NA	11.5076817993356	0.000716000827396661	0.0263093
Gm43376	0.00673465741461733	3.65382	NA	11.4950769960119	0.000720825274155727	0.0263093
Knstrn	0.00673465741461733	3.65382	NA	11.4950769960119	0.000720825274155727	0.0263093
Mfsd5	0.422110907095238	0.432421	NA	11.4891365097139	0.000723110366527064	0.0263361
Rec8	0.934882801456321	0.3054	NA	11.4757645235508	0.000728280948159272	0.0264676
9630014M24Rik	1.69041286018496	-0.220645	NA	11.4656078136515	0.000732233257332724	0.0265544
Megf8	1.13990631850888	0.264814	NA	11.4492348456728	0.000738650265695212	0.02673
Dpyd	0.0332114242416331	-1.7004	NA	11.416160708461	0.000751787045461511	0.0270325
Mrps2	0.299720405948102	-0.492203	NA	11.4025476064882	0.000757262513583444	0.0271718
Zfp384	0.0954744645404727	0.873021	NA	11.3791891974895	0.000766751954767929	0.0273389
Ildr2	0.522772631076246	0.397023	NA	11.3601924808516	0.000774558119570302	0.0275593
Elmod3	0.593223855274369	0.357393	NA	11.3461562171074	0.00078037755548923	0.0277083
Dhx34	0.118909413706858	-0.767735	NA	11.2991115542201	0.000800206966980935	0.0283082
Rwdd3	0.129586400589074	-0.724215	NA	11.2981685544869	0.000800609614531107	0.0283082
Lonrf1	1.12730028794892	-0.260725	NA	11.2856531803419	0.000805972964769957	0.0284386
Dolk	0.888487682464137	0.296722	NA	11.2633299487286	0.00081562983607195	0.0286602
Zfp59	0.0484325255012328	-1.18996	NA	11.2527587947866	0.000820243622378232	0.0287523
Cpt1a	0.0419577283143402	1.54833	NA	11.2495752511539	0.00082163825111135	0.0287523
Tfam	0.911146005113181	-0.289889	NA	11.239364047936	0.000826127734428353	0.0287706
Ero1l	1.25724915429341	0.248452	NA	11.2401757872419	0.000825769936333584	0.0287706
Pole	0.33150286238033	0.485991	NA	11.2368241479291	0.000827248284471775	0.0287706
Pld2	0.13338950381278	-0.729209	NA	11.2293098041321	0.00083057247107928	0.0288271
Appl2	0.636685580121507	-0.347398	NA	11.1949828854483	0.000845930799238695	0.0293003
Hnrnpa0	1.55354723617506	-0.225645	NA	11.1857847961734	0.000850094773818947	0.0293845
Gabrr1	0.180289580578003	-0.645738	NA	11.164515570091	0.000859802994995712	0.0295995
Fancg	0.231425724303215	-0.628506	NA	11.1655784705297	0.000859315186075325	0.0295995
Nell2	0.175749347481721	-0.697196	NA	11.1441768594532	0.000869191466356141	0.0297527
Gm10501	0.485139218983408	-0.393014	NA	11.1434871827769	0.000869511638318215	0.0297527
Hsf4	0.416290200846073	0.419626	NA	11.1489959253735	0.000866957616088996	0.0297527
Gm34907	0.0594068203315783	-1.26719	NA	11.1301564499192	0.000875723742068434	0.0298449
Pla2g15	0.485238463067854	0.395591	NA	11.1092667487379	0.000885548822036688	0.0300591
Emc1	1.57568454686293	-0.223134	NA	11.0963138138614	0.000891696974203585	0.0302073
Cacna2d4	0.758975257610605	-0.3223	NA	11.08563580693	0.000896797812424925	0.0303196
Exosc10	1.84635553596006	0.205393	NA	11.0741019525384	0.000902340682809789	0.0304464
Cnn3	0.841771156781429	-0.295534	NA	11.0240230908705	0.000926812443432468	0.0311482
Cyth3	1.5753066928637	0.223003	NA	10.9985825815147	0.000939500656715635	0.0312933
Vamp3	0.455475153503927	-0.392407	NA	10.973785467952	0.000952037273648918	0.0313442
Rab8b	1.4337473649584	-0.234737	NA	10.9786915645841	0.000949543538098572	0.0313442
Rpl10-ps3	0.296881806455799	0.479202	NA	10.9674317990434	0.000955276659464626	0.0313442
[truncated: 137 more rows]

## Sheet: All_displaced_types
symbol	baseMean	log2FoldChange	lfcSE	stat	pvalue	padj
[truncated: 645 more rows]
