# Supplementary material for: Spatial organization of the mouse retina at single cell resolution by MERFISH
Source: Nat Commun. 2023 Aug 15;14:4929. doi: 10.1038/s41467-023-40674-3 (PMC10427710; doi:10.1038/s41467-023-40674-3)
Supplement: Supplementary file 7 — Source Data [file 41467_2023_40674_MOESM7_ESM.xlsx]

## Sheet: Figure 4a
cell_id	normalized_distance	subtype
1097-0	0.817466	BC5B
2017-0	0.607514	BC3B
2035-0	0.678319	BC3B
3046-0	0.77412	RBC
4012-0	0.915002	BC5B
4035-0	0.531789	BC5A
5097-0	0.613036	BC5A
5234-0	0.893564	BC3B
5299-0	0.449915	BC3A
6299-0	0.666017	RBC
7017-0	0.612799	BC5D
7021-0	0.856272	RBC
7024-0	0.8779	RBC
7027-0	0.95885	BC3B
8299-0	0.362706	BC5D
9035-0	0.83616	BC3A
9097-0	0.71898	BC7
9233-0	0.425324	BC5B
9281-0	0.442536	BC2
10035-0	0.688048	BC7
10046-0	0.563242	RBC
11030-0	0.505825	BC7
11229-0	0.125961	RBC
12299-0	0.828984	RBC
14234-0	0.416584	BC3B
14281-0	0.559207	RBC
14286-0	0.849636	RBC
15091-0	0.603474	BC5A
15228-0	0.92761	BC6
16017-0	0.653119	BC5A
17046-0	0.221312	BC5A
18046-0	0.489274	BC3A
19229-0	0.401795	BC6
20024-0	0.682315	BC6
20027-0	0.782617	RBC
20035-0	0.322133	BC2
21035-0	0.843082	RBC
21281-0	0.674102	RBC
21293-0	0.646241	BC3B
22234-0	0.386988	BC5B
23299-0	0.39034	BC5A
24030-0	0.726139	RBC
24229-0	0.472318	BC3B
25299-0	0.596199	BC5C
26021-0	0.660326	BC7
26035-0	0.71945	RBC
26233-0	0.654068	BC6
26286-0	0.895488	RBC
27229-0	0.252873	BC5A
28024-0	0.83647	BC3B
28233-0	0.86414	RBC
29030-0	0.57662	BC3B
29035-0	0.587879	BC5A
29040-0	0.576425	BC3B
29216-0	0.849888	BC6
29233-0	0.754395	RBC
30097-0	0.677521	BC7
30281-0	0.612514	BC3B
30299-0	0.299003	BC5B
31035-0	0.900738	RBC
33293-0	0.412822	RBC
33303-0	0.767564	RBC
34234-0	0.903651	BC7
34293-0	0.606054	BC5A
35027-0	0.489627	BC7
35035-0	0.795464	RBC
35229-0	0.786461	RBC
37017-0	0.786421	BC3B
37021-0	0.718172	BC6
37281-0	0.568124	BC3A
37299-0	0.474546	BC7
38024-0	0.641637	BC6
38233-0	0.758754	BC3B
38293-0	0.879692	BC6
40030-0	0.783899	RBC
40234-0	0.49391	BC3A
41035-0	0.61282	BC3A
41092-0	0.669314	BC3A
41234-0	0.728651	BC3B
42012-0	0.624851	BC3A
42233-0	0.876722	BC7
43229-0	0.829703	BC5B
44012-0	0.799346	BC3A
44030-0	0.402185	RBC
44040-0	0.691315	BC6
44234-0	0.894913	RBC
44299-0	0.801995	BC5A
45233-0	0.570462	BC7
45293-0	0.927269	RBC
45299-0	0.944227	RBC
45300-0	0.435446	BC5B
45302-0	0.539805	BC5D
46030-0	0.613373	RBC
46216-0	0.813182	BC3A
46233-0	0.797829	BC3A
47027-0	0.724848	BC5D
47039-0	0.450327	BC1A
47216-0	0.293378	BC3A
48031-0	0.424906	BC3B
48216-0	0.855798	BC1A
48294-0	0.704403	BC3A
48302-0	0.44738	RBC
49017-0	0.566729	BC5A
49021-0	0.458336	BC3B
49027-0	0.22942	RBC
49030-0	0.82337	RBC
49040-0	0.734435	BC5D
49233-0	0.748392	BC5A
50021-0	0.745198	RBC
50024-0	0.519576	BC3A
50040-0	0.331028	RBC
50216-0	0.843363	RBC
50293-0	0.505958	BC3B
50299-0	0.639144	BC6
50302-0	0.392712	BC5B
51040-0	0.904389	BC5A
52216-0	0.815162	RBC
53027-0	0.523257	BC5D
53035-0	0.811275	RBC
53040-0	0.301346	BC7
53233-0	0.514955	BC7
53234-0	0.669061	BC5B
54030-0	0.460444	BC7
54031-0	0.455835	BC5C
54300-0	0.431457	BC5D
54303-0	0.753196	RBC
55024-0	0.680007	BC5B
55232-0	0.471309	BC5A
55233-0	0.623942	BC5C
56017-0	0.65538	BC5D
56031-0	0.136367	BC1A
56303-0	0.500516	BC3B
56304-0	0.861661	BC3A
57040-0	0.432739	BC6
57280-0	0.171731	BC5A
57293-0	0.711684	RBC
58021-0	0.593617	BC3A
58035-0	0.566148	BC3B
58232-0	0.706102	BC3B
58300-0	0.452538	RBC
58302-0	0.666462	BC6
58303-0	0.674978	RBC
59232-0	0.307315	BC3A
60012-0	0.618998	BC3B
60035-0	0.731981	BC3B
60229-0	0.493155	BC3A
60234-0	0.814222	BC3B
60280-0	0.204636	BC3B
60293-0	0.286551	BC1B
60300-0	0.760349	RBC
61012-0	0.776146	BC3A
61233-0	0.508038	BC3B
62024-0	0.856308	RBC
62031-0	0.661604	RBC
62233-0	0.56292	RBC
62300-0	0.390363	BC3A
62302-0	0.636146	RBC
63233-0	0.945411	RBC
64040-0	0.443179	BC5A
64233-0	0.39469	BC3B
65045-0	0.590471	RBC
65280-0	0.380601	BC3B
66031-0	0.731669	RBC
66040-0	0.421311	BC5A
66232-0	0.722868	RBC
66233-0	0.31316	BC3B
66301-0	0.279083	BC3A
66303-0	0.710242	BC3A
67021-0	0.810816	RBC
67233-0	0.480659	BC5B
68040-0	0.587421	BC3B
68229-0	0.650048	BC3A
68233-0	0.717521	BC6
68301-0	0.48544	BC5B
68302-0	0.601281	RBC
68303-0	0.310363	BC1A
69017-0	0.840395	BC1A
69021-0	0.608169	BC5A
69233-0	0.906616	RBC
69300-0	0.702604	RBC
69303-0	0.904463	RBC
70024-0	0.549871	BC5A
70045-0	0.706442	BC3B
70092-0	0.688654	RBC
70300-0	0.589051	BC7
70302-0	0.248304	BC2
71027-0	0.633675	RBC
71071-0	0.701832	BC3B
71229-0	0.812089	RBC
71234-0	0.708159	RBC
71303-0	0.498065	BC5A
72031-0	0.697745	BC3B
72040-0	0.765493	BC3B
72046-0	0.285067	BC3A
72230-0	0.197632	BC5A
72301-0	0.347558	BC3B
72303-0	0.691038	RBC
72304-0	0.467595	BC7
73035-0	0.754631	RBC
73294-0	0.78549	RBC
74024-0	0.727149	BC3B
75012-0	0.827657	RBC
75021-0	0.413339	BC5C
75045-0	0.816179	BC6
75232-0	0.46675	BC5C
75233-0	0.841872	BC3A
75293-0	0.293894	BC7
75303-0	0.384741	BC2
76092-0	0.846038	BC7
76232-0	0.507944	BC5C
76299-0	0.62133	RBC
76302-0	0.546384	BC5A
76303-0	0.873485	BC3B
77231-0	0.458785	BC5C
77233-0	0.403189	BC3A
77300-0	0.910862	BC6
78040-0	0.193836	BC5D
78071-0	0.518619	BC3A
78232-0	0.870047	BC3B
79017-0	0.606608	RBC
79030-0	0.615713	RBC
79040-0	0.821186	RBC
79300-0	0.812908	BC6
79301-0	0.53541	BC5C
80231-0	0.427303	BC7
80232-0	0.5795	BC5B
80233-0	0.488388	RBC
80300-0	0.626477	BC5A
81035-0	0.280963	BC3B
81232-0	0.801363	RBC
81234-0	0.933533	RBC
81286-0	0.674149	RBC
81300-0	0.752187	BC5D
82021-0	0.8692	RBC
82031-0	0.769376	BC5D
82039-0	0.622152	RBC
82301-0	0.536288	BC5C
82302-0	0.509562	RBC
83012-0	0.61531	RBC
83035-0	0.820292	RBC
83040-0	0.715436	BC6
83232-0	0.379461	BC3B
83233-0	0.778643	BC2
83286-0	0.296251	BC3A
83293-0	0.629415	BC6
83300-0	0.578196	BC5C
83301-0	0.424757	RBC
84024-0	0.489678	BC3A
84071-0	0.432542	RBC
84229-0	0.755044	BC6
84231-0	0.43557	BC3B
84299-0	0.64171	BC3A
84301-0	0.513729	BC3A
84303-0	0.711655	BC3B
85030-0	0.822293	RBC
85231-0	0.417733	BC3B
85233-0	0.566983	RBC
85280-0	0.613045	BC7
86040-0	0.645327	RBC
86071-0	0.483205	BC5A
87027-0	0.790192	RBC
87039-0	0.506901	BC3A
87040-0	0.470653	BC7
87045-0	0.325295	BC7
87232-0	0.581524	BC3A
88017-0	0.866674	BC5A
88280-0	0.278642	BC5C
88304-0	0.245349	BC3B
89292-0	0.773977	BC5B
89301-0	0.582704	BC5A
90031-0	0.820801	BC3B
90040-0	0.440807	BC5A
90231-0	0.534904	BC6
90293-0	0.564663	BC3B
90300-0	0.795228	BC5A
90301-0	0.564987	BC6
91021-0	0.55416	BC5D
91231-0	0.58944	BC7
91302-0	0.429322	BC3B
92017-0	0.64514	BC3B
92024-0	0.658281	RBC
92035-0	0.944694	RBC
92231-0	0.481004	RBC
92292-0	0.950788	BC3A
93017-0	0.975342	BC5A
93027-0	0.579103	BC3A
93040-0	0.7138	RBC
93231-0	0.528644	RBC
93232-0	0.648136	RBC
93264-0	0.183003	BC6
93280-0	0.558632	BC5A
94035-0	0.242575	BC3B
94040-0	0.862429	BC3B
94046-0	0.276424	BC5A
94092-0	0.647238	BC5D
94302-0	0.752357	RBC
94303-0	0.579806	BC3B
95021-0	0.345425	BC5C
95045-0	0.683019	BC3A
95097-0	0.95094	RBC
95292-0	0.816781	BC3B
95301-0	0.634814	RBC
95302-0	0.457329	BC3A
96012-0	0.778789	RBC
96024-0	0.442644	BC3A
96030-0	0.711151	RBC
96231-0	0.526591	RBC
96281-0	0.781603	BC3B
96299-0	0.283026	BC5A
97231-0	0.493047	RBC
97280-0	0.451521	BC3B
97286-0	0.307385	BC9
97301-0	0.581209	RBC
98031-0	0.576074	BC5C
98040-0	0.46173	BC7
98092-0	0.364224	BC5A
98232-0	0.673439	BC6
98293-0	0.780657	BC3B
99287-0	0.434167	BC3B
99300-0	0.775204	RBC
99301-0	0.656795	BC3A
99302-0	0.83864	BC5A
100021-0	0.852881	BC5B
100035-0	0.808924	BC3A
100040-0	0.65296	RBC
100045-0	0.567121	BC5C
100046-0	0.509493	RBC
100301-0	0.633275	RBC
100302-0	0.486358	BC5A
101012-0	0.872935	BC5A
101231-0	0.720329	RBC
101232-0	0.73306	RBC
101286-0	0.536197	BC7
101292-0	0.691822	RBC
102035-0	0.605912	BC6
102231-0	0.603288	BC5A
102264-0	0.356771	BC6
102286-0	0.837584	RBC
102301-0	0.532006	BC3B
102302-0	0.485847	BC3A
103031-0	0.829328	BC3A
103233-0	0.563253	BC6
103281-0	0.628152	BC3A
103302-0	0.506548	BC5B
104040-0	0.492402	BC1A
104231-0	0.693775	RBC
104232-0	0.965996	RBC
104292-0	0.551248	BC6
104302-0	0.492144	BC3B
105030-0	0.644948	BC7
105231-0	0.593717	BC5B
105232-0	0.443528	BC5A
105301-0	0.799964	RBC
105302-0	0.500487	BC3A
106021-0	0.657369	RBC
106027-0	0.783139	RBC
106229-0	0.763568	RBC
106303-0	0.438329	BC5B
107012-0	0.379949	BC1B
107017-0	0.707806	RBC
107231-0	0.64666	RBC
107232-0	0.524832	BC1B
107233-0	0.690019	RBC
107287-0	0.579408	BC7
107293-0	0.798515	RBC
107299-0	0.830156	RBC
107301-0	0.598071	BC9
108030-0	0.916744	RBC
108232-0	0.844255	RBC
108280-0	0.592794	BC5A
108292-0	0.754158	BC3A
108301-0	0.792321	BC5B
108302-0	0.792497	RBC
109027-0	0.964703	BC5B
109031-0	0.668979	RBC
109040-0	0.849461	RBC
109231-0	0.642208	RBC
109292-0	0.442366	BC3B
110012-0	0.917992	RBC
110231-0	0.842922	RBC
110232-0	0.708231	BC3B
110233-0	0.491821	BC5A
110280-0	0.767378	RBC
111229-0	0.226818	BC3B
111231-0	0.657928	RBC
111287-0	0.803488	BC3B
111301-0	0.684533	BC3B
111302-0	0.577795	BC7
112027-0	0.638223	BC3B
112040-0	0.726306	RBC
112229-0	0.340828	BC3B
112231-0	0.904187	RBC
112233-0	0.461497	BC5C
112301-0	0.738847	BC3A
112302-0	0.588416	BC5C
113017-0	0.979229	BC3A
113030-0	0.82784	RBC
113231-0	0.691351	RBC
113232-0	0.7423	RBC
113233-0	0.912293	RBC
113301-0	0.664693	RBC
113302-0	0.58176	BC3B
113303-0	0.751615	RBC
114017-0	0.497487	BC3A
114024-0	0.452448	BC6
114232-0	0.804968	RBC
115012-0	0.602977	BC5B
115024-0	0.648544	BC3B
115045-0	0.401806	RBC
115232-0	0.626456	RBC
115301-0	0.657068	BC3B
116031-0	0.54616	BC5A
116035-0	0.538721	BC5B
116045-0	0.721858	BC3A
117017-0	0.796623	BC5A
117035-0	0.771191	RBC
117231-0	0.726866	BC3A
117280-0	0.617911	BC5A
117302-0	0.676518	BC5A
118231-0	0.683254	BC3A
118233-0	0.448435	BC5A
118300-0	0.470864	BC5C
118301-0	0.830802	BC3B
118302-0	0.711519	BC7
119031-0	0.73818	BC6
119231-0	0.824861	RBC
119233-0	0.650569	BC3A
119299-0	0.593942	BC5B
119303-0	0.916458	RBC
120231-0	0.756753	BC3A
120232-0	0.437694	BC6
120300-0	0.796127	RBC
120301-0	0.760644	BC6
121231-0	0.833929	RBC
121280-0	0.813021	RBC
122012-0	0.391185	BC5A
122232-0	0.701063	BC3B
122281-0	0.884752	RBC
122301-0	0.733368	BC6
123031-0	0.688849	BC3B
123233-0	0.612817	BC3B
123287-0	0.662599	BC5D
123302-0	0.792	BC5A
124012-0	0.714775	BC3B
124030-0	0.596495	BC5C
124040-0	0.802895	RBC
124301-0	0.726781	RBC
124302-0	0.724429	RBC
124303-0	0.595593	BC7
124304-0	0.834315	RBC
125027-0	0.375503	RBC
125231-0	0.81934	RBC
125287-0	0.733152	BC5C
125301-0	0.849508	RBC
125302-0	0.733289	BC3A
126231-0	0.881958	RBC
126302-0	0.732192	BC5A
127210-0	0.909064	BC5B
127281-0	0.723734	BC3A
127286-0	0.682029	RBC
127292-0	0.801248	RBC
127302-0	0.733338	BC3B
128021-0	0.739909	RBC
128027-0	0.543899	RBC
128230-0	0.168192	BC3A
128232-0	0.9673	BC6
129232-0	0.847389	BC1A
129301-0	0.886386	RBC
129302-0	0.776066	RBC
130017-0	0.578003	BC6
130030-0	0.775553	BC3A
130035-0	0.717986	BC3A
130040-0	0.728281	RBC
130046-0	0.581371	RBC
130286-0	0.531504	BC7
130301-0	0.868795	RBC
130302-0	0.780446	RBC
131027-0	0.786125	RBC
131300-0	0.623962	BC5C
131301-0	0.815297	BC3A
131302-0	0.76451	RBC
132012-0	0.787732	BC6
132210-0	0.596839	BC7
132300-0	0.698655	RBC
132301-0	0.813652	RBC
132302-0	0.787796	BC5A
133229-0	0.371652	BC5C
133280-0	0.539935	BC3B
133292-0	0.437453	BC5C
133303-0	0.888628	RBC
134024-0	0.785508	RBC
135024-0	0.378903	BC5A
135300-0	0.704465	BC3B
136012-0	0.390406	BC5D
136287-0	0.53099	BC3A
136299-0	0.858288	BC5B
136302-0	0.837976	BC7
137040-0	0.491567	BC5A
137230-0	0.260444	BC3B
137232-0	0.633542	RBC
137301-0	0.789755	RBC
137302-0	0.824591	BC3B
139017-0	0.786804	RBC
139092-0	0.587019	RBC
139232-0	0.284525	BC5B
139293-0	0.632612	BC3B
139303-0	0.696215	RBC
140012-0	0.245575	BC1B
140232-0	0.35346	BC5B
140264-0	0.392451	BC6
140301-0	0.804595	BC5B
141012-0	0.57939	BC1A
141232-0	0.703212	BC6
141302-0	0.866955	RBC
141303-0	0.57861	RBC
142012-0	0.778735	RBC
142232-0	0.916748	RBC
142287-0	0.761514	BC3A
142302-0	0.870088	BC3A
143027-0	0.703828	RBC
143030-0	0.583896	BC3A
143302-0	0.859997	RBC
144021-0	0.844356	BC3B
144030-0	0.362029	BC5C
144230-0	0.404367	BC3A
144303-0	0.573419	BC3B
145031-0	0.609262	BC4
145233-0	0.637048	BC6
145281-0	0.736208	BC5A
145286-0	0.613253	RBC
145293-0	0.850503	RBC
145300-0	0.797637	RBC
146027-0	0.536834	BC3A
146046-0	0.532349	BC7
146222-0	0.708138	BC9
146230-0	0.920522	BC5D
147030-0	0.772587	BC5A
147232-0	0.580509	BC5A
147286-0	0.84139	BC3A
148012-0	0.821512	BC3B
148046-0	0.317023	RBC
148232-0	0.857488	RBC
148300-0	0.707993	BC3B
149280-0	0.836106	RBC
150035-0	0.697831	BC5A
150040-0	0.556771	BC7
151040-0	0.801426	BC6
152230-0	0.854019	BC3A
152232-0	0.633795	BC3B
152280-0	0.588915	BC5A
152300-0	0.789059	RBC
153230-0	0.546245	BC7
154024-0	0.88609	RBC
154281-0	0.607235	BC5C
154287-0	0.841151	BC5B
155230-0	0.69395	BC3A
155232-0	0.323346	BC5D
155233-0	0.625177	RBC
156021-0	0.580164	BC3B
156230-0	0.592804	BC5C
156233-0	0.795873	RBC
156303-0	0.49743	BC1A
157012-0	0.631514	RBC
157229-0	0.757295	BC3A
157286-0	0.673587	BC3B
157303-0	0.402579	BC5B
158210-0	0.884398	BC3B
158230-0	0.883873	BC5C
158232-0	0.592369	BC5A
159030-0	0.720196	BC5C
159040-0	0.51507	BC7
159232-0	0.742076	RBC
159299-0	0.678015	BC5C
160030-0	0.544303	BC1A
160232-0	0.438112	BC7
160293-0	0.920297	RBC
161027-0	0.484782	BC5A
162027-0	0.651552	RBC
162030-0	0.922878	BC5D
162040-0	0.790525	RBC
163024-0	0.52464	BC5B
163046-0	0.832271	BC5C
163230-0	0.864453	RBC
164012-0	0.73802	BC5D
164230-0	0.773164	BC3B
164232-0	0.837896	BC3A
165230-0	0.717129	RBC
165232-0	0.691658	BC7
165287-0	0.302655	BC2
166035-0	0.594932	BC3A
166232-0	0.780094	BC3B
167210-0	0.864763	BC3B
167230-0	0.681163	BC6
169012-0	0.488772	BC5A
169021-0	0.874421	RBC
169230-0	0.706527	BC2
169233-0	0.692727	BC3B
170017-0	0.815554	BC3A
170035-0	0.807595	RBC
170040-0	0.441528	BC1A
171017-0	0.639534	BC3B
172021-0	0.390998	BC3B
172024-0	0.668126	BC3B
172040-0	0.741297	BC3B
172281-0	0.621689	BC5C
172286-0	0.759076	BC3B
173027-0	0.314518	BC5B
173232-0	0.551632	BC3B
173280-0	0.855233	BC9
174092-0	0.626764	RBC
174232-0	0.688935	BC6
175006-0	0.896298	BC5A
176021-0	0.568873	BC6
176027-0	0.54278	BC5A
176304-0	0.677582	BC3A
177012-0	0.547611	BC5B
177027-0	0.170591	BC5A
177230-0	0.86063	RBC
177303-0	0.539658	BC3A
178027-0	0.775523	BC6
178030-0	0.693468	BC6
178046-0	0.695021	RBC
178230-0	0.83852	BC6
178304-0	0.854749	BC3A
179232-0	0.827502	RBC
180017-0	0.808312	BC3B
180232-0	0.867446	RBC
180233-0	0.555336	BC3A
181012-0	0.751872	RBC
181024-0	0.829594	RBC
181035-0	0.558621	BC3A
181287-0	0.62288	RBC
181293-0	0.773147	BC5A
181303-0	0.734082	BC3B
182303-0	0.480328	BC5C
183233-0	0.66513	BC5C
184012-0	0.52932	BC7
184021-0	0.817291	RBC
185030-0	0.373119	BC5C
185230-0	0.916709	RBC
186286-0	0.620788	BC3A
188012-0	0.975453	RBC
188040-0	0.721454	BC3B
188232-0	0.953311	BC3B
189008-0	0.915113	RBC
189012-0	0.529795	BC3B
189232-0	0.726406	RBC
189287-0	0.54523	BC5A
190008-0	0.922549	BC5A
190012-0	0.736343	BC5A
190030-0	0.567042	BC5B
191030-0	0.820562	BC3A
191229-0	0.922632	RBC
192232-0	0.873592	RBC
192286-0	0.638551	RBC
193008-0	0.731203	RBC
193071-0	0.804746	BC6
193092-0	0.608169	BC6
193280-0	0.791899	BC6
194017-0	0.739517	RBC
195006-0	0.594128	BC3A
195008-0	0.663551	RBC
196012-0	0.745164	BC3B
196027-0	0.681498	BC6
196286-0	0.416236	BC3B
197024-0	0.698567	BC5D
197233-0	0.64869	BC3A
197264-0	0.336752	RBC
197280-0	0.494406	BC5A
197287-0	0.714877	RBC
198008-0	0.420649	BC5C
198035-0	0.719321	RBC
199027-0	0.905169	RBC
199232-0	0.809082	RBC
200092-0	0.716157	RBC
200232-0	0.696587	RBC
201012-0	0.775912	BC5A
201071-0	0.888858	BC2
201299-0	0.819233	BC8
202024-0	0.859597	RBC
202071-0	0.773508	RBC
202287-0	0.767452	RBC
204021-0	0.911491	RBC
204035-0	0.420831	BC1A
205008-0	0.699929	RBC
206008-0	0.668345	RBC
206021-0	0.540695	BC5A
206046-0	0.808717	BC6
208021-0	0.699699	RBC
208040-0	0.87468	RBC
208071-0	0.814517	RBC
209027-0	0.462974	BC5B
210040-0	0.520082	RBC
210233-0	0.539214	BC1A
210286-0	0.782382	RBC
211012-0	0.79141	BC3A
211071-0	0.657864	BC5C
212012-0	0.539434	BC5A
212030-0	0.543641	BC5B
212071-0	0.771808	RBC
212286-0	0.647515	BC5B
213008-0	0.143706	BC5A
213012-0	0.871694	RBC
213071-0	0.58781	BC5A
213092-0	0.716371	BC3A
213264-0	0.417168	BC3B
214027-0	0.731734	BC3B
214233-0	0.681511	BC3B
214281-0	0.689091	RBC
215071-0	0.574549	BC5A
216008-0	0.574579	RBC
216012-0	0.588615	BC3B
216303-0	0.827088	RBC
217012-0	0.396379	BC5C
217046-0	0.611999	BC7
217071-0	0.56696	BC5A
218012-0	0.661213	BC7
218024-0	0.782136	BC3A
218229-0	0.874447	RBC
218293-0	0.581284	BC5D
219012-0	0.83917	RBC
221021-0	0.776592	BC5B
222008-0	0.494801	BC6
222012-0	0.541411	BC3B
222299-0	0.799895	RBC
223021-0	0.296488	BC3B
223027-0	0.622755	BC3B
223030-0	0.768015	RBC
225012-0	0.777094	BC6
225092-0	0.27961	BC5C
225281-0	0.932801	BC3A
225293-0	0.75849	BC3B
226012-0	0.563761	BC5C
226264-0	0.169143	BC3A
226280-0	0.221993	BC1B
226286-0	0.6929	RBC
227035-0	0.343501	BC5A
227071-0	0.399158	BC5A
228071-0	0.445725	BC3A
228286-0	0.843972	BC5C
229040-0	0.767077	RBC
230027-0	0.403657	BC5D
230030-0	0.62715	BC3B
231017-0	0.882396	BC5A
232040-0	0.642522	BC5A
232286-0	0.6489	RBC
234012-0	0.765872	BC3A
234287-0	0.629279	BC5B
235012-0	0.638103	BC5D
235024-0	0.628372	BC1B
236092-0	0.661999	RBC
237017-0	0.695481	BC5A
238027-0	0.81474	BC5A
239035-0	0.787784	RBC
240281-0	0.650601	RBC
241233-0	0.568936	BC5A
242233-0	0.773885	RBC
242264-0	0.106905	RBC
243293-0	0.790667	RBC
243303-0	0.691419	BC4
244024-0	0.81301	RBC
244027-0	0.622744	BC6
244030-0	0.759923	BC3B
245233-0	0.659625	BC2
246040-0	0.637822	BC3B
247046-0	0.711503	RBC
247260-0	0.122686	BC3A
248006-0	0.603153	BC5C
248229-0	0.729481	BC7
248293-0	0.585989	BC7
249021-0	0.678457	BC5B
249092-0	0.712596	RBC
251046-0	0.9093	BC3A
251233-0	0.826363	RBC
252017-0	0.884566	BC3B
252021-0	0.48041	BC3A
253024-0	0.558108	BC7
254299-0	0.892834	RBC
255017-0	0.709872	BC3B
256027-0	0.471405	BC5C
256264-0	0.458392	BC7
257027-0	0.209507	BC1A
257030-0	0.763912	BC7
257035-0	0.706919	RBC
257286-0	0.686005	BC3A
259024-0	0.702965	RBC
259092-0	0.881979	RBC
259229-0	0.71735	BC3A
260017-0	0.5	BC5C
260027-0	0.849284	RBC
260293-0	0.46517	BC5D
261017-0	0.160198	BC1B
261030-0	0.518241	BC5A
264027-0	0.60691	BC6
265293-0	0.657317	BC7
266021-0	0.79946	RBC
267024-0	0.531079	BC5A
268045-0	0.684043	RBC
269017-0	0.862528	RBC
270017-0	0.718287	BC5A
270303-0	0.775447	BC2
273021-0	0.581981	BC6
273092-0	0.611638	BC5C
273293-0	0.869279	BC3B
274293-0	0.97906	BC5A
275024-0	0.599536	RBC
275030-0	0.915835	BC3A
277017-0	0.911617	BC7
277024-0	0.764704	BC5A
277035-0	0.536241	BC5C
279233-0	0.712734	BC5C
281092-0	0.738215	BC3A
282040-0	0.570832	BC7
282079-0	0.934339	RBC
283013-0	0.837015	BC6
283017-0	0.758351	BC7
283030-0	0.676522	BC2
283233-0	0.836263	BC3A
284035-0	0.74998	RBC
284233-0	0.702753	BC7
284293-0	0.750153	BC5B
285017-0	0.8967	RBC
285229-0	0.507857	BC3B
286021-0	0.827299	RBC
286046-0	0.824275	BC5D
287027-0	0.641213	RBC
289021-0	0.648599	BC3A
290040-0	0.429021	BC5B
290287-0	0.95624	RBC
291229-0	0.655944	BC5C
291233-0	0.941861	BC5A
292012-0	0.486566	BC6
292024-0	0.615942	BC5A
293027-0	0.780247	BC6
293281-0	0.741932	BC5A
293299-0	0.845435	RBC
294017-0	0.921702	RBC
294021-0	0.40364	BC5A
294092-0	0.534961	BC5B
294233-0	0.803862	BC4
295024-0	0.322468	BC1A
296017-0	0.717267	BC5D
296030-0	0.637414	BC3B
297229-0	0.891627	BC5D
299229-0	0.672068	BC3B
299293-0	0.492603	BC3B
300030-0	0.336405	BC7
300229-0	0.824923	RBC
300303-0	0.861087	RBC
301021-0	0.979907	BC5D
302035-0	0.720608	RBC
304013-0	0.818762	BC5A
304030-0	0.939459	RBC
305017-0	0.573271	BC1A
305024-0	0.784189	RBC
305040-0	0.690963	RBC
306040-0	0.308562	BC5C
307021-0	0.717977	RBC
307027-0	0.693595	RBC
307293-0	0.773527	BC3B
308233-0	0.777599	BC3B
309017-0	0.810513	BC5A
309021-0	0.514563	BC2
309046-0	0.955133	RBC
309079-0	0.517654	BC3B
309281-0	0.754589	BC6
310013-0	0.633759	BC3B
310017-0	0.903264	RBC
310030-0	0.730062	RBC
311017-0	0.623822	BC5A
313027-0	0.898173	RBC
315030-0	0.462231	BC1A
316229-0	0.639926	RBC
318017-0	0.693428	BC5A
318021-0	0.883543	BC5D
318035-0	0.47739	BC6
318040-0	0.580358	RBC
318233-0	0.653154	RBC
319024-0	0.635826	BC3B
320027-0	0.471028	BC3A
321017-0	0.856771	RBC
321287-0	0.471324	BC5A
321293-0	0.781212	RBC
322233-0	0.775304	BC4
324017-0	0.608462	BC3B
324024-0	0.457925	BC2
324264-0	0.44844	RBC
325024-0	0.784278	RBC
325030-0	0.437202	BC6
325233-0	0.853047	BC7
326008-0	0.825007	RBC
326013-0	0.643905	BC7
326021-0	0.536601	BC3B
326027-0	0.68324	BC3B
327017-0	0.718299	BC5A
328021-0	0.699312	RBC
328287-0	0.72808	BC3B
328303-0	0.948353	RBC
329030-0	0.761407	BC2
329264-0	0.397009	RBC
330013-0	0.790738	RBC
330092-0	0.638478	BC3B
332017-0	0.494488	BC5B
333006-0	0.733195	RBC
333024-0	0.890061	BC5A
333027-0	0.45834	BC3B
333092-0	0.821235	RBC
334017-0	0.760753	BC7
334092-0	0.400819	RBC
334264-0	0.551106	BC3A
335024-0	0.62843	BC5C
335079-0	0.878132	BC3B
335264-0	0.351488	BC3B
337017-0	0.510691	BC7
337035-0	0.720662	BC5A
337229-0	0.958921	BC5A
338233-0	0.930026	BC3A
339027-0	0.675643	RBC
340303-0	0.94327	BC3B
341021-0	0.424527	BC3A
342017-0	0.644159	RBC
342030-0	0.40486	BC5A
343017-0	0.776754	BC6
343024-0	0.507202	RBC
344021-0	0.766875	RBC
344079-0	0.521591	BC5D
345027-0	0.537169	RBC
346017-0	0.736248	BC1A
346021-0	0.557824	BC5A
346092-0	0.603033	BC3B
348264-0	0.168953	BC3A
349030-0	0.728108	RBC
350017-0	0.859137	RBC
351092-0	0.790374	RBC
352264-0	0.0701503	BC5A
353017-0	0.5856	BC1B
354007-0	0.790136	BC5A
354024-0	0.657555	RBC
354027-0	0.343838	BC5A
354092-0	0.354137	BC5A
354293-0	0.569008	BC3B
355007-0	0.859767	BC5A
355017-0	0.734583	RBC
356035-0	0.681494	BC6
357006-0	0.707664	BC3B
357017-0	0.783174	BC3B
358035-0	0.245544	BC3B
359013-0	0.824937	BC5A
359030-0	0.611694	BC6
359040-0	0.644741	BC5A
359079-0	0.899626	RBC
359233-0	0.882799	BC3B
360007-0	0.832254	RBC
360013-0	0.627847	BC3A
360024-0	0.384467	BC5A
361017-0	0.787002	BC2
361021-0	0.854108	BC3B
362017-0	0.450978	BC7
363017-0	0.537898	BC3A
363021-0	0.651747	BC7
363233-0	0.780766	BC6
364013-0	0.444214	BC3A
364017-0	0.758605	BC3A
364027-0	0.486906	BC3B
364035-0	0.517072	BC3A
365024-0	0.806201	RBC
371027-0	0.315859	BC5C
371030-0	0.518853	BC3B
371293-0	0.844709	RBC
372013-0	0.624313	BC5B
372040-0	0.505511	BC5A
372092-0	0.662583	RBC
373024-0	0.693507	RBC
376006-0	0.705746	BC5B
376021-0	0.676136	BC5A
376035-0	0.800021	RBC
377027-0	0.578918	BC4
377040-0	0.78257	RBC
377079-0	0.644486	BC3B
378013-0	0.392911	BC1B
378260-0	0.114857	RBC
379030-0	0.763849	RBC
379233-0	0.881779	RBC
382007-0	0.724002	BC5C
382035-0	0.492047	RBC
383007-0	0.799701	BC5B
383021-0	0.838497	RBC
384024-0	0.870425	RBC
384035-0	0.339466	BC3A
385035-0	0.609434	BC6
386013-0	0.189598	BC5A
386017-0	0.821338	BC5A
386024-0	0.704399	BC6
386027-0	0.962506	RBC
387027-0	0.786021	BC3B
387092-0	0.747212	RBC
388013-0	0.675198	BC5A
388079-0	0.842533	RBC
389006-0	0.805874	RBC
389007-0	0.71356	BC5B
392007-0	0.646221	BC3B
393021-0	0.491528	BC3A
394013-0	0.83739	RBC
395027-0	0.443555	RBC
395092-0	0.784569	BC5A
397027-0	0.701376	BC3A
397030-0	0.947472	BC5B
401040-0	0.684958	RBC
402035-0	0.744141	RBC
403007-0	0.731167	BC3A
403079-0	0.652789	BC3B
404013-0	0.895459	RBC
404024-0	0.530942	BC2
404040-0	0.479594	BC7
405027-0	0.591975	BC3A
407017-0	0.759968	RBC
407027-0	0.311558	BC5A
408040-0	0.906749	RBC
409006-0	0.756018	BC5D
410092-0	0.536256	BC3B
413035-0	0.469407	BC7
413079-0	0.825582	BC5A
413092-0	0.755936	RBC
414007-0	0.613883	BC3A
414021-0	0.422623	BC3B
414301-0	0.752246	BC3A
415013-0	0.604894	RBC
415301-0	0.654259	RBC
416007-0	0.443277	BC3A
416079-0	0.498568	BC5A
417007-0	0.840429	BC3A
419021-0	0.662516	BC3B
420013-0	0.726639	RBC
420035-0	0.611009	BC5A
420092-0	0.580524	BC5A
422013-0	0.908774	BC9
422024-0	0.637083	RBC
424024-0	0.435806	BC5A
424027-0	0.623991	RBC
429021-0	0.464844	BC4
429079-0	0.285452	BC3A
431035-0	0.566399	BC3A
433007-0	0.709301	BC5C
433040-0	0.748864	BC3B
434007-0	0.759808	BC3B
437017-0	0.5718	BC5A
437021-0	0.611829	BC3A
437027-0	0.571293	BC6
438016-0	0.826828	RBC
439024-0	0.573154	BC6
439302-0	0.338944	BC6
440006-0	0.550687	BC5A
440013-0	0.70307	BC3A
440079-0	0.394934	BC6
441092-0	0.620065	RBC
442040-0	0.625935	BC5D
443007-0	0.438564	BC5C
444006-0	0.80629	BC5A
445007-0	0.725668	BC5B
448007-0	0.496621	RBC
449007-0	0.609322	BC5A
449013-0	0.904483	BC7
450079-0	0.662043	BC3B
451007-0	0.887571	RBC
451013-0	0.710563	RBC
453021-0	0.538912	BC3A
453027-0	0.534254	RBC
455024-0	0.899271	RBC
457021-0	0.717138	RBC
458024-0	0.637171	BC5A
459035-0	0.144556	BC5A
460013-0	0.479012	BC2
462007-0	0.545405	BC5A
462013-0	0.195161	BC6
462040-0	0.83992	BC5A
463007-0	0.653978	RBC
465079-0	0.689538	BC5B
468013-0	0.717191	BC7
468016-0	0.748276	RBC
470006-0	0.808669	RBC
470040-0	0.4247	BC5D
470079-0	0.784982	RBC
471006-0	0.516135	BC3A
472024-0	0.788355	RBC
472027-0	0.463027	BC5B
473027-0	0.776463	RBC
474079-0	0.730631	BC3B
475013-0	0.854115	BC5A
476021-0	0.536297	RBC
477021-0	0.751242	RBC
477024-0	0.525166	BC9
480021-0	0.282873	BC3A
481040-0	0.724098	RBC
485013-0	0.525227	RBC
485035-0	0.616451	BC5B
486092-0	0.660939	BC5A
487027-0	0.277558	BC7
490027-0	0.545921	BC3B
491040-0	0.482157	BC3A
493013-0	0.684642	RBC
494006-0	0.337616	BC3B
494027-0	0.774445	BC6
494040-0	0.772774	BC3B
495006-0	0.590796	BC6
497079-0	0.686552	BC3A
497092-0	0.43415	BC5B
498021-0	0.805699	RBC
499073-0	0.859459	RBC
500079-0	0.687949	RBC
501013-0	0.501767	BC6
503092-0	0.258762	BC3B
504092-0	0.74568	BC3A
505013-0	0.712333	BC5C
505027-0	0.542402	BC3B
506013-0	0.338208	BC5D
506027-0	0.792054	RBC
507013-0	0.86828	RBC
508021-0	0.537083	BC3B
509092-0	0.512784	BC5B
511040-0	0.928454	BC3B
515021-0	0.666671	RBC
515079-0	0.857638	RBC
515300-0	0.608042	RBC
516035-0	0.455115	BC5C
519021-0	0.826822	BC5A
520007-0	0.840156	BC5D
520027-0	0.702066	RBC
521013-0	0.451873	BC7
524073-0	0.81772	RBC
527024-0	0.638429	BC5B
528092-0	0.488996	RBC
529007-0	0.936496	BC5B
530013-0	0.222578	BC1B
530021-0	0.514969	BC3A
530024-0	0.868341	BC5A
531027-0	0.54939	BC5A
533300-0	0.343648	BC2
534030-0	0.770255	RBC
536035-0	0.511673	BC3B
536079-0	0.660145	RBC
539021-0	0.665861	RBC
540027-0	0.314751	BC5D
540073-0	0.896757	BC3B
540300-0	0.513089	BC5D
541013-0	0.604261	RBC
541024-0	0.400742	BC5A
543013-0	0.735294	BC9
543035-0	0.153393	BC5A
544073-0	0.565728	RBC
545021-0	0.782325	BC3B
545092-0	0.486671	BC3B
547027-0	0.727904	BC6
547035-0	0.517354	BC4
547073-0	0.0441065	BC3A
547079-0	0.549498	BC1A
548021-0	0.480502	BC6
549092-0	0.538682	BC3B
550024-0	0.812145	BC3B
550027-0	0.476975	RBC
552007-0	0.813661	RBC
553079-0	0.745935	BC7
553092-0	0.538569	BC3B
554013-0	0.895029	BC3B
554231-0	0.455497	BC3B
555007-0	0.870896	BC3B
555035-0	0.434974	BC7
556231-0	0.572568	BC6
557024-0	0.40701	BC5A
557229-0	0.0753543	BC3A
558013-0	0.362919	BC3A
558073-0	0.641917	BC6
558079-0	0.828233	BC5B
558092-0	0.717315	RBC
558231-0	0.481612	BC7
560024-0	0.656891	RBC
560231-0	0.569389	RBC
562027-0	0.296952	BC5A
562231-0	0.618019	RBC
563027-0	0.733461	BC5B
564231-0	0.623978	BC3A
565021-0	0.406602	BC2
565092-0	0.751413	RBC
565231-0	0.60041	BC3B
566013-0	0.620945	RBC
566231-0	0.840081	RBC
567073-0	0.589467	RBC
567092-0	0.466064	BC3B
567231-0	0.728519	RBC
568021-0	0.575594	RBC
568231-0	0.688017	BC3A
569027-0	0.573168	BC3A
569092-0	0.733415	BC6
569231-0	0.779456	RBC
570006-0	0.833481	BC5D
570073-0	0.290457	BC5B
571079-0	0.936152	RBC
571092-0	0.503576	BC5D
571231-0	0.842201	RBC
572092-0	0.718006	BC6
572231-0	0.878002	RBC
573092-0	0.907205	BC5B
573231-0	0.866824	RBC
575092-0	0.58928	BC4
575231-0	0.928352	RBC
576006-0	0.944715	RBC
576013-0	0.223343	BC2
576092-0	0.944562	RBC
576231-0	0.878124	RBC
577013-0	0.815983	BC7
577021-0	0.831639	BC6
577027-0	0.791947	RBC
577035-0	0.616267	RBC
577231-0	0.921154	RBC
578027-0	0.444866	BC7
579013-0	0.422334	BC6
579092-0	0.958488	RBC
580073-0	0.622336	RBC
580092-0	0.752017	BC5D
581006-0	0.794027	BC9
581013-0	0.658799	RBC
581073-0	0.754005	BC3A
585079-0	0.40682	BC5A
588021-0	0.690021	BC6
588024-0	0.437547	BC5A
588079-0	0.403837	BC5A
589013-0	0.885481	BC5A
591073-0	0.799327	RBC
595027-0	0.336611	BC1A
596013-0	0.407803	BC3B
596027-0	0.784334	RBC
597079-0	0.604696	BC5A
599073-0	0.776304	BC7
601079-0	0.743564	BC3A
602013-0	0.624678	RBC
602021-0	0.86061	RBC
602073-0	0.559762	RBC
602299-0	0.670073	RBC
603021-0	0.550249	BC7
604293-0	0.541727	BC3B
605021-0	0.402328	BC7
605027-0	0.663646	RBC
608073-0	0.324265	RBC
609024-0	0.441484	BC1A
611013-0	0.779537	RBC
611073-0	0.479747	BC3B
612021-0	0.688533	RBC
612035-0	0.860754	RBC
613013-0	0.399257	BC5A
614024-0	0.74192	BC7
616073-0	0.624413	RBC
618079-0	0.728187	BC3A
619299-0	0.885364	RBC
621079-0	0.878206	RBC
621092-0	0.317411	RBC
623021-0	0.52463	RBC
623073-0	0.474365	BC7
632021-0	0.763746	BC7
632073-0	0.297052	RBC
640073-0	0.36868	BC5A
644073-0	0.17547	BC9
645035-0	0.581735	BC5A
646021-0	0.549945	BC5A
646079-0	0.6126	BC7
649073-0	0.557454	RBC
651024-0	0.755282	BC5A
651079-0	0.764412	BC3A
652079-0	0.436071	BC5B
653024-0	0.549199	BC2
655021-0	0.364206	BC5B
656079-0	0.879218	BC3A
658021-0	0.675578	RBC
659021-0	0.163162	BC1A
659024-0	0.501619	BC3A
659035-0	0.755397	RBC
659073-0	0.724923	BC6
660073-0	0.213175	BC1A
663024-0	0.217686	BC5B
663079-0	0.927488	BC3A
664293-0	0.928431	RBC
671024-0	0.56496	RBC
672092-0	0.220421	BC5A
674021-0	0.558959	RBC
676079-0	0.774736	BC6
677079-0	0.272296	BC5A
681079-0	0.627593	BC5B
686021-0	0.416929	BC6
695079-0	0.71262	BC3B
697079-0	0.783146	RBC
698021-0	0.518091	BC5A
701281-0	0.606863	BC3B
706021-0	0.334388	BC3A
707281-0	0.766349	RBC
708021-0	0.579707	RBC
708079-0	0.49619	BC5A
716079-0	0.511787	BC3A
724021-0	0.319269	BC5C
727021-0	0.458887	BC3B
730079-0	0.70291	BC5C
733021-0	0.637208	RBC
741079-0	0.777207	BC3B
750079-0	0.934355	RBC
752021-0	0.382738	BC7
753021-0	0.556986	BC6
755079-0	0.407629	BC3B
756021-0	0.712215	RBC
762079-0	0.801136	BC5A
770079-0	0.835773	BC7
771021-0	0.553546	BC5A
776079-0	0.744012	BC3B
783079-0	0.548081	BC5A
784079-0	0.694488	BC3B
789079-0	0.736879	BC5C
797079-0	0.57601	BC3B
799079-0	0.673645	BC3B
820079-0	0.638109	BC4
3083-1	0.91694	RBC
3809-1	0.555896	BC6
4684-1	0.475583	BC7
5050-1	0.2838	BC3A
6415-1	0.662464	BC5A
6708-1	0.878277	RBC
7083-1	0.800429	RBC
7446-1	0.892248	RBC
7684-1	0.568215	BC6
7708-1	0.627644	BC5A
7834-1	0.326287	BC1B
8059-1	0.512335	RBC
8083-1	0.308323	BC5C
8141-1	0.676553	BC3A
8279-1	0.390344	BC5A
8415-1	0.492179	BC6
8684-1	0.286598	BC3B
8809-1	0.547151	BC6
9054-1	0.915029	RBC
9075-1	0.532106	RBC
9266-1	0.471863	BC3A
9380-1	0.355921	BC5C
9415-1	0.833063	RBC
9708-1	0.396878	BC1B
9751-1	0.670785	BC3B
9809-1	0.332513	BC5D
9834-1	0.64152	RBC
10172-1	0.824484	BC5B
10279-1	0.319871	BC5C
10529-1	0.563847	BC5A
10708-1	0.766925	BC7
10711-1	0.519556	BC5B
11059-1	0.670104	RBC
11083-1	0.741042	BC6
11150-1	0.785102	BC7
11243-1	0.835052	BC3B
11328-1	0.734552	BC5D
11446-1	0.735516	BC4
11684-1	0.625497	RBC
11751-1	0.385588	BC3B
11834-1	0.359707	BC5D
12029-1	0.475287	BC6
12050-1	0.381422	BC3B
12054-1	0.458462	BC3A
12115-1	0.600349	BC5A
12172-1	0.640339	BC7
12418-1	0.700296	BC6
12446-1	0.897677	BC3B
12529-1	0.840616	BC6
12708-1	0.632152	BC3B
12809-1	0.589048	BC7
12823-1	0.59467	BC3B
13243-1	0.540657	BC7
13256-1	0.707826	BC3A
13261-1	0.319946	BC1A
13357-1	0.389381	BC3A
13415-1	0.797417	RBC
13418-1	0.522506	BC5A
13684-1	0.436176	BC5A
13708-1	0.952744	RBC
14120-1	0.931431	RBC
14261-1	0.749165	BC6
14409-1	0.7337	BC5A
14819-1	0.739566	BC4
15022-1	0.78948	RBC
15050-1	0.505634	RBC
15261-1	0.547181	BC5C
15348-1	0.569056	RBC
15377-1	0.760161	BC7
15409-1	0.845631	BC3B
15415-1	0.571301	BC5A
15446-1	0.788405	BC5B
15459-1	0.605494	BC5B
15492-1	0.687822	BC7
15517-1	0.75303	BC2
15684-1	0.167409	BC5D
15751-1	0.711874	RBC
16172-1	0.958802	BC5A
16243-1	0.511855	BC5B
16256-1	0.622715	RBC
16266-1	0.710788	RBC
16312-1	0.739979	BC5B
16418-1	0.803292	BC1A
16459-1	0.752698	RBC
16499-1	0.504782	RBC
16529-1	0.520663	BC5C
16533-1	0.680596	RBC
16689-1	0.795468	BC3A
17054-1	0.760275	BC4
17150-1	0.660343	BC5D
17167-1	0.646182	BC7
17172-1	0.906764	BC5A
17243-1	0.774164	BC3A
17378-1	0.28685	BC3B
17450-1	0.816687	RBC
17492-1	0.544332	BC2
17627-1	0.391507	BC3B
17684-1	0.428744	BC3B
17751-1	0.272373	BC3B
18050-1	0.382847	BC6
18141-1	0.463975	BC8
18158-1	0.672066	BC3B
18261-1	0.745535	BC3A
18331-1	0.601963	BC3A
18426-1	0.697692	BC3A
18536-1	0.836436	RBC
18596-1	0.692433	BC3B
18618-1	0.569954	BC3A
18689-1	0.446537	BC3B
18708-1	0.803944	BC2
18809-1	0.61845	BC3B
18819-1	0.58472	BC3A
19022-1	0.569416	BC4
19040-1	0.578282	BC3A
19054-1	0.941173	RBC
19220-1	0.90713	BC3B
19348-1	0.530191	BC7
19368-1	0.639037	BC2
19378-1	0.39768	BC5C
19379-1	0.765887	BC5C
19409-1	0.793132	BC3B
19464-1	0.559946	RBC
19509-1	0.762693	BC3B
19529-1	0.845716	BC6
19823-1	0.859339	RBC
20059-1	0.683431	RBC
20120-1	0.786816	BC3A
20172-1	0.806703	BC6
20225-1	0.334927	BC3A
20261-1	0.420462	RBC
20377-1	0.716021	BC6
20379-1	0.599007	BC1B
20525-1	0.780944	RBC
20689-1	0.862848	BC6
20711-1	0.687196	BC6
20796-1	0.617277	BC3A
20834-1	0.923661	BC2
21050-1	0.289391	BC5C
21070-1	0.532741	BC5D
21123-1	0.658715	BC3A
21141-1	0.902642	BC3A
21167-1	0.706822	BC3B
21172-1	0.651763	BC8
21261-1	0.604613	BC5A
21418-1	0.735973	BC3B
21809-1	0.435176	BC5D
22054-1	0.60137	BC5B
22120-1	0.65383	BC5A
22323-1	0.702821	BC1A
22328-1	0.609901	BC5A
22357-1	0.645933	RBC
22358-1	0.361106	BC1A
22492-1	0.489541	BC3A
22525-1	0.492003	BC3B
22529-1	0.390218	BC5A
22684-1	0.471244	BC5A
22765-1	0.561054	BC1B
22819-1	0.923105	RBC
23047-1	0.852712	RBC
23079-1	0.500311	BC5D
23167-1	0.627166	BC3A
23243-1	0.721732	BC3A
23257-1	0.366795	BC5C
23327-1	0.768444	RBC
23379-1	0.834082	BC5C
23381-1	0.449471	BC3B
23415-1	0.578574	BC3B
23517-1	0.640399	BC5A
23611-1	0.563141	RBC
23615-1	0.652354	BC5B
23618-1	0.781413	RBC
23637-1	0.557596	BC5A
23769-1	0.680902	BC5A
23834-1	0.600288	BC3A
24059-1	0.504876	BC5B
24083-1	0.611336	BC5C
24150-1	0.7401	BC3A
24256-1	0.84053	BC3A
24261-1	0.976465	BC3A
24415-1	0.431131	BC5A
24436-1	0.87532	BC5A
24446-1	0.894503	BC3B
24450-1	0.675924	BC3A
24529-1	0.595053	BC5D
24637-1	0.937168	BC6
24676-1	0.712148	BC5C
24700-1	0.789982	BC5A
24769-1	0.77683	BC3A
24809-1	0.603565	BC4
25130-1	0.750698	BC3B
25533-1	0.587493	BC3A
25537-1	0.688464	BC7
25689-1	0.693052	BC7
25692-1	0.72837	BC9
25711-1	0.441135	BC1B
25752-1	0.933525	BC3B
25769-1	0.874412	BC7
25796-1	0.775181	BC6
26032-1	0.865789	BC3A
26216-1	0.897905	RBC
26220-1	0.835109	BC5A
26266-1	0.707015	BC3A
26348-1	0.867417	RBC
26368-1	0.623365	BC6
26378-1	0.56665	RBC
26379-1	0.452011	BC6
26380-1	0.748827	BC5C
26381-1	0.760914	BC6
26464-1	0.859452	RBC
26603-1	0.805095	RBC
26692-1	0.578247	BC3B
26703-1	0.732675	BC5B
27044-1	0.522459	BC3A
27050-1	0.54167	RBC
27059-1	0.706678	BC3B
27216-1	0.7425	RBC
27257-1	0.407879	BC5A
27261-1	0.837156	BC3A
27266-1	0.80604	RBC
27348-1	0.721965	BC3B
27357-1	0.52009	BC3A
27368-1	0.485172	BC3B
27380-1	0.626049	BC3B
27409-1	0.804961	BC2
27517-1	0.419456	BC5D
27520-1	0.645889	BC3B
27544-1	0.687564	BC5A
27637-1	0.826891	RBC
27676-1	0.821928	BC5A
28040-1	0.765292	BC6
28054-1	0.883043	RBC
28079-1	0.615192	BC7
28220-1	0.562052	BC5C
28257-1	0.550109	BC3A
28331-1	0.332413	BC5B
28380-1	0.393724	BC5A
28409-1	0.878759	RBC
28509-1	0.623316	BC3B
28611-1	0.504847	BC6
28618-1	0.446082	BC5B
28684-1	0.270081	BC5A
28708-1	0.580421	BC5C
28793-1	0.43139	BC3A
28823-1	0.56619	BC5B
29256-1	0.803271	BC3A
29358-1	0.526779	BC3A
29409-1	0.591521	BC1A
29418-1	0.613203	BC4
29436-1	0.888299	RBC
29454-1	0.686335	BC3A
29464-1	0.824707	RBC
29529-1	0.828501	BC6
29533-1	0.842192	BC3A
29537-1	0.506867	BC5A
29603-1	0.4627	BC3B
29676-1	0.837998	BC5C
29708-1	0.929864	RBC
29809-1	0.745631	RBC
29833-1	0.322659	BC5B
30054-1	0.75317	RBC
30059-1	0.660818	RBC
30206-1	0.832137	RBC
30316-1	0.943259	BC7
30348-1	0.634618	BC7
30368-1	0.331269	BC5D
30459-1	0.516473	BC3B
30525-1	0.314562	BC5A
30536-1	0.759526	RBC
30689-1	0.70372	BC3A
30711-1	0.578442	BC5A
30819-1	0.705396	BC3B
30823-1	0.829837	RBC
30833-1	0.334212	BC3A
31079-1	0.958113	RBC
31150-1	0.443934	BC5A
31172-1	0.975093	RBC
31216-1	0.519334	BC5D
31225-1	0.211385	BC1B
31261-1	0.727429	RBC
31323-1	0.602715	BC5C
31348-1	0.390628	BC1B
31358-1	0.485403	BC4
31378-1	0.561635	BC3B
31380-1	0.516893	BC3A
31409-1	0.680549	BC7
31464-1	0.743585	BC3A
31536-1	0.559448	BC5C
31537-1	0.699048	BC4
31596-1	0.456573	BC5A
31603-1	0.624173	BC3B
31618-1	0.287166	BC1B
31627-1	0.579965	BC3B
31637-1	0.784649	RBC
31708-1	0.800875	BC3B
31751-1	0.384636	BC3B
31819-1	0.825907	BC3B
32047-1	0.412535	BC3A
32070-1	0.775066	RBC
32083-1	0.687228	BC3B
32167-1	0.631266	BC5C
32220-1	0.914978	RBC
32256-1	0.52873	BC5A
32368-1	0.856494	BC6
32529-1	0.474934	BC3B
32684-1	0.319863	BC5D
32809-1	0.609659	BC5D
33130-1	0.839455	RBC
33150-1	0.616215	BC9
33211-1	0.792182	RBC
33225-1	0.521937	RBC
33228-1	0.624434	BC5A
33242-1	0.658033	BC3B
33267-1	0.384876	BC3B
33419-1	0.846502	RBC
33436-1	0.807663	BC7
33450-1	0.530667	BC5C
33459-1	0.843011	RBC
33529-1	0.658022	BC3A
33611-1	0.321375	BC3A
33615-1	0.876613	RBC
33627-1	0.723006	RBC
33765-1	0.770978	BC3A
33779-1	0.518758	BC3A
34040-1	0.666711	BC5A
34050-1	0.479618	BC3A
34127-1	0.711936	BC3B
34174-1	0.429083	BC5B
34216-1	0.358214	BC1B
34228-1	0.991671	RBC
34243-1	0.760774	BC6
34261-1	0.691005	BC1B
34357-1	0.466298	BC4
34368-1	0.702913	RBC
34379-1	0.576005	RBC
34446-1	0.685333	BC5D
34459-1	0.615974	BC3A
34464-1	0.531845	BC6
34504-1	0.359012	BC6
34544-1	0.802169	RBC
34596-1	0.745816	RBC
34611-1	0.716401	BC3A
34618-1	0.641587	BC5B
34627-1	0.38743	BC3B
34703-1	0.879995	BC2
34796-1	0.486558	BC7
34809-1	0.432674	BC5A
34834-1	0.654124	BC3B
35047-1	0.762774	RBC
35144-1	0.768487	BC5C
35256-1	0.738735	BC3A
35261-1	0.555774	BC7
35348-1	0.893026	RBC
35358-1	0.661917	BC3B
35378-1	0.563899	RBC
35409-1	0.736694	BC5A
35449-1	0.629984	BC5D
35459-1	0.725686	BC6
35464-1	0.66313	BC6
35504-1	0.639736	RBC
35517-1	0.542734	BC5A
35537-1	0.853357	BC6
35600-1	0.916366	RBC
35689-1	0.78751	RBC
36059-1	0.590853	BC1A
36108-1	0.509419	BC1B
36120-1	0.522278	BC3B
36123-1	0.668656	BC3A
36150-1	0.777836	RBC
36331-1	0.646892	BC3B
36357-1	0.645882	BC6
36378-1	0.658516	RBC
36436-1	0.905932	BC3A
36525-1	0.551862	BC3A
36529-1	0.812795	RBC
36537-1	0.664007	BC3B
36544-1	0.208384	BC5C
36684-1	0.17029	BC1B
36720-1	0.855455	BC3B
36779-1	0.678106	RBC
36833-1	0.570935	BC3A
37141-1	0.548285	BC6
37158-1	0.670111	BC5A
37172-1	0.729095	BC3A
37242-1	0.669287	BC5A
37256-1	0.606988	BC1A
37331-1	0.472625	BC5A
37368-1	0.549688	BC5A
37377-1	0.764523	BC3A
37378-1	0.436853	BC5C
37446-1	0.96466	BC3B
37499-1	0.749099	BC5B
37513-1	0.822119	BC3A
37533-1	0.555186	BC3A
37765-1	0.567082	BC2
37773-1	0.524398	BC1B
37809-1	0.560908	BC6
37819-1	0.952692	RBC
38040-1	0.548685	BC5A
38059-1	0.791115	RBC
38060-1	0.495724	BC5C
38176-1	0.203452	BC5A
38267-1	0.499831	BC4
38328-1	0.386026	BC3B
38343-1	0.540307	BC3B
38358-1	0.482853	BC3B
38380-1	0.704225	BC3A
38446-1	0.419997	BC5C
38454-1	0.827588	RBC
38509-1	0.895801	BC6
38596-1	0.58856	BC3A
38637-1	0.836167	BC7
38753-1	0.802965	RBC
38796-1	0.657167	BC5B
38809-1	0.323715	BC3B
38819-1	0.748991	BC6
39054-1	0.896443	RBC
39150-1	0.561592	BC3A
39225-1	0.386148	BC3B
39266-1	0.801717	BC2
39323-1	0.750634	BC6
39327-1	0.87132	RBC
39348-1	0.68814	BC6
39381-1	0.658312	BC3A
39409-1	0.58628	BC5C
39446-1	0.755094	BC5A
39454-1	0.589861	RBC
39509-1	0.730973	BC3B
39529-1	0.584208	BC3A
39536-1	0.976798	RBC
39600-1	0.862541	RBC
39611-1	0.851999	RBC
39637-1	0.708768	BC5A
39703-1	0.629065	BC2
39769-1	0.682177	BC3B
39833-1	0.660535	BC3B
40040-1	0.382749	BC5A
40054-1	0.534699	BC5A
40070-1	0.630517	BC5A
40083-1	0.923392	BC3A
40158-1	0.230318	BC2
40175-1	0.478667	BC5A
40206-1	0.888342	RBC
40211-1	0.8483	BC2
40220-1	0.722704	BC3A
40225-1	0.297504	BC5A
40261-1	0.971328	BC3A
40327-1	0.636349	BC3B
40378-1	0.603002	BC4
40509-1	0.219548	BC1B
40513-1	0.61886	BC6
40520-1	0.447309	BC5A
40525-1	0.801994	RBC
40596-1	0.407301	BC3B
40611-1	0.672889	RBC
40637-1	0.527266	BC4
40689-1	0.597511	RBC
40753-1	0.851309	BC9
41070-1	0.47795	BC3B
41078-1	0.580172	BC7
41123-1	0.820553	RBC
41130-1	0.69491	BC3B
41141-1	0.737216	RBC
41158-1	0.546744	BC5A
41174-1	0.344431	BC1B
41243-1	0.308534	BC5A
41260-1	0.442846	BC3A
41261-1	0.59785	BC7
41267-1	0.626586	BC3B
41331-1	0.793027	RBC
41368-1	0.960412	RBC
41378-1	0.569152	BC5A
41409-1	0.592966	BC5C
41537-1	0.935826	RBC
41603-1	0.751007	RBC
41823-1	0.437464	BC3A
41833-1	0.927283	BC5A
42032-1	0.671218	RBC
42054-1	0.790287	BC6
42083-1	0.68575	BC6
42115-1	0.326936	BC3A
42123-1	0.524508	BC1B
42174-1	0.666141	BC6
42175-1	0.641371	BC5A
42228-1	0.436052	BC5B
42256-1	0.843072	RBC
42266-1	0.645201	BC5A
42267-1	0.392394	BC3B
42358-1	0.701248	RBC
42378-1	0.618999	BC1A
42432-1	0.75115	RBC
42436-1	0.636723	BC3A
42459-1	0.771663	BC7
42464-1	0.475485	BC3B
42533-1	0.299208	BC5D
42541-1	0.13823	BC5D
42600-1	0.913371	RBC
42611-1	0.532483	RBC
42676-1	0.715813	BC5C
42689-1	0.813462	BC2
42692-1	0.653532	BC5A
43040-1	0.762606	BC7
43059-1	0.434148	BC1A
43078-1	0.488076	BC3B
43108-1	0.612116	BC3A
43150-1	0.449387	BC4
43158-1	0.772858	RBC
43256-1	0.734119	BC2
43266-1	0.497018	BC3B
43436-1	0.431076	BC1A
43450-1	0.438695	BC3B
43520-1	0.621186	BC3B
43537-1	0.776365	BC5A
43596-1	0.744237	RBC
43615-1	0.704284	BC3A
43618-1	0.554306	BC6
43793-1	0.720544	BC3B
44078-1	0.956209	BC7
44174-1	0.57561	BC5A
44216-1	0.873174	RBC
44261-1	0.870828	BC5B
44379-1	0.556361	BC5A
44449-1	0.569135	BC7
44504-1	0.755383	RBC
44517-1	0.617944	BC3B
44529-1	0.811008	RBC
44544-1	0.350755	BC5A
44628-1	0.639327	RBC
44692-1	0.410194	BC5C
44708-1	0.815548	BC6
44719-1	0.645854	BC6
45054-1	0.66079	BC3A
45120-1	0.624108	BC5D
45175-1	0.502536	BC5C
45228-1	0.79067	BC7
45267-1	0.54144	BC2
45357-1	0.557152	BC3A
45358-1	0.476192	BC6
45363-1	0.964925	BC6
45379-1	0.644626	BC5A
45520-1	0.839125	RBC
45596-1	0.504609	BC5B
45753-1	0.666025	BC5A
45796-1	0.796552	RBC
45809-1	0.620761	BC3A
45819-1	0.882674	BC5A
46044-1	0.584521	BC3A
46047-1	0.504157	BC3A
46059-1	0.587843	BC3A
46079-1	0.817077	RBC
46083-1	0.651796	BC7
46261-1	0.525348	BC2
46266-1	0.754285	RBC
46323-1	0.853385	RBC
46358-1	0.33985	BC6
46379-1	0.472414	BC5C
46380-1	0.627449	BC3A
46436-1	0.631254	BC6
46459-1	0.651245	BC6
46596-1	0.808088	RBC
46600-1	0.692071	BC7
46614-1	0.441444	BC5C
46623-1	0.406162	BC6
46700-1	0.675579	BC5C
46711-1	0.537665	BC3B
46819-1	0.728668	BC1A
46833-1	0.67367	BC3A
47059-1	0.697591	BC1A
47120-1	0.898215	RBC
47167-1	0.645266	BC5A
47175-1	0.462962	BC5A
47211-1	0.451101	BC1B
47260-1	0.273762	RBC
47261-1	0.766474	BC3B
47266-1	0.900239	RBC
47316-1	0.692261	BC1B
47358-1	0.646874	BC5A
47419-1	0.890021	BC6
47449-1	0.712187	RBC
47464-1	0.86194	RBC
47533-1	0.827119	BC5A
47537-1	0.664073	BC6
47541-1	0.493299	BC3B
47600-1	0.911041	BC6
47689-1	0.482143	BC3B
47702-1	0.518153	BC1B
47708-1	0.66388	BC4
47765-1	0.899105	RBC
47793-1	0.628808	BC6
47796-1	0.579782	BC3B
47834-1	0.881882	RBC
48115-1	0.480807	BC1B
48150-1	0.465955	BC5C
48176-1	0.45455	BC5C
48216-1	0.589925	BC7
48256-1	0.667646	BC3B
48368-1	0.689665	BC5A
48513-1	0.716588	BC5A
48529-1	0.464226	BC5C
48533-1	0.700615	RBC
48541-1	0.874536	BC3A
48577-1	0.75106	BC3B
48614-1	0.675895	BC3A
48627-1	0.493874	BC9
48702-1	0.748779	BC7
48703-1	0.490202	BC1B
48708-1	0.465812	BC1B
48809-1	0.496184	BC3B
49108-1	0.844387	BC3A
49167-1	0.768975	BC3B
49174-1	0.458206	BC6
49267-1	0.739392	BC7
49363-1	0.640793	BC5C
49379-1	0.415726	BC4
49436-1	0.463016	BC7
49517-1	0.698855	BC3A
49537-1	0.362632	BC1B
49596-1	0.35977	BC5A
49603-1	0.837146	RBC
49692-1	0.509697	BC6
49769-1	0.6732	BC3B
49823-1	0.779023	BC6
49832-1	0.414014	BC7
50054-1	0.631956	BC5D
50083-1	0.454099	BC5B
50123-1	0.702787	BC4
50141-1	0.704103	BC7
50242-1	0.91936	RBC
50260-1	0.50432	BC3B
50327-1	0.804734	RBC
50348-1	0.738448	RBC
50358-1	0.858955	RBC
50368-1	0.895668	BC5A
50423-1	0.571491	BC5A
50436-1	0.868287	RBC
50449-1	0.578101	BC3B
50464-1	0.733446	BC3A
50504-1	0.462941	BC3A
50537-1	0.515473	BC5C
50596-1	0.54512	BC3A
50603-1	0.523198	BC3A
50611-1	0.765097	BC2
50618-1	0.422369	BC3B
50623-1	0.747506	BC3B
50765-1	0.357015	BC1B
51060-1	0.376097	BC5B
51260-1	0.607548	BC3B
51266-1	0.641451	RBC
51267-1	0.946967	BC6
51343-1	0.782293	BC5C
51357-1	0.526169	BC3B
51358-1	0.539314	BC6
51368-1	0.431753	BC5C
51378-1	0.486262	BC5C
51459-1	0.893904	RBC
51464-1	0.484522	BC5B
51533-1	0.61491	BC3B
51833-1	0.518996	BC7
52032-1	0.775652	RBC
52044-1	0.391891	BC2
52060-1	0.646575	BC6
52104-1	0.329848	RBC
52174-1	0.756959	RBC
52175-1	0.674383	RBC
52225-1	0.565153	RBC
52243-1	0.510129	BC3B
52261-1	0.681727	BC3B
52446-1	0.740392	BC3B
52450-1	0.970855	RBC
52536-1	0.790544	RBC
52614-1	0.464103	BC3B
52689-1	0.486183	BC5A
52702-1	0.787251	BC3B
52832-1	0.467735	BC3A
53060-1	0.546169	BC3A
53070-1	0.872911	RBC
53150-1	0.651544	BC3B
53174-1	0.693019	RBC
53176-1	0.401536	BC3A
53211-1	0.668407	BC6
53242-1	0.836759	RBC
53267-1	0.618421	BC3B
53358-1	0.820273	RBC
53377-1	0.569022	RBC
53378-1	0.773187	RBC
[truncated: 42,240 more rows]

## Sheet: Figure 4b
cell_id	normalized_distance	subtype
1046-0	0.382349	AC6
2293-0	-1.8715	AC1
5035-0	0.305653	AC6
5046-0	0.284226	AC5
6027-0	0.404331	AC5
7040-0	-1.42384	AC17
7233-0	0.187806	AC5
7293-0	-1.61666	AC20
8035-0	0.511814	AC6
9040-0	-1.05947	AC7
10018-0	-1.17182	AC37
10040-0	0.106096	AC6
11233-0	0.195519	AC1
13293-0	-1.65933	AC5
13299-0	0.174154	AC11
14030-0	0.217453	AC8
14293-0	-1.73481	AC5
14300-0	-1.7731	AC48
15097-0	0.381288	AC9
15293-0	-1.87181	AC7
16216-0	0.669556	AC9
16233-0	0.411948	AC11
17233-0	-1.22159	AC43
17303-0	0.0511267	AC15
18035-0	0.169976	AC33
18293-0	0.336156	AC28
19233-0	0.379369	AC8
19293-0	0.120063	AC10
22040-0	0.0941869	AC31
22233-0	0.243765	AC5
23233-0	0.385918	AC2
23293-0	0.237119	AC1
24027-0	0.387662	AC7
25303-0	0.231256	AC28
27027-0	0.171907	AC16
27031-0	-1.27738	AC17
27233-0	0.177943	AC6
27302-0	-1.60675	AC7
28030-0	0.342533	AC4
28035-0	0.150185	AC4
28216-0	0.324876	AC30
29303-0	0.192165	AC45
30040-0	0.374158	AC12
30233-0	0.275241	AC16
31229-0	0.330976	AC15
32035-0	0.283718	AC4
32231-0	-1.99408	AC21
32303-0	0.478017	AC1
33091-0	-1.32733	AC20
33233-0	0.39274	AC30
34040-0	0.198192	AC45
34233-0	0.523252	AC16
35030-0	0.177046	AC1
35231-0	-1.68169	AC21
36031-0	-1.29074	AC32
36231-0	-1.81208	AC8
36233-0	0.120211	AC3
36263-0	0.888236	AC7
37040-0	0.167864	AC8
37231-0	-1.36357	AC17
38031-0	-1.73574	AC36
38040-0	0.488859	AC10
39231-0	-1.02089	AC17
39233-0	-0.970062	AC44
39293-0	-1.59391	AC50
40216-0	0.32708	AC30
40231-0	-1.47812	AC17
40232-0	0.432065	AC36
41097-0	0.193009	AC32
41303-0	0.290173	AC31
42232-0	0.513672	AC14
42293-0	0.252187	AC5
42300-0	0.23239	AC41
43040-0	0.467117	AC10
43232-0	0.30247	AC6
43233-0	0.0942574	AC21
43263-0	0.882755	AC4
44035-0	0.271743	AC6
45232-0	0.267141	AC11
46232-0	0.146572	AC3
47230-0	-1.7487	AC6
47232-0	0.171248	AC3
47293-0	0.235805	AC28
47300-0	0.169346	AC3
48232-0	0.646401	AC23
49035-0	0.111347	AC18
49091-0	-1.36525	AC2
49232-0	0.504328	AC30
49302-0	0.039165	AC7
49303-0	-1.68551	AC2
50031-0	0.118477	AC29
50232-0	0.475928	AC4
50233-0	0.284092	AC12
50300-0	0.062051	AC13
50303-0	0.05795	AC49
51216-0	0.340544	AC30
51233-0	0.229376	AC4
52232-0	0.176565	AC15
52293-0	0.221188	AC13
52300-0	0.135008	AC10
53293-0	0.49714	AC30
53300-0	-1.57911	AC2
54024-0	0.145929	AC22
54293-0	0.0517488	AC4
54302-0	0.174713	AC34
55012-0	0.445125	AC5
55231-0	0.0699464	AC2
55302-0	0.148271	AC3
56231-0	0.109738	AC5
56301-0	-1.33105	AC2
57031-0	-1.42796	AC7
57210-0	0.089227	AC15
57292-0	-1.06848	AC6
57300-0	0.181215	AC5
57301-0	-1.0409	AC2
58012-0	0.262844	AC11
58231-0	0.178835	AC9
58233-0	0.131329	AC3
59027-0	0.0516523	AC30
59302-0	0.197528	AC8
60040-0	0.227859	AC6
60231-0	0.104384	AC47
60303-0	0.184792	AC10
61302-0	0.232603	AC12
62040-0	0.0984924	AC16
62210-0	0.267641	AC3
62231-0	0.205022	AC10
62232-0	0.191225	AC16
62280-0	0.0927216	AC7
63012-0	-1.40724	AC2
63231-0	0.209745	AC6
63292-0	-0.679743	AC17
63300-0	0.132462	AC16
63302-0	0.248424	AC10
64231-0	0.178471	AC18
64302-0	0.24232	AC3
65233-0	0.241843	AC6
65287-0	-1.11775	AC43
65301-0	0.376878	AC6
66231-0	0.195128	AC10
66302-0	0.233014	AC30
67031-0	0.187641	AC22
67035-0	0.473722	AC3
67301-0	0.388075	AC5
67302-0	0.255382	AC10
68030-0	0.323315	AC16
68231-0	0.206499	AC4
69012-0	0.478745	AC49
69045-0	0.23779	AC3
69210-0	0.303067	AC4
69230-0	0.235387	AC25
69301-0	0.356306	AC4
70040-0	0.12021	AC6
70232-0	0.622843	AC28
70293-0	0.0680751	AC6
71233-0	0.0389931	AC1
71301-0	0.418026	AC5
72231-0	0.276322	AC8
72232-0	0.672888	AC5
72302-0	0.263924	AC10
73210-0	0.246166	AC14
73231-0	0.193274	AC8
73232-0	0.154076	AC17
73293-0	-1.09778	AC6
74031-0	0.320664	AC19
74210-0	0.635607	AC10
74233-0	0.136838	AC1
74280-0	-1.535	AC6
74293-0	-1.38726	AC1
74301-0	0.515874	AC25
75210-0	0.455144	AC1
75229-0	-0.813851	AC21
75231-0	0.320775	AC28
75287-0	-1.71143	AC5
76034-0	-1.60501	AC21
76231-0	0.325389	AC6
76286-0	-1.34967	AC17
76288-0	-1.9825	AC7
76301-0	0.353844	AC4
77027-0	0.324897	AC2
77301-0	0.511887	AC13
78012-0	0.231431	AC16
78017-0	0.257718	AC6
78030-0	0.259341	AC16
78300-0	0.162667	AC15
79034-0	-1.32173	AC39
79280-0	0.423721	AC5
79292-0	-1.06101	AC7
79299-0	0.508727	AC4
80280-0	0.0764788	AC28
80293-0	-1.49296	AC5
80301-0	0.500768	AC5
81293-0	0.271956	AC20
82229-0	0.312243	AC4
82292-0	0.47023	AC10
82300-0	0.294177	AC3
83280-0	-1.3255	AC6
84027-0	0.155284	AC3
84040-0	0.238133	AC16
84210-0	0.255409	AC12
85031-0	0.148744	AC16
86034-0	-1.56343	AC7
86233-0	0.187988	AC7
86287-0	0.193809	AC4
86292-0	0.625587	AC34
86302-0	0.361939	AC5
87046-0	0.0594776	AC19
87233-0	0.309653	AC12
87293-0	0.451604	AC7
87302-0	0.367409	AC1
88097-0	0.41105	AC10
88210-0	0.103637	AC11
88232-0	0.209474	AC15
88292-0	0.274445	AC15
88293-0	0.126281	AC16
88300-0	0.229164	AC5
89031-0	0.388524	AC5
89231-0	0.400738	AC1
89302-0	0.420223	AC10
89304-0	0.0991361	AC10
90026-0	-1.38563	AC8
90097-0	0.34764	AC4
90233-0	0.736227	AC5
90287-0	0.380603	AC4
90292-0	0.582832	AC28
91040-0	0.225782	AC15
91097-0	0.152422	AC7
91229-0	0.26024	AC5
91292-0	0.288179	AC10
92027-0	0.356144	AC12
92030-0	0.299367	AC6
92232-0	0.458293	AC4
93024-0	0.106582	AC6
93097-0	0.146869	AC19
93233-0	0.0739562	AC47
93287-0	0.346759	AC1
93292-0	0.462087	AC4
93301-0	0.609701	AC10
94031-0	0.293241	AC1
94097-0	0.248985	AC10
94232-0	0.298933	AC12
94233-0	0.306718	AC4
94287-0	0.199764	AC13
94293-0	-1.01835	AC6
94301-0	0.503632	AC25
95040-0	0.148136	AC15
95210-0	0.434649	AC16
95300-0	0.341239	AC20
96031-0	0.127493	AC16
96232-0	0.121494	AC2
96300-0	0.473552	AC20
96303-0	0.265426	AC4
97233-0	0.178092	AC6
98027-0	0.0670762	AC16
98233-0	0.288406	AC10
98280-0	0.180016	AC10
99017-0	0.129865	AC6
99031-0	0.110426	AC22
99097-0	0.113222	AC10
99210-0	0.120448	AC6
100232-0	0.196536	AC2
100292-0	-1.86412	AC12
100293-0	0.127381	AC6
101017-0	0.417297	AC43
101233-0	0.0394312	AC16
101293-0	-1.18284	AC21
102040-0	0.135316	AC12
102287-0	0.321726	AC2
102303-0	0.114253	AC5
103232-0	0.221392	AC29
104024-0	0.278019	AC16
104280-0	0.148655	AC9
104287-0	0.305411	AC12
105017-0	0.249158	AC12
105031-0	0.361915	AC10
105217-0	-0.976351	AC31
105300-0	0.707079	AC11
106217-0	-1.0837	AC17
106233-0	0.30452	AC10
107030-0	0.268574	AC52
107040-0	0.0534318	AC7
108027-0	0.425472	AC12
108281-0	0.467197	AC15
109091-0	0.320944	AC26
109217-0	-0.931203	AC29
110031-0	0.331193	AC19
110035-0	0.345774	AC4
110299-0	0.124587	AC13
111091-0	0.249499	AC2
111232-0	0.203603	AC4
112232-0	0.409696	AC7
112287-0	0.366853	AC27
113012-0	0.151649	AC38
113293-0	0.330183	AC3
113300-0	0.199773	AC6
114031-0	0.261636	AC6
114034-0	-1.45122	AC31
114035-0	0.14034	AC19
114091-0	-1.11909	AC54
114280-0	0.210229	AC16
114292-0	-0.932772	AC5
115027-0	0.214119	AC16
115091-0	0.246004	AC17
115210-0	0.716499	AC30
115233-0	0.275757	AC15
115292-0	-1.18881	AC34
116091-0	0.347982	AC9
116230-0	0.110882	AC26
116233-0	0.19885	AC3
117024-0	0.104511	AC8
117092-0	0.238616	AC10
117286-0	0.216168	AC1
118232-0	0.0672743	AC18
118287-0	0.297679	AC7
118292-0	0.408251	AC12
119012-0	0.24598	AC4
119040-0	-1.08044	AC17
119293-0	-1.75444	AC7
120293-0	-1.85665	AC12
120303-0	0.206573	AC28
121017-0	0.0956897	AC4
121292-0	0.172931	AC23
122017-0	0.357466	AC12
122210-0	0.219844	AC7
122280-0	0.325332	AC8
123040-0	0.324076	AC4
123232-0	0.310486	AC10
123280-0	-1.76766	AC17
125031-0	0.233144	AC9
125230-0	0.117163	AC1
125232-0	0.382753	AC12
127230-0	0.136382	AC4
127280-0	0.253446	AC4
128292-0	0.355327	AC33
129040-0	0.222593	AC16
129293-0	-1.69707	AC7
130012-0	0.249168	AC1
130281-0	0.391757	AC1
130292-0	0.219746	AC7
131012-0	0.0435416	AC9
131021-0	0.172106	AC18
131210-0	0.23008	AC3
131292-0	0.205289	AC4
132017-0	0.186359	AC30
132287-0	0.331225	AC13
133230-0	0.361404	AC12
133287-0	0.192644	AC3
133293-0	-1.41988	AC31
133299-0	0.20608	AC16
134012-0	0.527182	AC1
134222-0	0.684688	AC20
134229-0	0.255018	AC17
135040-0	0.0751219	AC13
135230-0	0.246976	AC21
135293-0	0.31369	AC14
136027-0	0.191805	AC4
136035-0	-1.68684	AC2
136230-0	0.799307	AC17
136233-0	0.216913	AC16
138035-0	0.282629	AC28
138222-0	0.24439	AC8
139222-0	0.20851	AC1
139264-0	0.124107	AC7
139299-0	0.427394	AC3
140021-0	0.302767	AC1
140287-0	0.41445	AC3
141031-0	0.165617	AC16
141222-0	0.178031	AC12
141233-0	0.416686	AC28
141264-0	0.15909	AC1
141280-0	0.128834	AC49
142024-0	0.0942658	AC6
142280-0	0.301943	AC4
142299-0	0.189919	AC3
143018-0	-1.29162	AC17
143232-0	0.204913	AC10
143286-0	0.209698	AC5
144017-0	0.253612	AC30
144031-0	0.344725	AC24
144210-0	0.274019	AC49
145024-0	0.523724	AC3
147046-0	0.084426	AC15
148229-0	0.337443	AC18
148230-0	0.449008	AC13
148233-0	0.241189	AC14
149035-0	0.134521	AC5
149233-0	0.372791	AC4
150012-0	-1.77377	AC37
151210-0	0.570564	AC4
152040-0	0.283161	AC10
153012-0	0.189305	AC16
153264-0	0.133563	AC4
154012-0	0.507541	AC3
154031-0	0.0392822	AC42
154040-0	0.177857	AC10
156280-0	0.0963084	AC5
157017-0	-1.2887	AC1
158233-0	0.227049	AC2
158286-0	0.536497	AC10
158299-0	0.218707	AC4
159027-0	0.237902	AC19
159092-0	0.196347	AC17
161303-0	0.117495	AC4
162021-0	0.242233	AC6
162024-0	0.173986	AC6
165012-0	0.294891	AC16
166012-0	0.110045	AC16
166286-0	0.132955	AC5
167233-0	0.29109	AC6
168264-0	0.0334357	AC1
169035-0	0.199184	AC8
170264-0	0.13939	AC4
171233-0	0.374137	AC10
171280-0	0.29882	AC50
172287-0	0.134378	AC19
176287-0	0.29162	AC9
177030-0	0.117871	AC3
177233-0	0.179879	AC5
178040-0	0.209729	AC1
178092-0	0.363936	AC30
179293-0	0.43354	AC10
182006-0	0.712471	AC16
183012-0	0.28595	AC16
183035-0	0.237249	AC7
183046-0	0.312424	AC4
183287-0	0.115356	AC5
184006-0	0.599121	AC12
184017-0	0.152345	AC16
184040-0	-1.10614	AC2
185233-0	0.296059	AC1
185286-0	0.264442	AC5
186233-0	0.33532	AC43
187264-0	0.452135	AC4
187280-0	0.234721	AC6
187293-0	0.582862	AC11
187303-0	0.196952	AC18
189017-0	0.562461	AC16
189299-0	0.129487	AC1
190017-0	0.358586	AC7
190024-0	0.20598	AC6
190293-0	0.180949	AC1
191264-0	0.15286	AC30
193012-0	0.463935	AC31
193024-0	0.39866	AC6
193233-0	0.346185	AC22
195021-0	0.115356	AC6
195233-0	0.424358	AC4
195286-0	0.167818	AC17
199040-0	-1.41208	AC6
200046-0	0.164169	AC19
202008-0	0.500953	AC1
202035-0	0.196988	AC30
202233-0	0.339001	AC2
203012-0	0.341477	AC1
204008-0	0.692297	AC3
204017-0	0.177345	AC1
204030-0	0.328248	AC19
204229-0	0.632289	AC4
204299-0	0.116624	AC1
206012-0	0.0580055	AC2
206024-0	0.123338	AC19
206229-0	0.339647	AC3
207012-0	0.657476	AC5
208012-0	0.184654	AC8
208229-0	0.133356	AC3
209303-0	0.425859	AC10
210303-0	0.372995	AC16
211017-0	0.344487	AC9
211233-0	0.303244	AC7
212299-0	0.36988	AC15
213303-0	0.343205	AC28
216024-0	0.309956	AC25
216027-0	0.250266	AC16
217092-0	0.144062	AC30
218233-0	0.466004	AC5
218286-0	0.23741	AC16
220017-0	0.0850258	AC6
221040-0	0.237638	AC16
221299-0	0.29484	AC2
223012-0	0.120978	AC1
225024-0	0.128484	AC16
226008-0	0.27142	AC3
228017-0	0.368174	AC41
228030-0	0.34493	AC12
229012-0	0.218421	AC16
229229-0	0.159814	AC18
229233-0	0.430489	AC16
230012-0	0.385758	AC22
230259-0	0.0338544	AC24
231008-0	0.261099	AC43
231259-0	0.121898	AC3
232008-0	0.339091	AC1
233008-0	0.209793	AC16
233233-0	0.39935	AC6
234008-0	0.235119	AC7
235008-0	0.153244	AC22
235017-0	0.345229	AC16
235233-0	0.508151	AC14
236012-0	0.247523	AC40
236229-0	0.499019	AC10
237021-0	0.17221	AC30
237040-0	0.304591	AC6
238012-0	0.502349	AC6
239303-0	0.444977	AC15
241287-0	0.522785	AC30
242012-0	0.442347	AC4
242071-0	0.319568	AC12
242229-0	0.381084	AC4
242286-0	0.410926	AC3
243008-0	-1.29323	AC7
243012-0	0.288109	AC13
243030-0	0.197365	AC2
243035-0	0.248241	AC1
244012-0	0.104325	AC16
244071-0	0.179041	AC10
245012-0	0.151117	AC13
245017-0	0.206046	AC29
247006-0	0.335467	AC30
247017-0	0.566698	AC9
247286-0	0.62233	AC30
251071-0	0.348957	AC15
252024-0	0.121616	AC2
254071-0	0.183531	AC32
255092-0	0.202254	AC30
256233-0	0.41122	AC1
257045-0	0.173143	AC34
261024-0	0.398084	AC8
262071-0	0.126999	AC2
263035-0	0.20273	AC7
266045-0	0.230219	AC10
269027-0	0.0702261	AC16
269030-0	0.333303	AC16
270006-0	0.0989857	AC30
271017-0	0.311855	AC22
271293-0	0.421741	AC7
273024-0	0.334359	AC8
274040-0	0.147324	AC3
274264-0	0.401804	AC4
276233-0	0.647018	AC12
277030-0	0.149259	AC38
278017-0	0.407548	AC16
278021-0	0.184991	AC6
278287-0	0.0819305	AC7
279092-0	0.371261	AC22
280017-0	0.657458	AC18
280287-0	-1.24545	AC44
282264-0	0.260296	AC4
286006-0	0.305569	AC31
288012-0	0.161251	AC6
289024-0	0.159578	AC41
290017-0	0.43824	AC18
291281-0	0.0439375	AC46
292027-0	0.153504	AC6
295006-0	0.115623	AC20
295287-0	0.190421	AC6
296012-0	0.226976	AC18
297046-0	0.402541	AC15
299012-0	-1.6594	AC7
299287-0	0.524826	AC6
301287-0	0.182103	AC4
303035-0	0.219296	AC15
303233-0	0.57348	AC9
304012-0	-1.39038	AC44
304017-0	0.748604	AC16
309027-0	-1.31367	AC7
309035-0	0.649753	AC7
310027-0	0.295844	AC6
312006-0	0.151021	AC31
314024-0	0.27481	AC12
316024-0	0.123366	AC12
319012-0	0.0573613	AC10
320012-0	0.375147	AC18
321040-0	0.130158	AC53
322264-0	0.537723	AC17
322287-0	0.244355	AC10
323264-0	0.729533	AC2
323287-0	0.0523986	AC18
325012-0	0.183076	AC16
325021-0	0.339842	AC5
326012-0	-1.15185	AC21
327012-0	-1.04265	AC17
330024-0	0.234749	AC3
331021-0	0.14328	AC13
333008-0	0.163028	AC16
336017-0	0.237626	AC21
338017-0	0.278313	AC16
339040-0	0.382391	AC4
341008-0	-1.72656	AC21
341017-0	0.338838	AC60
343072-0	0.510192	AC10
344035-0	0.265241	AC15
345008-0	-1.41898	AC34
346008-0	-1.67634	AC2
346027-0	0.0844329	AC16
347008-0	-1.57858	AC2
347260-0	0.5185	AC31
348017-0	0.268336	AC5
349264-0	0.38639	AC30
351021-0	0.299945	AC7
352072-0	0.555369	AC30
354017-0	0.352131	AC40
354260-0	0.548341	AC15
358264-0	0.367189	AC21
359021-0	0.107813	AC16
360260-0	0.644976	AC2
362264-0	0.730072	AC25
363264-0	0.300807	AC21
365013-0	0.300187	AC9
368024-0	0.213042	AC31
370260-0	0.58974	AC2
371017-0	-1.42378	AC15
371260-0	0.480714	AC1
375260-0	0.906471	AC10
379301-0	-0.856919	AC39
380301-0	-0.694643	AC2
381301-0	-0.621747	AC2
384260-0	0.244059	AC3
388035-0	0.0386267	AC18
388040-0	0.26366	AC16
390260-0	0.254228	AC20
390301-0	0.131233	AC16
391024-0	0.215662	AC8
391027-0	0.194131	AC22
392017-0	0.0795979	AC13
393301-0	0.168076	AC34
395017-0	0.131232	AC16
396017-0	0.322351	AC30
396301-0	0.473811	AC3
398024-0	0.369281	AC1
399301-0	0.481412	AC20
400301-0	0.23023	AC1
402013-0	0.284076	AC6
402024-0	-1.44834	AC2
402301-0	0.247091	AC28
403301-0	0.325572	AC8
404301-0	0.361824	AC43
405301-0	0.167385	AC20
406021-0	0.290965	AC10
406301-0	0.153556	AC12
407301-0	0.310066	AC7
408301-0	0.349333	AC6
409301-0	0.243916	AC29
410024-0	0.104774	AC8
410301-0	0.346346	AC9
412007-0	0.496922	AC4
412035-0	0.232746	AC5
413013-0	0.0948143	AC31
413301-0	0.457729	AC10
415017-0	-1.21021	AC17
415040-0	0.18435	AC12
415092-0	0.176651	AC19
416301-0	0.455362	AC18
417024-0	0.220537	AC1
418007-0	0.330524	AC20
419013-0	0.441299	AC2
420007-0	0.372485	AC4
420017-0	0.200232	AC43
421007-0	0.359947	AC3
422017-0	0.25624	AC33
423007-0	0.54359	AC5
423017-0	0.50074	AC20
424035-0	0.0943133	AC1
425017-0	0.355448	AC50
426007-0	0.377841	AC31
426017-0	0.401303	AC26
426302-0	-1.75898	AC34
430007-0	0.674091	AC5
430017-0	0.46213	AC23
430024-0	0.259872	AC4
432017-0	0.269098	AC3
433013-0	0.43667	AC30
434017-0	-0.172816	AC2
435013-0	0.213757	AC18
437007-0	0.282916	AC31
439007-0	0.655788	AC6
440017-0	0.140441	AC2
441007-0	0.430035	AC28
441040-0	0.239522	AC10
442007-0	0.677743	AC9
443017-0	-0.826119	AC1
443027-0	-1.75888	AC20
444007-0	0.424502	AC16
444302-0	0.0752861	AC15
445021-0	0.347785	AC30
446007-0	0.302444	AC16
447017-0	0.218691	AC16
449017-0	0.28046	AC10
449027-0	0.0344378	AC17
450007-0	0.209024	AC3
452007-0	0.34503	AC5
453007-0	0.450704	AC6
453013-0	0.374145	AC6
454017-0	-1.03127	AC5
454024-0	0.166049	AC1
455092-0	0.248565	AC7
460007-0	0.527713	AC4
461007-0	0.156229	AC6
465007-0	0.257681	AC28
468007-0	-1.33751	AC8
468024-0	0.0715293	AC1
468027-0	0.159173	AC30
471040-0	0.225828	AC47
473006-0	0.212996	AC7
479092-0	0.221905	AC16
483024-0	0.301572	AC13
497040-0	0.195491	AC6
499024-0	0.208563	AC33
502300-0	-1.42653	AC6
504079-0	0.368575	AC6
505021-0	0.206739	AC30
505040-0	-0.809149	AC7
506300-0	-1.41449	AC44
508040-0	-0.77777	AC51
508300-0	-1.17351	AC44
509040-0	-0.499695	AC31
511013-0	0.143106	AC10
511024-0	0.300474	AC4
520024-0	0.102512	AC16
523021-0	0.23096	AC4
524035-0	0.201547	AC30
531300-0	0.155649	AC18
532007-0	0.221004	AC44
532300-0	0.191211	AC12
533231-0	-1.30161	AC15
536300-0	0.217903	AC32
537300-0	0.155944	AC24
538024-0	0.167234	AC24
543231-0	0.228342	AC6
543300-0	0.252246	AC19
544007-0	0.386076	AC29
544231-0	0.164913	AC16
545007-0	0.484843	AC21
545300-0	0.402345	AC5
546231-0	0.134992	AC14
547231-0	0.0698541	AC22
548231-0	0.246492	AC19
549231-0	0.101209	AC4
550231-0	0.151621	AC6
551027-0	0.0373783	AC16
551231-0	0.286571	AC10
552013-0	0.217034	AC7
552030-0	0.120062	AC18
554092-0	0.0846677	AC10
556007-0	0.166305	AC43
561007-0	0.228103	AC31
562007-0	0.389295	AC2
563007-0	-0.527714	AC7
565079-0	0.509033	AC12
566024-0	0.232814	AC6
567007-0	-0.730371	AC7
569006-0	0.480755	AC1
570007-0	-0.938951	AC17
571006-0	0.29896	AC31
572006-0	0.175585	AC16
574013-0	0.0983055	AC6
585024-0	0.22903	AC23
586006-0	0.420962	AC30
592079-0	0.445428	AC10
593006-0	0.29553	AC6
594013-0	0.253144	AC5
598299-0	0.434313	AC13
601293-0	0.160438	AC26
604092-0	0.30448	AC4
605092-0	0.12963	AC3
608024-0	0.163622	AC8
612027-0	0.279914	AC7
613079-0	0.314731	AC1
613092-0	0.0799301	AC43
614299-0	0.0798772	AC16
615073-0	0.155338	AC15
617013-0	0.183347	AC8
617092-0	0.0552376	AC9
620293-0	0.0669718	AC20
623293-0	-1.47796	AC6
624092-0	0.0151255	AC11
625293-0	0.20997	AC3
627079-0	0.528789	AC6
627092-0	0.146032	AC8
628092-0	0.119124	AC12
631293-0	0.140542	AC17
635079-0	0.208911	AC2
635293-0	0.303617	AC12
637079-0	0.342758	AC18
642021-0	0.0738576	AC7
643035-0	-1.38033	AC39
647079-0	0.198774	AC11
647293-0	0.0556754	AC19
649293-0	0.134091	AC3
650027-0	0.0948671	AC6
652293-0	0.268536	AC2
654293-0	0.466609	AC8
655024-0	0.153014	AC38
655293-0	0.449469	AC7
658027-0	-1.30833	AC39
662027-0	-1.19724	AC17
663027-0	0.081985	AC35
664092-0	-1.72839	AC39
665027-0	-1.22813	AC17
667092-0	0.0846824	AC7
668079-0	0.209838	AC15
669024-0	-1.2741	AC44
677021-0	0.0415259	AC6
677092-0	0.464518	AC21
678092-0	0.0651293	AC38
679024-0	-0.860596	AC7
683024-0	-1.30022	AC6
696021-0	0.133573	AC13
703281-0	0.255079	AC17
707079-0	0.240364	AC4
715303-0	-1.22934	AC32
717079-0	0.252474	AC30
719281-0	0.381502	AC1
724281-0	0.226435	AC6
724303-0	-1.46881	AC17
729079-0	0.284424	AC5
730303-0	0.114225	AC10
736303-0	0.0635049	AC5
743303-0	0.31407	AC3
745079-0	0.18002	AC3
761232-0	-1.47345	AC32
763079-0	0.641992	AC12
765079-0	0.216463	AC5
765232-0	-0.599283	AC2
766232-0	-0.493266	AC16
774079-0	0.317691	AC5
775079-0	0.121036	AC16
782079-0	0.182497	AC4
786079-0	0.322533	AC30
788079-0	0.123156	AC9
790079-0	-1.38467	AC15
791079-0	0.335515	AC5
794079-0	0.0681628	AC22
795079-0	0.372914	AC16
796079-0	0.161346	AC4
809021-0	-0.457104	AC1
810021-0	0.0339527	AC26
818021-0	0.119441	AC1
823079-0	0.4366	AC3
824079-0	0.376477	AC3
825079-0	0.418613	AC3
835079-0	0.118061	AC6
2128-1	0.136932	AC3
2809-1	0.256942	AC9
3121-1	-1.19914	AC6
3128-1	-1.7889	AC6
3537-1	0.20678	AC41
4128-1	0.273422	AC32
4217-1	-1.47497	AC7
4537-1	0.0688691	AC20
4823-1	0.146883	AC12
5128-1	0.519684	AC4
5226-1	-1.31923	AC17
5516-1	-1.63286	AC44
5708-1	0.092139	AC3
6128-1	0.340468	AC14
6492-1	0.50184	AC43
6529-1	0.0500725	AC1
6809-1	0.20962	AC6
7054-1	0.225783	AC1
7060-1	-1.22885	AC36
7123-1	-1.46056	AC48
7151-1	-1.98456	AC21
7172-1	0.499166	AC9
7358-1	-1.50149	AC20
7809-1	0.0759718	AC3
8150-1	0.35336	AC15
8243-1	0.259904	AC22
8328-1	0.231684	AC20
8358-1	-1.66356	AC17
8529-1	0.343907	AC38
8834-1	0.0864038	AC9
9059-1	0.111274	AC9
9177-1	-1.36035	AC17
9328-1	-1.33461	AC22
9516-1	-1.92929	AC17
9537-1	0.265436	AC6
9780-1	0.0786946	AC17
10059-1	0.301684	AC5
10083-1	0.201181	AC6
10150-1	0.148853	AC1
10380-1	0.18575	AC11
10415-1	0.295279	AC3
10446-1	0.547802	AC15
10724-1	0.315553	AC2
10751-1	0.305974	AC1
11256-1	0.392311	AC6
11279-1	0.493129	AC9
11312-1	0.408878	AC18
11368-1	-1.56216	AC48
11516-1	0.192961	AC43
11537-1	0.10099	AC6
11809-1	0.230735	AC6
11823-1	0.31992	AC8
12044-1	0.150982	AC21
12123-1	0.168753	AC23
12128-1	-1.70545	AC2
12261-1	0.0707248	AC1
12379-1	0.350718	AC6
12770-1	0.417224	AC16
13121-1	-1.35702	AC7
13128-1	-1.48274	AC17
13143-1	-1.92852	AC17
13151-1	-1.6291	AC48
13172-1	0.585648	AC18
13279-1	0.413433	AC28
13328-1	0.332718	AC6
13358-1	0.0763253	AC2
13492-1	0.426189	AC15
13508-1	-1.56415	AC17
13529-1	0.223854	AC5
13537-1	-1.43673	AC31
14059-1	0.0579855	AC8
14115-1	0.245946	AC8
14172-1	0.526319	AC1
14256-1	-0.992709	AC1
14266-1	0.153401	AC16
14279-1	0.360832	AC8
14328-1	0.0507089	AC27
14415-1	0.0554207	AC17
14508-1	-1.99236	AC21
14529-1	-1.81974	AC18
14708-1	0.291194	AC17
14751-1	0.129437	AC1
14832-1	-1.68319	AC5
15054-1	0.333375	AC11
15060-1	0.0768574	AC22
15256-1	0.518662	AC22
15279-1	0.29497	AC5
15358-1	0.261069	AC1
15368-1	0.101923	AC23
15537-1	0.458598	AC10
15544-1	0.147722	AC3
15770-1	-1.5619	AC2
15809-1	0.188881	AC24
15834-1	0.262516	AC11
16115-1	0.403569	AC15
16151-1	-1.65594	AC44
16220-1	0.222048	AC14
16368-1	0.429719	AC5
16379-1	0.489494	AC1
16446-1	0.54577	AC34
16596-1	0.0338939	AC1
16684-1	0.283611	AC12
16831-1	0.323593	AC4
17079-1	-1.81431	AC17
17158-1	0.298727	AC1
17220-1	0.378695	AC8
17260-1	-1.36029	AC18
17261-1	0.256517	AC30
17279-1	0.611093	AC8
17331-1	0.150983	AC17
17380-1	0.147994	AC5
17415-1	0.255427	AC14
17418-1	0.327983	AC5
17449-1	-1.34082	AC6
17525-1	0.12378	AC5
17529-1	0.18238	AC1
17537-1	0.303585	AC5
17834-1	0.23111	AC19
18172-1	0.645776	AC1
18175-1	-1.92195	AC32
18267-1	-1.80317	AC21
18328-1	0.217424	AC6
18363-1	0.207728	AC13
18449-1	0.26546	AC7
18537-1	0.137964	AC4
18751-1	0.355781	AC6
18770-1	0.194924	AC49
18833-1	0.046738	AC31
19083-1	0.148338	AC3
19158-1	0.20762	AC5
19175-1	-1.65256	AC20
19266-1	0.332022	AC13
19279-1	0.405057	AC2
19312-1	0.294525	AC34
19415-1	0.081568	AC22
19418-1	0.148979	AC16
19492-1	0.387822	AC10
19508-1	-1.45348	AC6
19596-1	0.427143	AC1
19770-1	0.0392363	AC3
19773-1	0.294798	AC1
19809-1	0.123766	AC4
20047-1	0.122966	AC1
20060-1	0.267225	AC9
20150-1	0.465642	AC8
20328-1	-1.47597	AC44
20358-1	0.136196	AC60
20363-1	0.562888	AC3
20426-1	0.204423	AC15
20436-1	0.773695	AC4
20446-1	0.494458	AC34
20464-1	0.191408	AC34
20692-1	0.40512	AC14
20703-1	0.206367	AC20
20770-1	0.317864	AC6
20819-1	0.447817	AC20
20823-1	0.0805477	AC4
21059-1	0.221915	AC9
21120-1	0.507816	AC43
21128-1	-1.46498	AC48
21143-1	-1.87636	AC7
21174-1	-1.04113	AC16
21279-1	0.379994	AC7
21379-1	0.116501	AC16
21409-1	-1.46101	AC17
21508-1	-1.71886	AC17
21537-1	0.331376	AC4
21596-1	0.237624	AC16
21637-1	0.422059	AC10
21684-1	0.135695	AC8
21708-1	-1.41246	AC15
21751-1	0.0958838	AC3
21773-1	0.139513	AC47
21780-1	-1.52687	AC17
22022-1	0.289173	AC3
22040-1	0.162539	AC13
22123-1	0.377934	AC16
22175-1	0.166253	AC31
22216-1	0.169534	AC4
22220-1	0.461288	AC4
22266-1	0.150632	AC7
22279-1	0.197902	AC3
22348-1	0.153527	AC31
22368-1	0.204945	AC7
22377-1	0.41343	AC3
22415-1	0.128994	AC6
22418-1	0.536037	AC19
22751-1	0.350688	AC12
22752-1	0.534483	AC8
22780-1	0.0398359	AC20
22833-1	0.293523	AC28
23054-1	0.42992	AC11
23059-1	0.34674	AC25
23060-1	0.181297	AC25
23120-1	0.391524	AC6
23121-1	-1.55548	AC17
23128-1	0.175041	AC16
23130-1	0.528483	AC15
23153-1	0.045494	AC16
23242-1	-1.36326	AC15
23279-1	0.42029	AC12
23328-1	0.137652	AC1
23348-1	0.345729	AC12
23377-1	0.621688	AC16
23380-1	0.215248	AC24
23418-1	0.199089	AC1
23426-1	0.249041	AC16
23459-1	0.277464	AC2
23536-1	0.22492	AC12
23537-1	0.176668	AC8
23708-1	0.193212	AC13
24022-1	0.217355	AC4
24050-1	0.170873	AC1
24121-1	-1.18833	AC2
24130-1	0.303603	AC30
24220-1	0.0470209	AC16
24257-1	0.0550471	AC7
24266-1	0.0940249	AC3
24358-1	0.289713	AC11
24368-1	0.160989	AC1
24378-1	0.324249	AC7
24379-1	0.147515	AC1
24380-1	0.0833974	AC7
24418-1	0.357899	AC8
24459-1	0.12155	AC8
24509-1	0.470089	AC5
24708-1	-1.5989	AC17
25150-1	0.331345	AC4
25267-1	0.00701156	AC17
25328-1	0.50106	AC2
25380-1	-0.622777	AC1
25409-1	0.568888	AC12
25415-1	0.19802	AC23
25418-1	0.0329187	AC16
25436-1	0.485763	AC25
25529-1	0.186835	AC30
25708-1	0.0421657	AC19
25751-1	0.31096	AC6
25819-1	0.412187	AC5
26029-1	0.214183	AC38
26060-1	0.124736	AC1
26123-1	-1.63728	AC17
26128-1	-0.764037	AC1
26257-1	0.219652	AC1
26358-1	0.134389	AC23
26409-1	0.382402	AC16
26426-1	0.269703	AC16
26533-1	0.27823	AC10
26537-1	0.368267	AC25
26544-1	0.230626	AC15
26676-1	0.482505	AC11
26684-1	0.228404	AC11
26702-1	-1.51778	AC6
26773-1	0.412651	AC11
26809-1	0.0277437	AC2
26833-1	0.208389	AC7
26834-1	0.310035	AC28
27108-1	0.173401	AC11
27120-1	0.271989	AC6
27123-1	0.199414	AC2
27128-1	-1.59269	AC2
27176-1	-1.92977	AC7
27225-1	0.105957	AC8
27228-1	0.215232	AC4
27328-1	0.272295	AC1
27415-1	0.204353	AC6
27418-1	-1.65408	AC48
27465-1	-1.37162	AC48
27529-1	-1.89605	AC17
27536-1	0.387099	AC12
27537-1	0.118108	AC6
27596-1	0.141308	AC12
27684-1	0.137251	AC22
27751-1	0.0369245	AC6
27780-1	-1.64425	AC40
27796-1	0.333836	AC8
27833-1	0.404812	AC1
28059-1	0.165468	AC55
28121-1	-1.14587	AC39
28128-1	0.224166	AC6
28129-1	-1.70637	AC1
28151-1	0.314394	AC13
28175-1	0.18793	AC6
28242-1	0.13342	AC5
28261-1	0.202621	AC6
28267-1	0.285452	AC32
28328-1	0.394936	AC10
28348-1	0.250783	AC5
28363-1	0.380624	AC16
28533-1	0.116608	AC17
28751-1	0.201681	AC3
28765-1	0.242285	AC3
28819-1	0.322067	AC16
28832-1	0.185892	AC36
29022-1	0.385599	AC1
29029-1	0.328547	AC1
29060-1	0.38002	AC19
29121-1	-1.23021	AC1
29143-1	-1.51944	AC17
29151-1	0.666058	AC12
29267-1	0.23994	AC5
29312-1	0.313384	AC20
29363-1	0.684922	AC15
29378-1	0.101114	AC17
29415-1	0.480325	AC24
29449-1	0.503673	AC10
29450-1	0.0682367	AC6
29769-1	0.471409	AC38
30060-1	0.282884	AC16
30070-1	-1.91263	AC6
30079-1	0.102167	AC4
30128-1	0.0710078	AC13
30144-1	0.261529	AC7
30151-1	0.310335	AC3
30158-1	0.0963538	AC7
30220-1	0.217964	AC19
30242-1	0.328931	AC18
30260-1	0.144194	AC5
30266-1	0.0502411	AC1
30343-1	0.329551	AC1
30409-1	0.480617	AC7
30418-1	0.377117	AC12
30708-1	0.345579	AC23
30719-1	-1.97939	AC17
30793-1	0.301913	AC6
30809-1	0.190098	AC30
30832-1	0.285235	AC6
31121-1	-1.53908	AC21
31141-1	0.314148	AC7
31167-1	0.424725	AC4
31175-1	0.133168	AC26
31207-1	0.0134286	AC4
31220-1	0.573691	AC3
31242-1	0.447462	AC8
31267-1	0.0317634	AC16
31363-1	0.172729	AC1
31415-1	0.294954	AC11
31520-1	0.212666	AC4
31529-1	0.256613	AC11
31614-1	0.144252	AC17
31623-1	-1.62099	AC17
31780-1	-1.81044	AC6
31793-1	0.183581	AC16
31796-1	0.127071	AC13
31832-1	0.194572	AC11
31834-1	0.316999	AC1
32059-1	0.302509	AC25
32115-1	-1.49045	AC44
32120-1	0.0928475	AC3
32175-1	0.156569	AC17
32260-1	0.0848689	AC5
32267-1	0.205603	AC6
32363-1	0.620164	AC12
32449-1	0.415333	AC4
32464-1	0.0573723	AC20
32465-1	-1.35934	AC48
32504-1	0.121046	AC16
32627-1	0.174212	AC4
32818-1	-1.98373	AC1
33060-1	0.152755	AC6
33079-1	0.403783	AC8
33123-1	-1.46864	AC21
33220-1	0.362596	AC11
33261-1	0.373011	AC10
33328-1	0.303514	AC3
33347-1	-1.53628	AC17
33377-1	0.298118	AC16
33378-1	0.205029	AC4
33409-1	0.317971	AC16
33415-1	0.591453	AC4
33418-1	0.200167	AC11
33449-1	0.319875	AC29
33465-1	-1.3838	AC7
33537-1	0.361104	AC12
33676-1	0.331459	AC14
33702-1	0.23926	AC28
33719-1	0.333591	AC18
33809-1	0.0717916	AC5
33833-1	0.0797528	AC3
34044-1	0.159174	AC13
34054-1	0.395987	AC8
34078-1	0.106884	AC1
34150-1	0.297531	AC4
34158-1	0.380934	AC15
34167-1	0.377633	AC1
34175-1	0.235851	AC15
34177-1	0.559955	AC20
34260-1	0.284076	AC28
34328-1	0.0867512	AC35
34348-1	0.158745	AC34
34377-1	0.248813	AC28
34513-1	-1.75875	AC17
34529-1	0.0496271	AC13
34623-1	0.238008	AC17
34770-1	0.199193	AC49
35050-1	0.206357	AC4
35174-1	0.485252	AC9
35175-1	0.330321	AC6
35242-1	0.312106	AC16
35267-1	0.264281	AC8
35316-1	0.143009	AC3
35328-1	-1.62487	AC17
35357-1	0.0319629	AC1
35377-1	0.148474	AC3
35418-1	-1.53797	AC48
35450-1	0.235966	AC6
35499-1	0.265323	AC12
35623-1	-1.39874	AC50
35702-1	0.25721	AC1
35711-1	0.367242	AC12
35833-1	0.233025	AC34
36040-1	0.264326	AC13
36130-1	0.413248	AC6
36176-1	0.252658	AC10
36363-1	0.790545	AC9
36379-1	0.30231	AC5
36380-1	0.431725	AC13
36449-1	0.223516	AC3
36454-1	0.240299	AC6
36455-1	-0.863809	AC31
36464-1	0.281709	AC4
36615-1	0.309836	AC4
36702-1	0.0651238	AC6
36703-1	0.13674	AC9
36719-1	-1.96606	AC17
36770-1	0.0793946	AC3
36834-1	0.222358	AC13
37022-1	0.242919	AC9
37054-1	0.338984	AC3
37175-1	0.288828	AC6
37176-1	0.414565	AC10
37228-1	0.0521764	AC3
37261-1	0.260429	AC1
37358-1	-1.62018	AC44
37415-1	0.353531	AC23
37418-1	-1.42856	AC2
37436-1	0.208797	AC17
37449-1	0.351992	AC16
37529-1	0.270415	AC6
37537-1	-1.44702	AC2
37614-1	-1.0942	AC17
37702-1	0.452243	AC4
37708-1	0.196967	AC13
38022-1	0.3982	AC19
38029-1	0.292945	AC15
38083-1	0.293257	AC22
38228-1	-1.42565	AC52
38242-1	0.258569	AC25
38261-1	0.114952	AC6
38368-1	0.141483	AC18
38379-1	0.247265	AC10
38459-1	0.325706	AC5
38623-1	0.430701	AC8
38684-1	0.215654	AC24
38702-1	0.190017	AC16
38711-1	0.153081	AC6
38719-1	0.0979189	AC17
39047-1	0.170605	AC1
39060-1	0.341616	AC5
39075-1	0.214412	AC12
39144-1	0.346771	AC1
39151-1	-1.66206	AC2
39176-1	0.210455	AC16
39220-1	0.562914	AC16
39357-1	0.331684	AC5
39368-1	0.342983	AC16
39377-1	0.101783	AC1
39458-1	-1.14382	AC7
39517-1	0.294051	AC26
39537-1	0.202457	AC49
39628-1	0.0439475	AC16
39684-1	0.245639	AC3
39719-1	0.453657	AC10
39793-1	0.205986	AC22
39832-1	0.140902	AC6
40120-1	0.381227	AC44
40130-1	0.206483	AC13
40167-1	0.332665	AC16
40177-1	0.538773	AC3
40207-1	-1.69224	AC7
40216-1	0.196778	AC4
40256-1	0.433627	AC5
40260-1	0.178593	AC43
40328-1	0.239802	AC22
40363-1	0.187654	AC6
40377-1	0.234979	AC10
40379-1	0.219868	AC16
40409-1	0.432843	AC30
40415-1	0.116836	AC18
40418-1	0.0381348	AC18
40436-1	0.106105	AC53
40449-1	0.160783	AC23
40476-1	0.34543	AC26
40516-1	-1.68527	AC1
40708-1	-1.30604	AC31
40780-1	-1.61568	AC48
41059-1	0.136093	AC23
41060-1	0.688666	AC8
41266-1	0.210351	AC9
41312-1	0.153525	AC20
41347-1	-1.28641	AC6
41348-1	0.304864	AC7
41358-1	0.0792142	AC17
41379-1	0.119558	AC11
41380-1	0.441664	AC20
41449-1	0.404311	AC8
41455-1	0.0503881	AC3
41459-1	-1.30746	AC25
41509-1	0.498238	AC30
41516-1	-1.58237	AC26
41529-1	0.131308	AC6
41623-1	0.6376	AC8
41702-1	0.111085	AC3
41719-1	-1.60483	AC2
41773-1	0.415706	AC10
41809-1	-1.69643	AC44
41832-1	0.240447	AC4
42029-1	-1.77244	AC17
42060-1	0.161269	AC8
42167-1	0.544343	AC5
42225-1	0.0973734	AC23
42242-1	0.532985	AC5
42312-1	0.3135	AC28
42347-1	-1.51456	AC37
42377-1	0.262885	AC4
42418-1	0.218955	AC18
42449-1	0.272017	AC38
42454-1	0.089618	AC3
42455-1	0.177036	AC1
42509-1	0.346382	AC4
42525-1	0.238958	AC43
42540-1	0.0603522	AC23
42623-1	0.188335	AC4
42702-1	0.324917	AC6
42779-1	0.312867	AC1
42819-1	0.0951737	AC7
43176-1	0.197303	AC3
43257-1	-1.54781	AC44
43367-1	0.115822	AC13
43409-1	0.311772	AC53
43415-1	0.44913	AC10
43449-1	-1.29314	AC8
43628-1	0.230715	AC1
43770-1	-1.00532	AC17
43809-1	-1.55668	AC6
44128-1	-1.58473	AC44
44144-1	0.303741	AC16
44151-1	-1.20987	AC34
44175-1	0.340753	AC8
44206-1	0.22883	AC10
44242-1	0.532458	AC23
44328-1	0.304146	AC3
44348-1	0.481848	AC4
44363-1	0.402948	AC8
44409-1	0.56081	AC1
44436-1	0.225748	AC15
44614-1	0.266111	AC11
44676-1	0.282534	AC5
44689-1	0.202752	AC6
44700-1	0.446093	AC4
44809-1	0.176791	AC6
45029-1	-1.77889	AC17
45079-1	0.24655	AC4
45166-1	-1.01303	AC17
45176-1	0.309435	AC24
45260-1	0.153002	AC16
45261-1	0.279117	AC6
45266-1	0.165781	AC5
45316-1	-1.65732	AC15
45449-1	0.205428	AC23
45504-1	0.156981	AC2
45508-1	-1.569	AC17
45529-1	0.292946	AC4
45533-1	0.0678912	AC43
45618-1	0.197512	AC30
45702-1	0.179396	AC16
45719-1	0.441892	AC9
45765-1	0.0997623	AC1
45823-1	0.273125	AC6
45832-1	0.202269	AC3
45833-1	0.0883249	AC4
46054-1	0.449386	AC15
46176-1	0.179956	AC1
46242-1	0.362762	AC3
46312-1	0.695342	AC30
46348-1	0.111637	AC34
46415-1	0.175381	AC49
46418-1	0.45654	AC22
46702-1	0.360503	AC1
46708-1	0.28632	AC8
46719-1	0.28155	AC6
46769-1	0.379431	AC12
46793-1	0.342638	AC11
47044-1	0.242168	AC4
47115-1	0.116991	AC16
47166-1	0.706532	AC7
47174-1	0.335223	AC4
47257-1	-1.36262	AC17
47328-1	0.139358	AC8
47343-1	0.481411	AC1
47363-1	0.235477	AC6
47377-1	0.256078	AC15
47378-1	0.164353	AC43
47379-1	0.233865	AC24
47380-1	0.370113	AC5
47418-1	0.232242	AC8
47436-1	0.25913	AC15
47459-1	0.182009	AC6
47540-1	0.234509	AC30
47623-1	0.164753	AC16
48054-1	0.334978	AC38
48060-1	0.210552	AC22
48120-1	0.148859	AC20
48167-1	0.541719	AC4
48175-1	0.421034	AC6
48220-1	0.692854	AC12
48228-1	0.237543	AC6
48242-1	0.498824	AC1
48257-1	0.0698927	AC3
48267-1	0.192818	AC23
48323-1	0.480526	AC8
48409-1	0.392864	AC6
48415-1	0.2461	AC20
48449-1	0.341988	AC8
48455-1	0.166161	AC6
48711-1	0.0283271	AC29
48793-1	0.136537	AC3
48833-1	0.0736607	AC29
49120-1	0.284862	AC2
49141-1	0.296384	AC3
49144-1	-1.87735	AC17
49151-1	-1.60603	AC17
49166-1	0.846007	AC11
49172-1	0.494635	AC30
49328-1	-1.31301	AC2
49409-1	0.238052	AC11
49540-1	0.125166	AC26
49628-1	-1.19437	AC23
49702-1	0.279059	AC6
49809-1	0.364047	AC10
49824-1	-1.4452	AC21
49834-1	0.244926	AC7
50032-1	0.34981	AC7
50050-1	0.454155	AC8
50128-1	-1.67785	AC6
50144-1	0.123174	AC7
50166-1	0.623179	AC9
50174-1	0.130757	AC4
50175-1	0.314179	AC9
50220-1	0.215977	AC17
50243-1	0.111612	AC29
50261-1	0.140116	AC8
50369-1	-1.49539	AC17
50415-1	0.330566	AC1
50418-1	0.181428	AC47
50513-1	0.318419	AC6
50577-1	0.547261	AC1
50793-1	0.0476038	AC2
51150-1	0.0886026	AC9
51158-1	0.748107	AC30
51172-1	0.419428	AC19
51175-1	0.422043	AC8
51242-1	0.610054	AC5
51328-1	0.271404	AC20
51344-1	0.181556	AC15
51348-1	0.285794	AC17
51363-1	0.226392	AC6
51369-1	-1.25933	AC2
51418-1	0.311661	AC1
51449-1	0.14282	AC23
51465-1	0.111364	AC3
51540-1	0.135053	AC16
51614-1	0.177659	AC18
51700-1	0.0669653	AC11
51702-1	0.482462	AC30
51809-1	-1.6635	AC17
51819-1	0.231651	AC1
52050-1	0.379875	AC6
52070-1	0.246992	AC8
52266-1	0.124503	AC7
52267-1	0.16764	AC6
52328-1	-1.64726	AC2
52344-1	-1.31801	AC17
52357-1	0.272721	AC12
52363-1	0.0697176	AC1
52380-1	0.160015	AC20
52409-1	-1.77519	AC17
52464-1	0.239793	AC9
52533-1	0.216922	AC15
52537-1	0.235063	AC20
52541-1	0.133596	AC4
52676-1	0.567684	AC18
52765-1	0.197682	AC4
52770-1	-0.925442	AC17
52779-1	0.141311	AC23
52793-1	0.48349	AC11
52819-1	0.502235	AC11
52824-1	0.218727	AC6
53059-1	0.0816956	AC16
53128-1	-1.34171	AC16
53167-1	0.396346	AC18
53175-1	0.509144	AC4
53220-1	0.555363	AC4
53225-1	0.208028	AC8
53256-1	-1.44841	AC7
53260-1	0.177592	AC5
53459-1	0.357564	AC4
53525-1	0.134625	AC1
53540-1	0.40188	AC13
53577-1	0.360623	AC1
53603-1	0.22786	AC16
53614-1	-0.703519	AC2
53703-1	0.217759	AC16
53753-1	0.272525	AC3
53796-1	0.152468	AC16
53823-1	0.152196	AC19
54130-1	0.485267	AC12
54144-1	0.540391	AC11
54151-1	0.105628	AC3
54158-1	0.316624	AC11
54175-1	0.424328	AC34
54176-1	0.288599	AC15
54242-1	0.541154	AC9
54316-1	0.160911	AC14
54328-1	0.253075	AC25
54436-1	0.0675211	AC4
54540-1	0.265158	AC17
54596-1	0.25767	AC43
54684-1	0.14572	AC6
54773-1	0.339727	AC16
54793-1	0.298372	AC11
54809-1	0.172513	AC16
55059-1	0.343713	AC30
55108-1	0.140162	AC1
55167-1	0.526315	AC4
55174-1	0.500974	AC22
55177-1	0.284036	AC4
55312-1	0.36749	AC3
55344-1	0.372095	AC4
55378-1	0.204049	AC12
55455-1	0.102411	AC31
55465-1	0.293146	AC16
55536-1	0.515309	AC8
55544-1	0.405246	AC8
55614-1	0.331528	AC5
55618-1	0.0450779	AC3
55719-1	0.311436	AC40
55769-1	0.404474	AC6
55824-1	0.337987	AC4
55832-1	0.456585	AC9
55833-1	0.0874494	AC43
56032-1	0.050554	AC22
56059-1	0.217582	AC5
56141-1	0.449564	AC28
56150-1	0.260495	AC6
56206-1	0.270798	AC4
56220-1	0.327139	AC1
56260-1	0.313755	AC9
56261-1	0.369272	AC5
56267-1	0.114404	AC11
56344-1	0.0412399	AC19
56358-1	-1.39274	AC17
56363-1	0.323322	AC14
56378-1	0.170008	AC4
56415-1	0.201822	AC3
56436-1	0.275591	AC12
56454-1	0.355331	AC28
56464-1	0.136321	AC16
56465-1	0.138815	AC34
56509-1	0.317244	AC2
56517-1	0.272004	AC5
56537-1	0.108505	AC51
56615-1	0.271378	AC12
56623-1	0.183619	AC16
56708-1	0.3138	AC6
56796-1	0.307361	AC11
56818-1	0.140994	AC3
56824-1	0.147735	AC25
57054-1	0.442276	AC30
57070-1	0.0415431	AC11
57108-1	0.418944	AC8
57115-1	-1.57734	AC37
57130-1	0.298747	AC23
57167-1	0.471921	AC22
57175-1	0.560955	AC6
57242-1	0.430174	AC6
57267-1	0.316112	AC9
57316-1	0.324664	AC36
57328-1	0.037879	AC43
57344-1	-1.31468	AC17
57415-1	-1.80886	AC17
57418-1	0.358245	AC1
57458-1	0.0306641	AC16
57540-1	0.133168	AC2
57614-1	0.130792	AC4
57692-1	0.244211	AC20
57702-1	0.102734	AC3
57750-1	-1.91707	AC48
58176-1	0.105389	AC7
58220-1	0.0807583	AC53
58348-1	0.421698	AC24
58358-1	0.218421	AC34
58368-1	0.0492278	AC6
58455-1	0.210459	AC18
58465-1	0.149669	AC31
58770-1	-1.13241	AC20
58824-1	0.308417	AC4
59151-1	0.264907	AC32
59328-1	0.197765	AC26
59363-1	0.224712	AC16
59378-1	0.319836	AC22
59426-1	-1.92217	AC2
59436-1	0.0776082	AC16
59449-1	0.181603	AC1
59450-1	0.240345	AC8
59780-1	-1.59887	AC39
59832-1	0.370851	AC8
59833-1	0.244488	AC24
59834-1	0.338989	AC8
60050-1	0.354606	AC8
60060-1	0.249337	AC11
60115-1	0.225399	AC52
60267-1	0.316742	AC3
60312-1	0.41684	AC3
60328-1	0.0392426	AC22
60363-1	-1.64092	AC48
60379-1	0.245867	AC9
60418-1	0.19013	AC11
60540-1	0.249937	AC4
60541-1	0.258688	AC28
60689-1	0.223847	AC19
60753-1	0.223611	AC1
60770-1	-0.969728	AC37
60818-1	0.13313	AC16
61141-1	0.448564	AC4
61331-1	0.118214	AC6
61363-1	0.0842806	AC12
61380-1	0.300652	AC4
61426-1	0.0407943	AC3
61465-1	0.32373	AC1
61529-1	0.314808	AC16
61623-1	0.175178	AC35
61719-1	0.305581	AC6
61773-1	0.0570121	AC3
61806-1	0.114075	AC2
61824-1	0.107044	AC18
62075-1	0.169228	AC20
62151-1	0.115996	AC6
62199-1	0.423529	AC1
62256-1	0.306446	AC44
62261-1	0.40881	AC4
62328-1	0.113729	AC1
62358-1	-1.44936	AC17
62378-1	0.203073	AC18
62455-1	0.354483	AC4
62458-1	0.293143	AC30
62465-1	0.0912992	AC1
62499-1	0.246214	AC6
62537-1	0.310197	AC10
62689-1	-1.90078	AC2
62708-1	0.196775	AC19
62773-1	0.180096	AC16
62779-1	0.299733	AC8
63032-1	0.139425	AC22
63144-1	0.529646	AC19
63220-1	0.143613	AC3
63239-1	0.232711	AC30
63242-1	0.567925	AC15
63260-1	0.409095	AC38
63261-1	0.203456	AC43
63378-1	0.327768	AC7
63426-1	-1.42172	AC2
63446-1	0.0875602	AC4
63449-1	0.0320519	AC1
63455-1	0.102585	AC17
63458-1	0.15414	AC1
63532-1	-1.71718	AC21
63540-1	0.080687	AC6
63541-1	0.0115983	AC53
63611-1	0.17377	AC16
63702-1	0.0839621	AC16
63719-1	0.16486	AC16
64040-1	0.29564	AC16
64079-1	0.356847	AC38
64150-1	0.261059	AC8
64151-1	0.377157	AC16
64175-1	0.149926	AC6
64220-1	0.417564	AC7
64378-1	0.338306	AC30
64380-1	0.428848	AC10
64465-1	0.274855	AC19
64684-1	-1.37121	AC1
64700-1	0.352052	AC10
64770-1	-1.0568	AC44
64793-1	0.51864	AC9
64806-1	0.202914	AC19
64818-1	0.370936	AC28
65050-1	0.242834	AC19
65051-1	0.148534	AC9
65108-1	0.407964	AC26
65130-1	0.132355	AC22
65151-1	0.148701	AC12
65166-1	0.61314	AC16
65175-1	0.667366	AC24
65256-1	0.544457	AC11
65260-1	0.288158	AC12
65267-1	0.484263	AC1
65312-1	0.287974	AC3
65357-1	0.188996	AC2
65358-1	0.17637	AC6
65363-1	0.290071	AC12
65415-1	-1.59284	AC21
65454-1	0.20838	AC15
65455-1	0.0799767	AC3
65509-1	0.391756	AC10
65517-1	0.253337	AC9
65700-1	0.107958	AC6
65769-1	0.212378	AC14
65809-1	0.189051	AC6
65814-1	0.625854	AC3
66150-1	0.111753	AC1
66151-1	0.450908	AC17
66166-1	-1.26041	AC2
66377-1	0.461914	AC5
66415-1	-1.62935	AC17
66436-1	0.265151	AC4
66458-1	0.12108	AC4
66459-1	0.177799	AC2
66464-1	0.372704	AC9
66513-1	0.0890107	AC6
66596-1	0.11955	AC22
66611-1	0.0452325	AC19
66628-1	0.175993	AC6
66711-1	0.19093	AC16
66752-1	0.55726	AC49
66818-1	0.310016	AC6
67044-1	0.148174	AC1
67054-1	0.379775	AC16
67059-1	0.313583	AC5
67151-1	0.467866	AC13
67266-1	0.269143	AC20
67347-1	-1.59235	AC17
67348-1	0.273697	AC25
67367-1	0.304912	AC1
67380-1	-0.143603	AC23
67765-1	0.394551	AC12
67819-1	0.379157	AC17
67824-1	0.0703527	AC17
68044-1	0.374872	AC60
68060-1	0.374595	AC5
68130-1	0.542335	AC30
68166-1	-0.378497	AC17
68211-1	0.347877	AC5
68216-1	0.29495	AC15
68228-1	0.193858	AC9
68267-1	0.317322	AC18
68312-1	0.502129	AC16
68331-1	0.220136	AC5
68344-1	0.195075	AC7
68379-1	0.0660575	AC47
68449-1	0.142044	AC1
68596-1	0.266162	AC6
68724-1	0.324788	AC3
68780-1	-1.2205	AC31
68818-1	0.170148	AC7
68819-1	0.218808	AC44
69166-1	-0.954848	AC2
69175-1	0.728173	AC30
69199-1	0.125117	AC3
69220-1	0.193401	AC29
69344-1	0.0479948	AC13
69367-1	0.435074	AC18
69455-1	0.168724	AC6
69499-1	0.359997	AC16
69520-1	0.135648	AC6
69525-1	0.268798	AC28
69533-1	0.172771	AC11
69540-1	0.13785	AC6
69780-1	-1.68123	AC6
69809-1	-1.40526	AC2
69814-1	0.609532	AC12
70108-1	0.181707	AC16
70115-1	0.336326	AC19
70120-1	0.0716778	AC3
70166-1	0.575168	AC1
70176-1	0.157696	AC14
70433-1	-1.72767	AC21
70455-1	0.26143	AC10
70458-1	0.340654	AC15
70532-1	-1.86311	AC2
70541-1	0.199125	AC12
70623-1	0.469955	AC4
70708-1	0.119243	AC8
70806-1	0.150261	AC1
70823-1	0.12595	AC22
71040-1	0.485744	AC4
71051-1	0.20662	AC17
71108-1	0.425568	AC22
71130-1	0.359611	AC6
71144-1	0.208842	AC23
71166-1	-0.0450564	AC31
71167-1	0.563018	AC52
71225-1	0.141319	AC6
71242-1	0.589588	AC17
71348-1	0.405153	AC34
71433-1	-1.55194	AC17
71436-1	0.186303	AC12
71449-1	0.276651	AC16
71455-1	0.0935314	AC6
71458-1	0.0407707	AC4
71513-1	0.468811	AC9
71614-1	0.155264	AC4
71689-1	0.154819	AC23
71752-1	0.337034	AC16
71824-1	0.377179	AC12
71833-1	0.485889	AC12
72060-1	0.0353138	AC16
72144-1	0.439591	AC16
72172-1	0.522798	AC30
72256-1	0.432661	AC4
72312-1	0.345458	AC39
72348-1	0.0753885	AC50
72464-1	0.322837	AC19
72465-1	0.366323	AC11
72544-1	0.188501	AC1
72628-1	0.0199938	AC17
72769-1	0.356581	AC6
72809-1	0.135803	AC1
73120-1	0.233852	AC12
73127-1	0.346627	AC14
73239-1	0.351135	AC6
73260-1	0.330865	AC8
73328-1	-1.29517	AC48
73363-1	0.434105	AC28
73465-1	0.209014	AC16
73517-1	0.086463	AC28
73618-1	0.204379	AC5
73689-1	0.287353	AC1
73702-1	0.340607	AC6
74050-1	0.189314	AC22
74260-1	0.462784	AC12
74344-1	0.44243	AC18
74449-1	0.0973347	AC13
74529-1	0.294775	AC5
74596-1	0.198111	AC6
74611-1	0.240748	AC12
74702-1	-1.73958	AC2
74806-1	0.114189	AC1
74833-1	0.402898	AC30
75079-1	0.243976	AC41
75150-1	0.467696	AC23
75176-1	0.259655	AC2
75177-1	0.46114	AC4
75220-1	0.396899	AC11
75242-1	0.487724	AC16
75266-1	0.237733	AC20
75267-1	0.0321369	AC6
75280-1	0.764372	AC16
75312-1	0.53595	AC15
75316-1	0.510878	AC12
75377-1	0.746383	AC3
75436-1	0.109095	AC17
75458-1	0.335218	AC8
75719-1	0.462623	AC6
75773-1	0.369844	AC12
76032-1	0.267122	AC4
76108-1	0.461736	AC3
76167-1	0.631126	AC10
76260-1	0.124443	AC29
76331-1	0.0238889	AC22
76344-1	0.161624	AC13
76455-1	0.263116	AC7
76520-1	0.272563	AC4
76814-1	0.128967	AC2
76818-1	0.385349	AC10
77051-1	-1.03812	AC6
77060-1	0.182689	AC2
77177-1	0.58708	AC24
77206-1	0.509005	AC6
77242-1	0.58337	AC9
77316-1	0.15025	AC6
77380-1	0.506502	AC5
77436-1	-0.898206	AC17
77504-1	0.0663054	AC6
77623-1	0.311164	AC6
77711-1	0.329619	AC9
77773-1	0.142504	AC16
78059-1	0.341319	AC12
78344-1	0.0703595	AC23
78363-1	0.199352	AC31
78379-1	0.214249	AC3
78455-1	0.105418	AC9
78513-1	-1.90521	AC44
78537-1	0.413971	AC1
78596-1	0.356534	AC6
78614-1	0.105062	AC6
78618-1	0.335799	AC6
78719-1	0.412673	AC6
78780-1	-1.91258	AC17
78806-1	0.237512	AC1
78824-1	0.246874	AC50
78834-1	0.612161	AC21
79051-1	0.170964	AC16
79054-1	0.187791	AC2
79108-1	0.0936154	AC6
79130-1	0.22923	AC52
79220-1	0.0619873	AC3
79228-1	0.270885	AC6
79260-1	0.280493	AC7
79312-1	0.494506	AC35
79328-1	-1.21343	AC17
79348-1	0.242087	AC8
79379-1	0.242033	AC1
79454-1	0.373978	AC4
79455-1	0.208846	AC7
79458-1	0.054562	AC6
79465-1	0.109811	AC6
79540-1	0.205687	AC44
79628-1	0.18236	AC6
79793-1	0.19496	AC6
79818-1	0.30818	AC8
80054-1	0.411835	AC1
80060-1	0.0875093	AC16
80144-1	0.179361	AC18
80176-1	0.271238	AC12
80199-1	0.401622	AC5
80211-1	0.359891	AC6
80436-1	0.329972	AC8
80458-1	0.21911	AC7
80504-1	0.21804	AC6
80529-1	0.13076	AC16
80537-1	0.214734	AC8
80628-1	0.0795973	AC42
80809-1	0.0671277	AC6
80824-1	0.12509	AC6
81108-1	0.415852	AC8
81115-1	-1.91196	AC17
81123-1	0.304242	AC5
81199-1	0.501012	AC7
81220-1	0.355471	AC4
81242-1	-1.12161	AC1
81344-1	0.0221818	AC3
81358-1	0.227212	AC33
81450-1	0.447253	AC10
81724-1	0.123097	AC16
81818-1	0.187458	AC4
81834-1	0.277507	AC19
82059-1	0.102974	AC5
82069-1	0.148789	AC22
82075-1	0.160185	AC8
82115-1	0.118888	AC1
82176-1	0.500095	AC28
82220-1	0.189094	AC28
82423-1	0.133742	AC20
82540-1	0.389077	AC11
82596-1	0.204408	AC30
82623-1	0.362688	AC6
82702-1	0.225975	AC13
[truncated: 39,283 more rows]

## Sheet: Figure 4c
subtype_label	GCL	INL	ncell	proportion	pvalue
AC17	1179	870	2049	0.575403	0
AC2	762	1602	2364	0.322335	0
AC7	303	588	891	0.340067	0
AC21	265	68	333	0.795796	0
AC44	151	26	177	0.853107	0
AC48	140	10	150	0.933333	0
AC32	88	83	171	0.51462	0
AC39	56	12	68	0.823529	0
AC36	34	19	53	0.641509	0
AC37	18	2	20	0.9	0
AC54	5	2	7	0.714286	0.004
AC46	12	27	39	0.307692	0.042
AC20	35	145	180	0.194444	0.142
AC51	5	17	22	0.227273	0.246
AC42	2	7	9	0.222222	0.444
AC31	67	314	381	0.175853	0.489
AC55	1	9	10	0.1	0.795
AC27	15	85	100	0.15	0.841
AC60	8	50	58	0.137931	0.873
AC40	6	46	52	0.115385	0.897
AC52	2	24	26	0.0769231	0.962
AC34	11	106	117	0.0940171	0.975
AC50	5	54	59	0.0847458	0.981
AC41	1	22	23	0.0434783	0.988
AC43	3	50	53	0.0566038	0.993
AC14	9	100	109	0.0825688	0.999
AC6	215	2404	2619	0.0820924	1
AC1	177	1581	1758	0.100683	1
AC16	82	2203	2285	0.0358862	1
AC8	58	979	1037	0.0559306	1
AC18	23	355	378	0.0608466	1
AC11	22	516	538	0.0408922	1
AC25	19	185	204	0.0931373	1
AC5	14	334	348	0.0402299	1
AC13	13	1190	1203	0.0108063	1
AC3	10	1040	1050	0.00952381	1
AC23	9	274	283	0.0318021	1
AC12	5	434	439	0.0113895	1
AC15	5	242	247	0.0202429	1
AC4	5	614	619	0.00807754	1
AC22	4	291	295	0.0135593	1
AC35	4	151	155	0.0258065	1
AC45	4	87	91	0.043956	1
AC10	3	321	324	0.00925926	1
AC29	3	301	304	0.00986842	1
AC9	3	254	257	0.0116732	1
AC28	2	115	117	0.017094	1
AC26	1	47	48	0.0208333	1
AC30	1	167	168	0.00595238	1
AC49	1	91	92	0.0108696	1
AC19	0	103	103	0	1
AC24	0	63	63	0	1
AC33	0	51	51	0	1
AC38	0	109	109	0	1
AC47	0	20	20	0	1
AC53	0	110	110	0	1
AC56	0	12	12	0	1
AC58	0	1	1	0	1
AC59	0	9	9	0	1
AC61	0	2	2	0	1

## Sheet: Figure 5a
	Nasal	Temporal	Dorsal	Ventral
OFF	0.209302	0.164474	0.180095	0.180851
OFF	0.263333	0.231629	0.232301	0.20936
OFF	0.273312	0.266055	0.176471	0.256048
OFF	0.337607	0.306488	0.208602	0.271805
OFF	0.293578	0.195349	0.20197	0.227074
OFF	0.25	0.173469	0.206107	0.229126
OFF	0.278729	0.179104	0.227575	0.277228
OFF	0.25	0.230337	0.238462	0.254386
OFF	0.271335	0.202073	0.195266	0.2375
OFF	0.267425	0.262548	0.155172	0.282609
OFF	0.28125	0.260647	0.196532	0.319149
OFF	0.333333	0.241379	0.165842	0.238636
OFF	0.243243	0.256334	0.197628	0.226744
OFF	0.221935	0.20197	0.164706	0.21
OFF	0.221429	0.22379	0.209877	0.211443
OFF	0.244499	0.207836	NA	NA
ON	0.488372	0.569079	0.530806	0.62766
ON	0.426667	0.488818	0.464602	0.465517
ON	0.395498	0.440367	0.414322	0.381048
ON	0.380342	0.411633	0.455914	0.478702
ON	0.440367	0.530233	0.403941	0.524017
ON	0.457031	0.489796	0.549618	0.471845
ON	0.420538	0.368159	0.48505	0.461386
ON	0.536364	0.511236	0.484615	0.458333
ON	0.417943	0.510363	0.449704	0.466667
ON	0.366999	0.401544	0.456897	0.48913
ON	0.38125	0.39523	0.473988	0.457447
ON	0.369416	0.424138	0.50495	0.436364
ON	0.405405	0.411326	0.43083	0.488372
ON	0.44	0.43514	0.432941	0.44
ON	0.45	0.451613	0.385185	0.497512
ON	0.420538	0.475298	NA	NA
RBC	0.302326	0.266447	0.2891	0.191489
RBC	0.31	0.279553	0.303097	0.325123
RBC	0.33119	0.293578	0.409207	0.362903
RBC	0.282051	0.281879	0.335484	0.249493
RBC	0.266055	0.274419	0.394089	0.248908
RBC	0.292969	0.336735	0.244275	0.299029
RBC	0.300733	0.452736	0.287375	0.261386
RBC	0.213636	0.258427	0.276923	0.287281
RBC	0.310722	0.287565	0.35503	0.295833
RBC	0.365576	0.335907	0.387931	0.228261
RBC	0.3375	0.344123	0.32948	0.223404
RBC	0.297251	0.334483	0.329208	0.325
RBC	0.351351	0.33234	0.371542	0.284884
RBC	0.338065	0.36289	0.402353	0.35
RBC	0.328571	0.324597	0.404938	0.291045
RBC	0.334963	0.316865	NA	NA

## Sheet: Figure 5c
Orientation and section ID	Ventral	Dorsal	Dorsal/Ventral
DV1_1	162	191	0.151832
DV1_2	184	219	0.159817
DV1_3	174	207	0.15942
DV1_4	205	220	0.0681818
DV1_5	198	226	0.123894
DV1_6	189	224	0.15625
DV1_7	191	214	0.107477
DV2_1	272	264	-0.030303
DV2_2	243	251	0.0318725
DV2_3	246	258	0.0465116
DV2_4	236	248	0.0483871
DV2_5	259	262	0.0114504
DV2_6	237	231	-0.025974
DV2_7	248	268	0.0746269
DV2_8	256	273	0.0622711
DV3_1	269	293	0.0819113
DV3_2	264	321	0.17757
DV3_3	272	286	0.048951
DV3_4	269	304	0.115132
DV3_5	271	327	0.171254
DV3_6	321	304	-0.0559211
DV3_7	278	288	0.0347222
DV3_8	268	283	0.0530035
Orientation and section ID	Nasal	Temporal	Temporal/Nasal
TN1_1	249	232	-0.0732759
TN1_2	247	242	-0.0206612
TN1_3	253	244	-0.0368852
TN1_4	241	237	-0.0168776
TN1_5	255	230	-0.108696
TN1_6	256	257	0.00389105
TN1_7	256	254	-0.00787402
TN1_8	257	249	-0.0321285
TN1_9	249	240	-0.0375
TN2_1	286	262	-0.0916031
TN2_3	257	269	0.0446097
TN2_4	306	319	0.0407524
TN2_5	314	283	-0.109541
TN2_6	308	312	0.0128205
TN3_1	217	230	0.0565217
TN3_2	234	231	-0.012987
TN3_3	220	197	-0.116751
TN3_4	248	245	-0.0122449
TN3_5	258	286	0.0979021
TN3_6	273	273	0
TN3_7	248	276	0.101449
TN3_8	249	289	0.138408

## Sheet: Figure 5d
	Dorsal	Ventral
BC1A	0.061611	0.053191
BC1A	0.039823	0.036946
BC1A	0.023018	0.060484
BC1A	0.027957	0.06288
BC1A	0.014778	0.039301
BC1A	0.017812	0.034951
BC1A	0.048173	0.057426
BC1A	0.042308	0.041667
BC1A	0.023669	0.045833
BC1A	0.043103	0.039855
BC1A	0.023121	0.06383
BC1A	0.024752	0.034091
BC1A	0.007905	0.011628
BC1A	0.028235	0.046667
BC1A	0.032099	0.024876
BC1A	NA	NA
BC1B	0.023697	0.021277
BC1B	0.013274	0.012315
BC1B	0.005115	0.018145
BC1B	0.015054	0.014199
BC1B	0.024631	0.017467
BC1B	0.012723	0.01165
BC1B	0.013289	0.021782
BC1B	0.030769	0.017544
BC1B	0.029586	0.016667
BC1B	0	0.061594
BC1B	0.023121	0.037234
BC1B	0.014851	0.036364
BC1B	0.007905	0.023256
BC1B	0.011765	0.016667
BC1B	0.009877	0.014925
BC1B	NA	NA
BC2	0.009479	0.053191
BC2	0.015487	0.039409
BC2	0.025575	0.014113
BC2	0.015054	0.036511
BC2	0.019704	0.048035
BC2	0.02799	0.027184
BC2	0.021595	0.021782
BC2	0.023077	0.026316
BC2	0.023669	0.041667
BC2	0.025862	0.072464
BC2	0.023121	0.031915
BC2	0.014851	0.034091
BC2	0.031621	0.046512
BC2	0.035294	0.046667
BC2	0.02963	0.064677
BC2	NA	NA
BC3A	0.033175	0.021277
BC3A	0.017699	0.024631
BC3A	0.007673	0.014113
BC3A	0.021505	0.032454
BC3A	0.024631	0.017467
BC3A	0.015267	0.023301
BC3A	0.018272	0.035644
BC3A	0.030769	0.019737
BC3A	0.04142	0.041667
BC3A	0.008621	0.014493
BC3A	0.028902	0.042553
BC3A	0.022277	0.034091
BC3A	0.039526	0.023256
BC3A	0.023529	0.026667
BC3A	0.024691	0.0199
BC3A	NA	NA
BC3B	0.042654	0.021277
BC3B	0.137168	0.081281
BC3B	0.094629	0.125
BC3B	0.113978	0.105477
BC3B	0.103448	0.100437
BC3B	0.122137	0.11068
BC3B	0.107973	0.122772
BC3B	0.092308	0.129386
BC3B	0.076923	0.091667
BC3B	0.068966	0.086957
BC3B	0.086705	0.090426
BC3B	0.084158	0.088636
BC3B	0.106719	0.104651
BC3B	0.065882	0.066667
BC3B	0.098765	0.059701
BC3B	NA	NA
BC4	0.009479	0.010638
BC4	0.00885	0.014778
BC4	0.02046	0.024194
BC4	0.015054	0.020284
BC4	0.014778	0.004367
BC4	0.010178	0.021359
BC4	0.018272	0.017822
BC4	0.019231	0.019737
BC4	0	0
BC4	0.008621	0.007246
BC4	0.011561	0.053191
BC4	0.00495	0.011364
BC4	0.003953	0.017442
BC4	0	0.006667
BC4	0.014815	0.027363
BC4
BC5A	0.07109	0.06383
BC5A	0.09292	0.125616
BC5A	0.109974	0.078629
BC5A	0.131183	0.097363
BC5A	0.123153	0.078603
BC5A	0.124682	0.108738
BC5A	0.131229	0.09901
BC5A	0.1	0.122807
BC5A	0.147929	0.1
BC5A	0.068966	0.097826
BC5A	0.089595	0.090426
BC5A	0.143564	0.102273
BC5A	0.114625	0.075581
BC5A	0.12	0.08
BC5A	0.103704	0.10199
BC5A	NA	NA
BC5B	0.075829	0.053191
BC5B	0.057522	0.022167
BC5B	0.02046	0.008065
BC5B	0.032258	0.036511
BC5B	0.019704	0.069869
BC5B	0.053435	0.021359
BC5B	0.018272	0.015842
BC5B	0.026923	0.041667
BC5B	0.035503	0.058333
BC5B	0.043103	0.039855
BC5B	0.043353	0.047872
BC5B	0.064356	0.047727
BC5B	0.035573	0.063953
BC5B	0.044706	0.043333
BC5B	0.014815	0.034826
BC5B	NA	NA
BC5C	0.099526	0.085106
BC5C	0.086283	0.073892
BC5C	0.046036	0.054435
BC5C	0.045161	0.060852
BC5C	0.044335	0.122271
BC5C	0.096692	0.083495
BC5C	0.051495	0.045545
BC5C	0.057692	0.061404
BC5C	0.029586	0.070833
BC5C	0.051724	0.09058
BC5C	0.078035	0.058511
BC5C	0.056931	0.063636
BC5C	0.051383	0.075581
BC5C	0.047059	0.053333
BC5C	0.061728	0.09204
BC5C	NA	NA
BC5D	0	0.010638
BC5D	0.004425	0.002463
BC5D	0.002558	0.004032
BC5D	0.002151	0.004057
BC5D	0	0.004367
BC5D	0.002545	0.001942
BC5D	0.001661	0.005941
BC5D	0.003846	0.006579
BC5D	0.011834	0.0125
BC5D	0.017241	0.014493
BC5D	0.028902	0.005319
BC5D	0.009901	0.013636
BC5D	0.003953	0.017442
BC5D	0.004706	0.006667
BC5D	0.004938	0.00995
BC5D	NA	NA
BC6	0.170616	0.308511
BC6	0.090708	0.073892
BC6	0.053708	0.072581
BC6	0.062366	0.105477
BC6	0.054187	0.078603
BC6	0.089059	0.081553
BC6	0.093023	0.089109
BC6	0.103846	0.063596
BC6	0.04142	0.070833
BC6	0.086207	0.086957
BC6	0.109827	0.095745
BC6	0.09901	0.093182
BC6	0.055336	0.075581
BC6	0.08	0.106667
BC6	0.05679	0.074627
BC6	NA	NA
BC7	0.080569	0.085106
BC7	0.108407	0.133005
BC7	0.148338	0.137097
BC7	0.163441	0.139959
BC7	0.128079	0.148472
BC7	0.145038	0.141748
BC7	0.137874	0.184158
BC7	0.146154	0.116228
BC7	0.147929	0.104167
BC7	0.146552	0.130435
BC7	0.092486	0.117021
BC7	0.09901	0.090909
BC7	0.134387	0.139535
BC7	0.098824	0.13
BC7	0.116049	0.134328
BC7	NA	NA
BC8	0.009479	0.021277
BC8	0.011062	0.027094
BC8	0.02046	0.014113
BC8	0.012903	0.018256
BC8	0.029557	0.008734
BC8	0.033079	0.017476
BC8	0.019934	0.021782
BC8	0.026923	0.017544
BC8	0.011834	0.020833
BC8	0.017241	0.021739
BC8	0.017341	0.010638
BC8	0.012376	0.006818
BC8	0.019763	0.005814
BC8	0.021176	0.01
BC8	0.012346	0.017413
BC8	NA	NA
BC9	0.023697	0
BC9	0.013274	0.007389
BC9	0.012788	0.012097
BC9	0.006452	0.016227
BC9	0.004926	0.0131
BC9	0.005089	0.015534
BC9	0.031561	0
BC9	0.019231	0.028509
BC9	0.023669	0.029167
BC9	0.025862	0.007246
BC9	0.014451	0.031915
BC9	0.019802	0.018182
BC9	0.01581	0.034884
BC9	0.016471	0.01
BC9	0.014815	0.032338
BC9	NA	NA
RBC	0.2891	0.191489
RBC	0.303097	0.325123
RBC	0.409207	0.362903
RBC	0.335484	0.249493
RBC	0.394089	0.248908
RBC	0.244275	0.299029
RBC	0.287375	0.261386
RBC	0.276923	0.287281
RBC	0.35503	0.295833
RBC	0.387931	0.228261
RBC	0.32948	0.223404
RBC	0.329208	0.325
RBC	0.371542	0.284884
RBC	0.402353	0.35
RBC	0.404938	0.291045
RBC	NA	NA

## Sheet: Figure 5e
	orientation	value
AC21	Temporal_INL	0.0217
AC44	Temporal_INL	0.005425
AC48	Temporal_INL	0.005425
AC21	Temporal_INL	0.028369
AC44	Temporal_INL	0.003546
AC21	Temporal_INL	0.014583
AC21	Temporal_INL	0.012821
AC21	Temporal_INL	0.014778
AC44	Temporal_INL	0.004926
AC21	Temporal_INL	0.012658
AC48	Temporal_INL	0.004219
AC21	Temporal_INL	0.036093
AC44	Temporal_INL	0.004246
AC48	Temporal_INL	0.004246
AC21	Temporal_INL	0.029801
AC48	Temporal_INL	0.003311
AC21	Temporal_INL	0.012821
AC44	Temporal_INL	0
AC48	Temporal_INL	0.017094
AC21	Temporal_INL	0.012797
AC44	Temporal_INL	0
AC21	Temporal_INL	0.027368
AC44	Temporal_INL	0.002105
AC21	Temporal_INL	0.011792
AC44	Temporal_INL	0.002358
AC21	Temporal_INL	0.015217
AC44	Temporal_INL	0.002174
AC21	Temporal_INL	0.017937
AC44	Temporal_INL	0.002242
AC21	Temporal_INL	0.011673
AC44	Temporal_INL	0.001946
AC21	Temporal_INL	0.01676
AC44	Temporal_INL	0.001862
AC48	Temporal_INL	0.001862
AC21	Nasal_INL	0.020492
AC44	Nasal_INL	0
AC48	Nasal_INL	0
AC21	Nasal_INL	0.015038
AC44	Nasal_INL	0.007519
AC21	Nasal_INL	0.022152
AC21	Nasal_INL	0.016771
AC21	Nasal_INL	0.018072
AC44	Nasal_INL	0.003012
AC21	Nasal_INL	0.028653
AC48	Nasal_INL	0.002865
AC21	Nasal_INL	0.018141
AC44	Nasal_INL	0.002268
AC48	Nasal_INL	0.002268
AC21	Nasal_INL	0.023529
AC48	Nasal_INL	0
AC21	Nasal_INL	0.012531
AC44	Nasal_INL	0.002506
AC48	Nasal_INL	0.002506
AC21	Nasal_INL	0.018707
AC44	Nasal_INL	0.005102
AC21	Nasal_INL	0.016692
AC44	Nasal_INL	0
AC21	Nasal_INL	0.01855
AC44	Nasal_INL	0.003373
AC21	Nasal_INL	0.015221
AC44	Nasal_INL	0.003044
AC21	Nasal_INL	0.01085
AC44	Nasal_INL	0
AC21	Nasal_INL	0.01566
AC44	Nasal_INL	0.002237
AC21	Nasal_INL	0.006623
AC44	Nasal_INL	0.001656
AC48	Nasal_INL	0
AC21	Temporal_GCL	0.244444
AC44	Temporal_GCL	0.022222
AC48	Temporal_GCL	0.066667
AC21	Temporal_GCL	0.230769
AC44	Temporal_GCL	0
AC48	Temporal_GCL	0.019231
AC21	Temporal_GCL	0.096154
AC44	Temporal_GCL	0.038462
AC48	Temporal_GCL	0.038462
AC21	Temporal_GCL	0.096774
AC44	Temporal_GCL	0
AC48	Temporal_GCL	0.064516
AC21	Temporal_GCL	0.131579
AC44	Temporal_GCL	0.065789
AC48	Temporal_GCL	0.065789
AC21	Temporal_GCL	0.093023
AC44	Temporal_GCL	0.023256
AC48	Temporal_GCL	0
AC21	Temporal_GCL	0.0375
AC44	Temporal_GCL	0
AC48	Temporal_GCL	0.0375
AC21	Temporal_GCL	0.219512
AC44	Temporal_GCL	0
AC48	Temporal_GCL	0
AC21	Temporal_GCL	0.102273
AC44	Temporal_GCL	0.034091
AC48	Temporal_GCL	0.022727
AC21	Temporal_GCL	0.057143
AC44	Temporal_GCL	0.085714
AC48	Temporal_GCL	0
AC21	Temporal_GCL	0.15873
AC44	Temporal_GCL	0.015873
AC48	Temporal_GCL	0.031746
AC21	Temporal_GCL	0.115385
AC44	Temporal_GCL	0.028846
AC48	Temporal_GCL	0.019231
AC21	Temporal_GCL	0.136364
AC44	Temporal_GCL	0.015152
AC48	Temporal_GCL	0.015152
AC21	Temporal_GCL	0.234375
AC44	Temporal_GCL	0.0625
AC48	Temporal_GCL	0.015625
AC21	Temporal_GCL	0.106383
AC44	Temporal_GCL	0.010638
AC48	Temporal_GCL	0.010638
AC21	Temporal_GCL	0.079365
AC44	Temporal_GCL	0.031746
AC48	Temporal_GCL	0.015873
AC21	Nasal_GCL	0.108108
AC44	Nasal_GCL	0.081081
AC48	Nasal_GCL	0.027027
AC21	Nasal_GCL	0.081081
AC44	Nasal_GCL	0.054054
AC48	Nasal_GCL	0.081081
AC21	Nasal_GCL	0.132353
AC44	Nasal_GCL	0.088235
AC48	Nasal_GCL	0.029412
AC21	Nasal_GCL	0.081633
AC44	Nasal_GCL	0.020408
AC48	Nasal_GCL	0.061224
AC21	Nasal_GCL	0.090909
AC44	Nasal_GCL	0.090909
AC48	Nasal_GCL	0.030303
AC21	Nasal_GCL	0.142857
AC44	Nasal_GCL	0.020408
AC48	Nasal_GCL	0.020408
AC21	Nasal_GCL	0.08982
AC44	Nasal_GCL	0.023952
AC48	Nasal_GCL	0.05988
AC21	Nasal_GCL	0.1125
AC44	Nasal_GCL	0.0125
AC48	Nasal_GCL	0.025
AC21	Nasal_GCL	0.046296
AC44	Nasal_GCL	0.092593
AC48	Nasal_GCL	0.027778
AC21	Nasal_GCL	0.072165
AC44	Nasal_GCL	0.051546
AC48	Nasal_GCL	0.051546
AC21	Nasal_GCL	0.128713
AC44	Nasal_GCL	0.059406
AC48	Nasal_GCL	0.019802
AC21	Nasal_GCL	0.095588
AC44	Nasal_GCL	0.058824
AC48	Nasal_GCL	0.044118
AC21	Nasal_GCL	0.064516
AC44	Nasal_GCL	0.053763
AC48	Nasal_GCL	0.032258
AC21	Nasal_GCL	0.033708
AC44	Nasal_GCL	0.078652
AC48	Nasal_GCL	0.089888
AC21	Nasal_GCL	0.100917
AC44	Nasal_GCL	0.045872
AC48	Nasal_GCL	0.06422
AC21	Nasal_GCL	0.109375
AC44	Nasal_GCL	0.03125
AC48	Nasal_GCL	0

## Sheet: Figure 6d
sampleid	celltype	symbol	pcc
DV1	AC	Abi3bp	0.308949
DV1	AC	Adra1b	0.618806
DV1	AC	Akap12	0.489011
DV1	AC	Antxr2	NA
DV1	AC	Apela	0.217389
DV1	AC	Aqp6	0.488647
DV1	AC	Arap2	0.455256
DV1	AC	Arpp21	0.289974
DV1	AC	Bcl11a	0.237029
DV1	AC	Bcl11b	0.570186
DV1	AC	Bhlhe22	0.836968
DV1	AC	Bmp2	0.654228
DV1	AC	Bmp3	0.229703
DV1	AC	C1ql3	0.590662
DV1	AC	Cbfa2t3	0.489814
DV1	AC	Cbln4	0.802291
DV1	AC	Cdh20	0.444287
DV1	AC	Cdhr1	0.533611
DV1	AC	Chl1	0.701507
DV1	AC	Chrdl1	0.184693
DV1	AC	Cntn6	0.391734
DV1	AC	Col27a1	0.420339
DV1	AC	Cpm	0.312804
DV1	AC	Cpne4	0.748659
DV1	AC	Cpne7	0.666588
DV1	AC	Crh	-0.00197216
DV1	AC	Crip2	0.471216
DV1	AC	Crot	0.423873
DV1	AC	Crybb3	0.528025
DV1	AC	Crym	0.273711
DV1	AC	Ctsh	NA
DV1	AC	Drd2	0.787116
DV1	AC	Drd4	0.621755
DV1	AC	Drd5	0.486824
DV1	AC	Elavl2	0.273592
DV1	AC	Endou	0.68575
DV1	AC	Eomes	NA
DV1	AC	Epha3	NA
DV1	AC	Esrrg	0.56556
DV1	AC	Etv1	-0.00183083
DV1	AC	Fezf2	0.608646
DV1	AC	Fgf18	0.336657
DV1	AC	Fgf7	NA
DV1	AC	Frzb	0.364248
DV1	AC	Fst	NA
DV1	AC	Gad2	0.468342
DV1	AC	Gch1	0.574489
DV1	AC	Gdf3	0.548769
DV1	AC	Gjd2	0.725324
DV1	AC	Glra1	0.810909
DV1	AC	Gm12371	0.473903
DV1	AC	Gng7	0.784781
DV1	AC	Gulo	0.624958
DV1	AC	Hlf	0.332364
DV1	AC	Hmcn1	0.557304
DV1	AC	Id4	0.553725
DV1	AC	Igf1	0.636546
DV1	AC	Igfbp5	0.485969
DV1	AC	Igsf3	0.541788
DV1	AC	Kcnd2	0.66507
DV1	AC	Kcnk15	0.446875
DV1	AC	Kctd12	0.474164
DV1	AC	Klc3	0.386443
DV1	AC	Ldb2	0.225914
DV1	AC	Lgr5	0.179198
DV1	AC	Lhx9	0.101833
DV1	AC	Lmo3	0.693102
DV1	AC	Lrtm1	0.317792
DV1	AC	Maf	0.808074
DV1	AC	Mafb	0.515862
DV1	AC	Mef2c	0.196987
DV1	AC	Mfap5	0.334384
DV1	AC	Mlip	0.0681382
DV1	AC	Mmp9	0.834144
DV1	AC	Myt1l	0.318591
DV1	AC	Nckap5	0.460543
DV1	AC	Nefh	0.458652
DV1	AC	Nefm	0.48137
DV1	AC	Nell1	0.611994
DV1	AC	Neurod4	0.500026
DV1	AC	Neurod6	0.183575
DV1	AC	Nfia	0.505567
DV1	AC	Nfib	0.452194
DV1	AC	Ngf	0.533139
DV1	AC	Nhlh2	0.424501
DV1	AC	Nos1	0.484373
DV1	AC	Nr2f1	0.524227
DV1	AC	Nr2f2	0.369685
DV1	AC	Nr4a2	0.558054
DV1	AC	Ntrk1	0.595189
DV1	AC	Nxph2	-0.0068939
DV1	AC	Olfm3	0.867046
DV1	AC	Otor	0.619229
DV1	AC	Pantr1	0.263482
DV1	AC	Pappa2	0.748885
DV1	AC	Pax6	0.258217
DV1	AC	Pbx1	0.390197
DV1	AC	Pcdh18	0.407927
DV1	AC	Pcsk9	0.855576
DV1	AC	Pdgfra	0.498974
DV1	AC	Pdyn	0.483556
DV1	AC	Peg3	0.440604
DV1	AC	Penk	0.205978
DV1	AC	Plscr1	0.360418
DV1	AC	Postn	0.505274
DV1	AC	Pou3f1	0.740967
DV1	AC	Pou6f2	0.563029
DV1	AC	Prom1	0.613752
DV1	AC	Prox1	0.615632
DV1	AC	Pthlh	0.577131
DV1	AC	Ptn	0.562376
DV1	AC	Ptx3	0.461668
DV1	AC	Rab3b	0.510673
DV1	AC	Ramp3	0.562671
DV1	AC	Rasgrp1	0.574825
DV1	AC	Rnf152	0.766667
DV1	AC	Robo3	0.133536
DV1	AC	Rspo4	0.832454
DV1	AC	Rxfp3	0.384447
DV1	AC	Sema3a	0.499744
DV1	AC	Sgcz	0.655916
DV1	AC	Sh3bp5	0.408514
DV1	AC	Shisa9	0.403979
DV1	AC	Six6	0.381958
DV1	AC	Slc17a7	0.427582
DV1	AC	Slc17a8	0.914142
DV1	AC	Slc18a3	0.908683
DV1	AC	Slc35d3	0.844735
DV1	AC	Slc38a5	-0.0010037
DV1	AC	Slc4a4	0.0677312
DV1	AC	Slc6a1	0.431283
DV1	AC	Slc6a9	0.562411
DV1	AC	Sox4	0.357343
DV1	AC	Spp1	0.30096
DV1	AC	Syt10	0.735291
DV1	AC	Tbx2	0.385146
DV1	AC	Tbx3	0.669132
DV1	AC	Tcf4	0.404869
DV1	AC	Tfap2a	0.3915
DV1	AC	Tfap2b	0.389947
DV1	AC	Tfap2e	0.772674
DV1	AC	Tmeff2	0.458337
DV1	AC	Tmem114	0.574383
DV1	AC	Tmem163	0.323115
DV1	AC	Tnfsf8	0.512981
DV1	AC	Tpm2	0.36108
DV1	AC	Trhde	0.669537
DV1	AC	Tshz1	0.478131
DV1	AC	Tshz2	0.595091
DV1	AC	Vmn2r122	0.549589
DV1	AC	Wnt5a	0.494893
DV1	AC	Zeb2	0.342342
DV1	AC	Zfhx3	0.505336
DV1	AC	Zfp503	0.532749
DV1	BC	Areg	0.488495
DV1	BC	Cacna2d2	0.574684
DV1	BC	Calml4	0.672824
DV1	BC	Camta1	0.485801
DV1	BC	Cdc25c	0.966183
DV1	BC	Chrm2	0.621287
DV1	BC	Chrna6	0.71871
DV1	BC	Chrnb3	0.744642
DV1	BC	Col11a1	0.668905
DV1	BC	Cplx2	0.593244
DV1	BC	Cpne9	0.84322
DV1	BC	Crx	0.711652
DV1	BC	Dach1	0.501287
DV1	BC	Ddit4l	0.645194
DV1	BC	Ebf1	0.641334
DV1	BC	Erbb4	0.618367
DV1	BC	Gas1	0.649198
DV1	BC	Gng2	NA
DV1	BC	Grik1	0.596206
DV1	BC	Grm6	0.657368
DV1	BC	Hlf	0.624451
DV1	BC	Igfn1	0.970313
DV1	BC	Irx3	0.277446
DV1	BC	Irx5	0.436334
DV1	BC	Irx6	0.707729
DV1	BC	Isl1	0.568507
DV1	BC	Kcnab1	0.680071
DV1	BC	Kirrel3	0.661387
DV1	BC	Lhx3	0.73051
DV1	BC	Lhx4	0.653567
DV1	BC	Lrrtm1	0.619814
DV1	BC	Lrrtm3	NA
DV1	BC	Msrb2	0.791017
DV1	BC	Mylk	0.668578
DV1	BC	Ncam2	0.444105
DV1	BC	Neurod1	0.624871
DV1	BC	Neurod4	0.531544
DV1	BC	Nwd2	0.751987
DV1	BC	Nxph1	0.802502
DV1	BC	Nxph4	0.622095
DV1	BC	Otx2	0.563543
DV1	BC	Pcdh10	0.622339
DV1	BC	Pcdh17	0.761236
DV1	BC	Pcdh8	0.788924
DV1	BC	Pde1a	0.285633
DV1	BC	Plcb1	0.65044
DV1	BC	Prkca	0.659235
DV1	BC	Ptprt	0.50206
DV1	BC	Reln	0.672431
DV1	BC	Rgs3	0.744006
DV1	BC	Rora	0.353998
DV1	BC	Serpini1	0.613556
DV1	BC	Slc16a7	0.532661
DV1	BC	Slitrk5	0.802856
DV1	BC	Sox5	0.587888
DV1	BC	Sox6	0.654184
DV1	BC	Spock3	0.599838
DV1	BC	Spon1	0.498584
DV1	BC	St18	0.6282
DV1	BC	Strip2	0.744784
DV1	BC	Syt2	0.385755
DV1	BC	Tacr3	0.756749
DV1	BC	Tcf4	0.512613
DV1	BC	Tpbg	0.750902
DV1	BC	Tshz2	0.854322
DV1	BC	Vstm2b	0.80751
DV1	BC	Vsx1	0.784061
DV1	BC	Vsx2	0.566783
DV1	BC	Wls	0.447067
DV1	BC	Zbtb38	0.666715
DV1	BC	Zfhx4	0.603078
DV1	RGC	4833423E24Rik	-0.00503356
DV1	RGC	Adcyap1	0.338225
DV1	RGC	Amhr2	0.732898
DV1	RGC	Amigo2	0.341603
DV1	RGC	Anxa3	0.398811
DV1	RGC	Cacna1e	0.317996
DV1	RGC	Calca	0.749573
DV1	RGC	Cbln2	0.459979
DV1	RGC	Cd24a	NA
DV1	RGC	Cdhr1	0.406774
DV1	RGC	Cdk15	0.449047
DV1	RGC	Ceacam10	0.705642
DV1	RGC	Coch	0.519792
DV1	RGC	Col25a1	0.400318
DV1	RGC	Cxcl13	0.106311
DV1	RGC	Dmrtb1	0.200744
DV1	RGC	Ebf3	0.598546
DV1	RGC	Fes	0.276943
DV1	RGC	Foxp1	0.472996
DV1	RGC	Foxp2	0.625631
DV1	RGC	Fxyd6	0.310736
DV1	RGC	Gabrg1	NA
DV1	RGC	Gas7	0.187692
DV1	RGC	Gpc5	NA
DV1	RGC	Gpr101	0.745415
DV1	RGC	Gpr83	0.593942
DV1	RGC	Hapln1	0.0756988
DV1	RGC	Hpse	0.509225
DV1	RGC	Ifitm10	0.17095
DV1	RGC	Igfbp2	0.0612177
DV1	RGC	Igfbp4	0.277759
DV1	RGC	Il1rapl2	0.903776
DV1	RGC	Irx4	0.780368
DV1	RGC	Isl2	0.650631
DV1	RGC	Kcna5	0.0517816
DV1	RGC	Kcnip2	0.812248
DV1	RGC	Kctd4	0.422531
DV1	RGC	Kit	0.555197
DV1	RGC	Lmo2	0.0584855
DV1	RGC	Lypd1	0.280749
DV1	RGC	Meis2	0.498687
DV1	RGC	Mmp17	0.445933
DV1	RGC	Necab1	0.430787
DV1	RGC	Neurod2	0.676191
DV1	RGC	Nfe2l1	0.448642
DV1	RGC	Ngfr	0.644735
DV1	RGC	Opn4	0.696376
DV1	RGC	Pcdh20	0.625326
DV1	RGC	Plpp4	0.0299872
DV1	RGC	Pou4f2	0.714828
DV1	RGC	Pou4f3	0.660737
DV1	RGC	Ppp1r1c	0.168476
DV1	RGC	Prdm8	0.425233
DV1	RGC	Prkcg	0.619114
DV1	RGC	Prkcq	-0.0143013
DV1	RGC	Prlr	NA
DV1	RGC	Prokr1	0.550256
DV1	RGC	Pura	0.294156
DV1	RGC	Purb	0.215768
DV1	RGC	Rarres1	NA
DV1	RGC	Rbpms	0.238062
DV1	RGC	Runx1	0.43979
DV1	RGC	S100b	0.468341
DV1	RGC	Satb1	0.533643
DV1	RGC	Scn4b	0.713333
DV1	RGC	Scrt1	0.470494
DV1	RGC	Serpinb1b	0.0484569
DV1	RGC	Serpine2	0.180438
DV1	RGC	Sfrp2	-0.00629384
DV1	RGC	Slc17a6	0.168951
DV1	RGC	Slc7a11	0.4108
DV1	RGC	Stxbp6	0.26817
DV1	RGC	Tac1	0.774443
DV1	RGC	Tagln2	NA
DV1	RGC	Tbr1	0.613252
DV1	RGC	Tbx20	0.943661
DV1	RGC	Tfap2d	0.570098
DV1	RGC	Tnni3	0.408598
DV1	RGC	Trhr	NA
DV1	RGC	Ttn	0.656104
DV1	RGC	Vit	0.771449
DV1	RGC	Whrn	0.678774
DV1	RGC	Zic1	0.872021
DV1	Rod	Casz1	0.960713
DV1	Rod	Cngb1	0.935062
DV1	Rod	Lyar	0.982409
DV1	Rod	Neurod1	0.965909
DV1	Rod	Nr2e3	0.942368
DV1	Rod	Nrl	0.956436
DV1	Rod	Nt5e	0.985987
DV1	Rod	Pde6a	0.917834
DV1	Rod	Rax	0.981833
DV1	Rod	Reep6	0.973274
DV1	Rod	Rora	0.979377
DV1	Rod	Susd3	0.972146
DV1	Rod	Tax1bp1	0.973228
DV1	Rod	Tulp1	0.919212
DV1	Rod	Ybx3	0.971763
DV1	Cone	Adrb1	0.922194
DV1	Cone	Casp7	0.977786
DV1	Cone	Cngb3	0.940303
DV1	Cone	Kcne2	0.991404
DV1	Cone	Lyar	0.993384
DV1	Cone	Neurod1	0.948747
DV1	Cone	Pde6c	0.817315
DV1	Cone	Rax	NA
DV1	Cone	Rora	NA
DV1	Cone	Tax1bp1	0.950688
DV1	Cone	Thrb	NA
DV1	Cone	Tulp1	0.852943
DV1	HC	Adra2a	0.921503
DV1	HC	Barhl2	0.927746
DV1	HC	Bhlhe40	0.938254
DV1	HC	Dbp	0.914077
DV1	HC	Klf13	0.940278
DV1	HC	Lhx1	0.90581
DV1	HC	Lima1	0.8789
DV1	HC	Onecut1	0.905049
DV1	HC	Onecut2	0.865005
DV1	HC	Onecut3	0.901465
DV1	HC	Tsc22d3	0.954231
DV1	MG	Bhlhe40	0.972933
DV1	MG	Creb3l2	0.975852
DV1	MG	Egr1	0.833793
DV1	MG	Fos	0.718253
DV1	MG	Fosb	0.88922
DV1	MG	Hes1	0.93514
DV1	MG	Hes5	0.982183
DV1	MG	Hopx	0.97215
DV1	MG	Id2	0.968467
DV1	MG	Id3	0.95368
DV1	MG	Jun	0.806823
DV1	MG	Junb	0.838191
DV1	MG	Jund	0.825426
DV1	MG	Kcnj10	0.98036
DV1	MG	Kdr	0.949193
DV1	MG	Lhx2	0.957018
DV1	MG	Nfix	0.952675
DV1	MG	Nr2e1	0.985229
DV1	MG	Rax	0.943812
DV1	MG	Rdh10	0.966365
DV1	MG	Sox2	0.956852
DV1	MG	Sox8	0.979884
DV1	MG	Sox9	0.970904
DV1	MG	Tox2	0.96729
DV1	MG	Tox3	0.948104
DV1	MG	Tsc22d4	0.952278
DV1	MG	Vim	0.907736
DV1	MG	Zfp36l1	0.940324
DV1	OFF	Areg	NA
DV1	OFF	Cacna2d2	0.726986
DV1	OFF	Calml4	0.239678
DV1	OFF	Camta1	0.287368
DV1	OFF	Cdc25c	NA
DV1	OFF	Chrm2	0.865543
DV1	OFF	Chrna6	0.812298
DV1	OFF	Chrnb3	0.834014
DV1	OFF	Col11a1	0.727654
DV1	OFF	Cplx2	0.736356
DV1	OFF	Cpne9	0.932005
DV1	OFF	Crx	0.688115
DV1	OFF	Dach1	0.640563
DV1	OFF	Ddit4l	0.669143
DV1	OFF	Ebf1	0.708412
DV1	OFF	Erbb4	0.825105
DV1	OFF	Gas1	0.626639
DV1	OFF	Gng2	NA
DV1	OFF	Grik1	0.533361
DV1	OFF	Grm6	0.768073
DV1	OFF	Hlf	0.527769
DV1	OFF	Igfn1	0.850468
DV1	OFF	Irx3	NA
DV1	OFF	Irx5	0.662576
DV1	OFF	Irx6	0.79544
DV1	OFF	Isl1	NA
DV1	OFF	Kcnab1	0.805905
DV1	OFF	Kirrel3	0.772383
DV1	OFF	Lhx3	0.657311
DV1	OFF	Lhx4	0.636466
DV1	OFF	Lrrtm1	0.710357
DV1	OFF	Lrrtm3	NA
DV1	OFF	Msrb2	0.904313
DV1	OFF	Mylk	0.677822
DV1	OFF	Ncam2	0.905723
DV1	OFF	Neurod1	0.558786
DV1	OFF	Neurod4	0.627276
DV1	OFF	Nwd2	0.0632657
DV1	OFF	Nxph1	0.871336
DV1	OFF	Nxph4	0.720244
DV1	OFF	Otx2	0.614971
DV1	OFF	Pcdh10	0.681912
DV1	OFF	Pcdh17	0.878315
DV1	OFF	Pcdh8	0.824538
DV1	OFF	Pde1a	0.551194
DV1	OFF	Plcb1	0.918926
DV1	OFF	Prkca	0.814044
DV1	OFF	Ptprt	0.642539
DV1	OFF	Reln	0.816491
DV1	OFF	Rgs3	0.686638
DV1	OFF	Rora	0.108317
DV1	OFF	Serpini1	0.535338
DV1	OFF	Slc16a7	0.539104
DV1	OFF	Slitrk5	0.546965
DV1	OFF	Sox5	0.99191
DV1	OFF	Sox6	NA
DV1	OFF	Spock3	0.626489
DV1	OFF	Spon1	0.592578
DV1	OFF	St18	0.653299
DV1	OFF	Strip2	0.802671
DV1	OFF	Syt2	NA
DV1	OFF	Tacr3	0.831266
DV1	OFF	Tcf4	0.401963
DV1	OFF	Tpbg	0.69494
DV1	OFF	Tshz2	0.973404
DV1	OFF	Vstm2b	0.605521
DV1	OFF	Vsx1	0.837372
DV1	OFF	Vsx2	0.514715
DV1	OFF	Wls	0.508083
DV1	OFF	Zbtb38	0.470089
DV1	OFF	Zfhx4	0.77987
DV1	ON	Areg	0.487698
DV1	ON	Cacna2d2	0.666241
DV1	ON	Calml4	0.805177
DV1	ON	Camta1	0.494011
DV1	ON	Cdc25c	0.975547
DV1	ON	Chrm2	0.735258
DV1	ON	Chrna6	0.631161
DV1	ON	Chrnb3	0.868872
DV1	ON	Col11a1	0.742787
DV1	ON	Cplx2	0.512069
DV1	ON	Cpne9	0.861835
DV1	ON	Crx	0.702579
DV1	ON	Dach1	0.356305
DV1	ON	Ddit4l	0.773227
DV1	ON	Ebf1	0.884123
DV1	ON	Erbb4	0.818263
DV1	ON	Gas1	0.707952
DV1	ON	Gng2	NA
DV1	ON	Grik1	0.658847
DV1	ON	Grm6	0.62916
DV1	ON	Hlf	0.576856
DV1	ON	Igfn1	0.972266
DV1	ON	Irx3	0.155472
DV1	ON	Irx5	0.694426
DV1	ON	Irx6	0.717275
DV1	ON	Isl1	0.913083
DV1	ON	Kcnab1	0.756439
DV1	ON	Kirrel3	0.593129
DV1	ON	Lhx3	0.880264
DV1	ON	Lhx4	0.628416
DV1	ON	Lrrtm1	0.819387
DV1	ON	Lrrtm3	NA
DV1	ON	Msrb2	0.833046
DV1	ON	Mylk	0.741574
DV1	ON	Ncam2	0.734606
DV1	ON	Neurod1	0.601546
DV1	ON	Neurod4	0.518962
DV1	ON	Nwd2	0.767317
DV1	ON	Nxph1	0.658156
DV1	ON	Nxph4	0.513737
DV1	ON	Otx2	0.566706
DV1	ON	Pcdh10	0.793865
DV1	ON	Pcdh17	0.652168
DV1	ON	Pcdh8	0.804763
DV1	ON	Pde1a	0.58365
DV1	ON	Plcb1	0.721882
DV1	ON	Prkca	0.447432
DV1	ON	Ptprt	0.601076
DV1	ON	Reln	0.686664
DV1	ON	Rgs3	0.77262
DV1	ON	Rora	0.36015
DV1	ON	Serpini1	0.579412
DV1	ON	Slc16a7	0.91753
DV1	ON	Slitrk5	0.906573
DV1	ON	Sox5	0.656249
DV1	ON	Sox6	0.947406
DV1	ON	Spock3	0.629419
DV1	ON	Spon1	0.316223
DV1	ON	St18	0.575788
DV1	ON	Strip2	0.790882
DV1	ON	Syt2	0.85846
DV1	ON	Tacr3	0.671722
DV1	ON	Tcf4	0.524462
DV1	ON	Tpbg	0.709741
DV1	ON	Tshz2	0.884747
DV1	ON	Vstm2b	0.767728
DV1	ON	Vsx1	0.828521
DV1	ON	Vsx2	0.575284
DV1	ON	Wls	0.577077
DV1	ON	Zbtb38	0.684847
DV1	ON	Zfhx4	0.0465672
DV1	RBC	Areg	NA
DV1	RBC	Cacna2d2	0.998995
DV1	RBC	Calml4	1
DV1	RBC	Camta1	0.976433
DV1	RBC	Cdc25c	0.99612
DV1	RBC	Chrm2	0.999565
DV1	RBC	Chrna6	1
DV1	RBC	Chrnb3	1
DV1	RBC	Col11a1	1
DV1	RBC	Cplx2	0.998516
DV1	RBC	Cpne9	0.998924
DV1	RBC	Crx	0.990537
DV1	RBC	Dach1	0.997496
DV1	RBC	Ddit4l	0.999539
DV1	RBC	Ebf1	1
DV1	RBC	Erbb4	0.998466
DV1	RBC	Gas1	0.980983
DV1	RBC	Gng2	NA
DV1	RBC	Grik1	0.989209
DV1	RBC	Grm6	0.965892
DV1	RBC	Hlf	0.988127
DV1	RBC	Igfn1	0.996394
DV1	RBC	Irx3	1
DV1	RBC	Irx5	1
DV1	RBC	Irx6	0.983973
DV1	RBC	Isl1	NA
DV1	RBC	Kcnab1	0.996845
DV1	RBC	Kirrel3	0.996961
DV1	RBC	Lhx3	1
DV1	RBC	Lhx4	0.993381
DV1	RBC	Lrrtm1	NA
DV1	RBC	Lrrtm3	NA
DV1	RBC	Msrb2	0.999219
DV1	RBC	Mylk	0.994758
DV1	RBC	Ncam2	0.997968
DV1	RBC	Neurod1	0.975392
DV1	RBC	Neurod4	0.974223
DV1	RBC	Nwd2	0.999436
DV1	RBC	Nxph1	1
DV1	RBC	Nxph4	1
DV1	RBC	Otx2	0.963978
DV1	RBC	Pcdh10	0.999703
DV1	RBC	Pcdh17	0.99618
DV1	RBC	Pcdh8	1
DV1	RBC	Pde1a	NA
DV1	RBC	Plcb1	0.996326
DV1	RBC	Prkca	0.647082
DV1	RBC	Ptprt	0.999649
DV1	RBC	Reln	0.997557
DV1	RBC	Rgs3	0.993271
DV1	RBC	Rora	0.924219
DV1	RBC	Serpini1	0.998033
DV1	RBC	Slc16a7	0.998656
DV1	RBC	Slitrk5	1
DV1	RBC	Sox5	0.997293
DV1	RBC	Sox6	0.997923
DV1	RBC	Spock3	0.999544
DV1	RBC	Spon1	1
DV1	RBC	St18	0.985424
DV1	RBC	Strip2	0.970494
DV1	RBC	Syt2	NA
DV1	RBC	Tacr3	1
DV1	RBC	Tcf4	0.978998
DV1	RBC	Tpbg	0.974111
DV1	RBC	Tshz2	NA
DV1	RBC	Vstm2b	0.975397
DV1	RBC	Vsx1	0.997572
DV1	RBC	Vsx2	0.966844
DV1	RBC	Wls	0.998267
DV1	RBC	Zbtb38	0.998074
DV1	RBC	Zfhx4	NA
DV2	AC	Abi3bp	0.354365
DV2	AC	Adra1b	0.658502
DV2	AC	Akap12	0.366481
DV2	AC	Antxr2	0.446741
DV2	AC	Apela	0.532536
DV2	AC	Aqp6	0.407933
DV2	AC	Arap2	0.485981
DV2	AC	Arpp21	0.2656
DV2	AC	Bcl11a	0.319364
DV2	AC	Bcl11b	0.495438
DV2	AC	Bhlhe22	0.603653
DV2	AC	Bmp2	0.308293
DV2	AC	Bmp3	0.197412
DV2	AC	C1ql3	0.524531
DV2	AC	Cbfa2t3	0.36472
DV2	AC	Cbln4	0.799826
DV2	AC	Cdh20	0.490317
DV2	AC	Cdhr1	0.647589
DV2	AC	Chl1	0.234045
DV2	AC	Chrdl1	0.204369
DV2	AC	Cntn6	0.588172
DV2	AC	Col27a1	0.183063
DV2	AC	Cpm	0.60693
DV2	AC	Cpne4	0.632793
DV2	AC	Cpne7	0.290543
DV2	AC	Crh	0.583451
DV2	AC	Crip2	0.205863
DV2	AC	Crot	0.30971
DV2	AC	Crybb3	0.354223
DV2	AC	Crym	0.231669
DV2	AC	Ctsh	0.300961
DV2	AC	Drd2	0.402022
DV2	AC	Drd4	0.492038
DV2	AC	Drd5	0.524932
DV2	AC	Elavl2	0.459268
DV2	AC	Endou	0.509751
DV2	AC	Eomes	0.570474
DV2	AC	Epha3	0.385998
DV2	AC	Esrrg	0.491383
DV2	AC	Etv1	0.263628
DV2	AC	Fezf2	0.377279
DV2	AC	Fgf18	0.443797
DV2	AC	Fgf7	-0.00185812
DV2	AC	Frzb	0.260204
DV2	AC	Fst	0.235105
DV2	AC	Gad2	0.401359
DV2	AC	Gch1	0.530244
DV2	AC	Gdf3	0.35769
DV2	AC	Gjd2	0.47539
DV2	AC	Glra1	0.616609
DV2	AC	Gm12371	0.414129
DV2	AC	Gng7	0.772033
DV2	AC	Gulo	0.505003
DV2	AC	Hlf	0.309749
DV2	AC	Hmcn1	0.597025
DV2	AC	Id4	0.556128
DV2	AC	Igf1	0.295095
DV2	AC	Igfbp5	0.332939
DV2	AC	Igsf3	0.458838
DV2	AC	Kcnd2	0.572268
DV2	AC	Kcnk15	NA
DV2	AC	Kctd12	0.366999
DV2	AC	Klc3	0.3201
DV2	AC	Ldb2	0.294517
DV2	AC	Lgr5	0.332192
DV2	AC	Lhx9	0.458353
DV2	AC	Lmo3	0.461877
DV2	AC	Lrtm1	0.298277
DV2	AC	Maf	0.756175
DV2	AC	Mafb	0.313022
DV2	AC	Mef2c	0.256063
DV2	AC	Mfap5	0.128931
DV2	AC	Mlip	0.173907
DV2	AC	Mmp9	0.67574
DV2	AC	Myt1l	0.232359
DV2	AC	Nckap5	0.310032
DV2	AC	Nefh	0.577743
DV2	AC	Nefm	0.317362
DV2	AC	Nell1	0.499918
DV2	AC	Neurod4	0.338712
DV2	AC	Neurod6	0.297244
DV2	AC	Nfia	0.476257
DV2	AC	Nfib	0.371906
DV2	AC	Ngf	0.612854
DV2	AC	Nhlh2	0.445257
DV2	AC	Nos1	0.693381
DV2	AC	Nr2f1	0.419572
DV2	AC	Nr2f2	0.326428
DV2	AC	Nr4a2	0.643314
DV2	AC	Ntrk1	0.577569
DV2	AC	Nxph2	0.226939
DV2	AC	Olfm3	0.834395
DV2	AC	Otor	0.515938
DV2	AC	Pantr1	0.493648
DV2	AC	Pappa2	0.805428
DV2	AC	Pax6	0.25304
DV2	AC	Pbx1	0.384574
DV2	AC	Pcdh18	0.43654
DV2	AC	Pcsk9	0.861146
DV2	AC	Pdgfra	0.789431
DV2	AC	Pdyn	0.315602
DV2	AC	Peg3	0.305716
DV2	AC	Penk	0.365676
DV2	AC	Plscr1	0.356314
DV2	AC	Postn	0.508733
DV2	AC	Pou3f1	0.377621
DV2	AC	Pou6f2	0.513136
DV2	AC	Prom1	0.401685
DV2	AC	Prox1	0.383289
DV2	AC	Pthlh	0.223176
DV2	AC	Ptn	0.420231
DV2	AC	Ptx3	0.453538
DV2	AC	Rab3b	0.381955
DV2	AC	Ramp3	0.602283
DV2	AC	Rasgrp1	0.608765
DV2	AC	Rnf152	0.397267
DV2	AC	Robo3	0.509882
DV2	AC	Rspo4	0.681073
DV2	AC	Rxfp3	0.314483
DV2	AC	Sema3a	0.500758
DV2	AC	Sgcz	0.575916
DV2	AC	Sh3bp5	0.374919
DV2	AC	Shisa9	0.378869
DV2	AC	Six6	0.356066
DV2	AC	Slc17a7	0.318394
DV2	AC	Slc17a8	0.954034
DV2	AC	Slc18a3	0.907684
DV2	AC	Slc35d3	0.794247
DV2	AC	Slc38a5	NA
DV2	AC	Slc4a4	0.627218
DV2	AC	Slc6a1	0.373784
DV2	AC	Slc6a9	0.368756
DV2	AC	Sox4	0.307488
DV2	AC	Spp1	0.438989
DV2	AC	Syt10	0.623224
DV2	AC	Tbx2	0.358301
DV2	AC	Tbx3	0.658838
DV2	AC	Tcf4	0.327983
DV2	AC	Tfap2a	0.439672
DV2	AC	Tfap2b	0.415444
DV2	AC	Tfap2e	0.735519
DV2	AC	Tmeff2	0.315388
DV2	AC	Tmem114	0.540744
DV2	AC	Tmem163	0.310765
DV2	AC	Tnfsf8	0.275091
DV2	AC	Tpm2	0.526743
DV2	AC	Trhde	0.520205
DV2	AC	Tshz1	0.395112
DV2	AC	Tshz2	0.280537
DV2	AC	Vmn2r122	0.316537
DV2	AC	Wnt5a	0.381461
DV2	AC	Zeb2	0.315027
DV2	AC	Zfhx3	0.405969
DV2	AC	Zfp503	0.491218
DV2	BC	Areg	0.580857
DV2	BC	Cacna2d2	0.625132
DV2	BC	Calml4	0.600825
DV2	BC	Camta1	0.578326
DV2	BC	Cdc25c	0.706024
DV2	BC	Chrm2	0.442047
DV2	BC	Chrna6	0.553414
DV2	BC	Chrnb3	0.503239
DV2	BC	Col11a1	0.615634
DV2	BC	Cplx2	0.645787
DV2	BC	Cpne9	0.813207
DV2	BC	Crx	0.729829
DV2	BC	Dach1	0.534313
DV2	BC	Ddit4l	0.487582
DV2	BC	Ebf1	0.55394
DV2	BC	Erbb4	0.520074
DV2	BC	Gas1	0.453729
DV2	BC	Gng2	0.382414
DV2	BC	Grik1	0.625573
DV2	BC	Grm6	0.685414
DV2	BC	Hlf	0.668937
DV2	BC	Igfn1	0.968465
DV2	BC	Irx3	0.276534
DV2	BC	Irx5	0.250907
DV2	BC	Irx6	0.530919
DV2	BC	Isl1	0.672787
DV2	BC	Kcnab1	0.618405
DV2	BC	Kirrel3	0.507559
DV2	BC	Lhx3	0.661901
DV2	BC	Lhx4	0.684512
DV2	BC	Lrrtm1	0.539666
DV2	BC	Lrrtm3	0.611642
DV2	BC	Msrb2	0.7577
DV2	BC	Mylk	0.71536
DV2	BC	Ncam2	0.579054
DV2	BC	Neurod1	0.698591
DV2	BC	Neurod4	0.59698
DV2	BC	Nwd2	0.633849
DV2	BC	Nxph1	0.694359
DV2	BC	Nxph4	0.467872
DV2	BC	Otx2	0.656208
DV2	BC	Pcdh10	0.750617
DV2	BC	Pcdh17	0.713473
DV2	BC	Pcdh8	0.589104
DV2	BC	Pde1a	0.359533
DV2	BC	Plcb1	0.477947
DV2	BC	Prkca	0.608564
DV2	BC	Ptprt	0.473783
DV2	BC	Reln	0.642738
DV2	BC	Rgs3	0.707647
DV2	BC	Rora	0.367347
DV2	BC	Serpini1	0.742772
DV2	BC	Slc16a7	0.570053
DV2	BC	Slitrk5	0.755704
DV2	BC	Sox5	0.491986
DV2	BC	Sox6	0.718633
DV2	BC	Spock3	0.472877
DV2	BC	Spon1	0.421695
DV2	BC	St18	0.687795
DV2	BC	Strip2	0.731289
DV2	BC	Syt2	0.638596
DV2	BC	Tacr3	0.660043
DV2	BC	Tcf4	0.522491
DV2	BC	Tpbg	0.775201
DV2	BC	Tshz2	0.602085
DV2	BC	Vstm2b	0.758559
DV2	BC	Vsx1	0.738246
DV2	BC	Vsx2	0.61051
DV2	BC	Wls	0.503121
DV2	BC	Zbtb38	0.715829
DV2	BC	Zfhx4	0.610705
DV2	RGC	4833423E24Rik	0.322426
DV2	RGC	Adcyap1	0.461906
DV2	RGC	Amhr2	0.321752
DV2	RGC	Amigo2	0.315068
DV2	RGC	Anxa3	0.366885
DV2	RGC	Cacna1e	0.693048
DV2	RGC	Calca	0.08301
DV2	RGC	Cbln2	0.305187
DV2	RGC	Cd24a	0.392185
DV2	RGC	Cdhr1	0.451176
DV2	RGC	Cdk15	0.648224
DV2	RGC	Ceacam10	0.663308
DV2	RGC	Coch	0.831661
DV2	RGC	Col25a1	0.537497
DV2	RGC	Cxcl13	0.647468
DV2	RGC	Dmrtb1	0.130434
DV2	RGC	Ebf3	0.638436
DV2	RGC	Fes	0.617845
DV2	RGC	Foxp1	0.323699
DV2	RGC	Foxp2	0.611241
DV2	RGC	Fxyd6	0.323045
DV2	RGC	Gabrg1	0.488869
DV2	RGC	Gas7	0.468715
DV2	RGC	Gpc5	0.360334
DV2	RGC	Gpr101	0.573174
DV2	RGC	Gpr83	0.549568
DV2	RGC	Hapln1	0.028924
DV2	RGC	Hpse	0.443267
DV2	RGC	Ifitm10	0.407101
DV2	RGC	Igfbp2	0.705495
DV2	RGC	Igfbp4	0.538496
DV2	RGC	Il1rapl2	0.852002
DV2	RGC	Irx4	0.566146
DV2	RGC	Isl2	0.628461
DV2	RGC	Kcna5	0.307331
DV2	RGC	Kcnip2	0.66437
DV2	RGC	Kctd4	0.508208
DV2	RGC	Kit	0.653183
DV2	RGC	Lmo2	0.19919
DV2	RGC	Lypd1	0.474856
DV2	RGC	Meis2	0.642435
DV2	RGC	Mmp17	0.675485
DV2	RGC	Necab1	0.43521
DV2	RGC	Neurod2	0.71032
DV2	RGC	Nfe2l1	0.48181
DV2	RGC	Ngfr	0.444908
DV2	RGC	Opn4	0.859784
DV2	RGC	Pcdh20	0.530035
DV2	RGC	Plpp4	0.495428
DV2	RGC	Pou4f2	0.627967
DV2	RGC	Pou4f3	0.641868
DV2	RGC	Ppp1r1c	0.502311
DV2	RGC	Prdm8	0.587414
DV2	RGC	Prkcg	0.760302
DV2	RGC	Prkcq	0.512302
DV2	RGC	Prlr	0.372338
DV2	RGC	Prokr1	0.740297
DV2	RGC	Pura	0.358528
DV2	RGC	Purb	0.492267
DV2	RGC	Rarres1	0.238697
DV2	RGC	Rbpms	0.376747
DV2	RGC	Runx1	0.362987
DV2	RGC	S100b	0.391626
DV2	RGC	Satb1	0.598762
DV2	RGC	Scn4b	0.67332
DV2	RGC	Scrt1	0.46369
DV2	RGC	Serpinb1b	0.424109
DV2	RGC	Serpine2	0.160469
DV2	RGC	Sfrp2	-0.00791573
DV2	RGC	Slc17a6	0.41024
DV2	RGC	Slc7a11	0.391184
DV2	RGC	Stxbp6	0.383378
DV2	RGC	Tac1	0.623291
DV2	RGC	Tagln2	0.130474
DV2	RGC	Tbr1	0.424637
DV2	RGC	Tbx20	0.666744
DV2	RGC	Tfap2d	0.642447
DV2	RGC	Tnni3	0.338658
DV2	RGC	Trhr	0.62708
DV2	RGC	Ttn	0.582712
DV2	RGC	Vit	0.379717
DV2	RGC	Whrn	0.779283
DV2	RGC	Zic1	0.872819
DV2	Rod	Casz1	0.864679
DV2	Rod	Cngb1	0.785093
DV2	Rod	Lyar	0.95397
DV2	Rod	Neurod1	0.859015
DV2	Rod	Nr2e3	0.877067
DV2	Rod	Nrl	0.784822
DV2	Rod	Nt5e	0.780104
DV2	Rod	Pde6a	0.837763
DV2	Rod	Rax	0.999364
DV2	Rod	Reep6	0.909569
DV2	Rod	Rora	0.987738
DV2	Rod	Susd3	0.956894
DV2	Rod	Tax1bp1	0.94588
DV2	Rod	Tulp1	0.905425
DV2	Rod	Ybx3	0.913212
DV2	Cone	Adrb1	0.966405
DV2	Cone	Casp7	0.984126
DV2	Cone	Cngb3	0.918519
DV2	Cone	Kcne2	0.980172
DV2	Cone	Lyar	0.985409
DV2	Cone	Neurod1	0.977282
DV2	Cone	Pde6c	0.916119
DV2	Cone	Rax	0.981275
DV2	Cone	Rora	0.936417
DV2	Cone	Tax1bp1	0.960714
DV2	Cone	Thrb	0.924103
DV2	Cone	Tulp1	0.951204
DV2	HC	Adra2a	0.8993
DV2	HC	Barhl2	0.891445
DV2	HC	Bhlhe40	0.869122
DV2	HC	Dbp	0.878764
DV2	HC	Klf13	0.920215
DV2	HC	Lhx1	0.902299
DV2	HC	Lima1	0.918438
DV2	HC	Onecut1	0.897624
DV2	HC	Onecut2	0.89988
DV2	HC	Onecut3	0.904293
DV2	HC	Tsc22d3	0.933544
DV2	MG	Bhlhe40	0.978062
DV2	MG	Creb3l2	0.968587
DV2	MG	Egr1	0.902684
DV2	MG	Fos	0.826924
DV2	MG	Fosb	0.910126
DV2	MG	Hes1	0.951087
DV2	MG	Hes5	0.986616
DV2	MG	Hopx	0.963391
DV2	MG	Id2	0.969703
DV2	MG	Id3	0.967984
DV2	MG	Jun	0.810767
DV2	MG	Junb	0.878773
DV2	MG	Jund	0.822044
DV2	MG	Kcnj10	0.974356
DV2	MG	Kdr	0.954556
DV2	MG	Lhx2	0.939345
DV2	MG	Nfix	0.953458
DV2	MG	Nr2e1	0.980912
DV2	MG	Rax	0.955485
DV2	MG	Rdh10	0.967804
DV2	MG	Sox2	0.962846
DV2	MG	Sox8	0.978496
DV2	MG	Sox9	0.965272
DV2	MG	Tox2	0.967438
DV2	MG	Tox3	0.962748
DV2	MG	Tsc22d4	0.956666
DV2	MG	Vim	0.930103
DV2	MG	Zfp36l1	0.946831
DV2	OFF	Areg	0.756085
DV2	OFF	Cacna2d2	0.770801
DV2	OFF	Calml4	0.782478
DV2	OFF	Camta1	0.402471
DV2	OFF	Cdc25c	0.626659
DV2	OFF	Chrm2	0.668521
DV2	OFF	Chrna6	0.588187
DV2	OFF	Chrnb3	0.603177
DV2	OFF	Col11a1	0.685837
DV2	OFF	Cplx2	0.747632
DV2	OFF	Cpne9	0.717059
DV2	OFF	Crx	0.697542
DV2	OFF	Dach1	0.61003
DV2	OFF	Ddit4l	0.696431
DV2	OFF	Ebf1	0.701004
DV2	OFF	Erbb4	0.714772
DV2	OFF	Gas1	0.442875
DV2	OFF	Gng2	0.659802
DV2	OFF	Grik1	0.55895
DV2	OFF	Grm6	0.717814
DV2	OFF	Hlf	0.633838
DV2	OFF	Igfn1	0.707723
DV2	OFF	Irx3	0.631219
DV2	OFF	Irx5	0.436568
DV2	OFF	Irx6	0.661061
DV2	OFF	Isl1	0.940716
DV2	OFF	Kcnab1	0.66181
DV2	OFF	Kirrel3	0.720437
DV2	OFF	Lhx3	0.75129
DV2	OFF	Lhx4	0.64778
DV2	OFF	Lrrtm1	0.684766
DV2	OFF	Lrrtm3	0.785107
DV2	OFF	Msrb2	0.76118
DV2	OFF	Mylk	0.726765
DV2	OFF	Ncam2	0.65528
DV2	OFF	Neurod1	0.650935
DV2	OFF	Neurod4	0.633524
DV2	OFF	Nwd2	0.383454
DV2	OFF	Nxph1	0.784958
DV2	OFF	Nxph4	0.594857
DV2	OFF	Otx2	0.59264
DV2	OFF	Pcdh10	0.758433
DV2	OFF	Pcdh17	0.827543
DV2	OFF	Pcdh8	0.449626
DV2	OFF	Pde1a	0.433644
DV2	OFF	Plcb1	0.734112
DV2	OFF	Prkca	0.722062
DV2	OFF	Ptprt	0.464023
DV2	OFF	Reln	0.822687
DV2	OFF	Rgs3	0.662152
DV2	OFF	Rora	0.316924
DV2	OFF	Serpini1	0.610977
DV2	OFF	Slc16a7	0.719222
DV2	OFF	Slitrk5	0.733044
DV2	OFF	Sox5	0.69879
DV2	OFF	Sox6	0.698713
DV2	OFF	Spock3	0.419626
DV2	OFF	Spon1	0.502916
DV2	OFF	St18	0.749528
DV2	OFF	Strip2	0.798272
DV2	OFF	Syt2	0.837557
DV2	OFF	Tacr3	0.772669
DV2	OFF	Tcf4	0.461892
DV2	OFF	Tpbg	0.633369
DV2	OFF	Tshz2	0.870703
DV2	OFF	Vstm2b	0.783478
DV2	OFF	Vsx1	0.780231
DV2	OFF	Vsx2	0.549384
DV2	OFF	Wls	0.554385
DV2	OFF	Zbtb38	0.688693
DV2	OFF	Zfhx4	0.509534
DV2	ON	Areg	0.686532
DV2	ON	Cacna2d2	0.644773
DV2	ON	Calml4	0.543371
DV2	ON	Camta1	0.525908
DV2	ON	Cdc25c	0.622272
DV2	ON	Chrm2	0.591729
DV2	ON	Chrna6	0.607265
DV2	ON	Chrnb3	0.453547
DV2	ON	Col11a1	0.432551
DV2	ON	Cplx2	0.653504
DV2	ON	Cpne9	0.860726
DV2	ON	Crx	0.638959
DV2	ON	Dach1	0.474852
DV2	ON	Ddit4l	0.536025
DV2	ON	Ebf1	0.816883
DV2	ON	Erbb4	0.516901
DV2	ON	Gas1	0.534109
DV2	ON	Gng2	0.557657
DV2	ON	Grik1	0.608523
DV2	ON	Grm6	0.547912
DV2	ON	Hlf	0.602862
DV2	ON	Igfn1	0.971631
DV2	ON	Irx3	0.311953
DV2	ON	Irx5	0.352682
DV2	ON	Irx6	0.581106
DV2	ON	Isl1	0.572402
DV2	ON	Kcnab1	0.719818
DV2	ON	Kirrel3	0.340912
DV2	ON	Lhx3	0.751628
DV2	ON	Lhx4	0.646625
DV2	ON	Lrrtm1	0.543713
DV2	ON	Lrrtm3	0.67027
DV2	ON	Msrb2	0.771278
DV2	ON	Mylk	0.73331
DV2	ON	Ncam2	0.701666
DV2	ON	Neurod1	0.585663
DV2	ON	Neurod4	0.561546
DV2	ON	Nwd2	0.678493
DV2	ON	Nxph1	0.503875
DV2	ON	Nxph4	0.22189
DV2	ON	Otx2	0.574365
DV2	ON	Pcdh10	0.758332
DV2	ON	Pcdh17	0.662741
DV2	ON	Pcdh8	0.655065
DV2	ON	Pde1a	0.401832
DV2	ON	Plcb1	0.584534
DV2	ON	Prkca	0.353192
DV2	ON	Ptprt	0.613111
DV2	ON	Reln	0.651005
DV2	ON	Rgs3	0.723174
DV2	ON	Rora	0.243685
DV2	ON	Serpini1	0.661831
DV2	ON	Slc16a7	0.836533
DV2	ON	Slitrk5	0.809531
DV2	ON	Sox5	0.664427
DV2	ON	Sox6	0.810701
DV2	ON	Spock3	0.534033
DV2	ON	Spon1	0.324096
DV2	ON	St18	0.598555
DV2	ON	Strip2	0.64508
DV2	ON	Syt2	0.604751
DV2	ON	Tacr3	0.525463
DV2	ON	Tcf4	0.465031
DV2	ON	Tpbg	0.694169
DV2	ON	Tshz2	0.648098
DV2	ON	Vstm2b	0.613069
DV2	ON	Vsx1	0.831236
DV2	ON	Vsx2	0.509692
DV2	ON	Wls	0.483715
DV2	ON	Zbtb38	0.700864
DV2	ON	Zfhx4	0.699741
DV2	RBC	Areg	1
DV2	RBC	Cacna2d2	0.77136
DV2	RBC	Calml4	1
DV2	RBC	Camta1	0.970387
DV2	RBC	Cdc25c	0.992851
DV2	RBC	Chrm2	1
DV2	RBC	Chrna6	0.960224
DV2	RBC	Chrnb3	1
DV2	RBC	Col11a1	0.957448
DV2	RBC	Cplx2	0.970942
DV2	RBC	Cpne9	0.998861
DV2	RBC	Crx	0.985975
DV2	RBC	Dach1	1
DV2	RBC	Ddit4l	1
DV2	RBC	Ebf1	1
DV2	RBC	Erbb4	1
DV2	RBC	Gas1	0.725466
DV2	RBC	Gng2	1
DV2	RBC	Grik1	0.988194
DV2	RBC	Grm6	0.963511
DV2	RBC	Hlf	0.985476
DV2	RBC	Igfn1	0.993569
DV2	RBC	Irx3	1
DV2	RBC	Irx5	0.359077
DV2	RBC	Irx6	0.428277
DV2	RBC	Isl1	0.94265
DV2	RBC	Kcnab1	0.999447
DV2	RBC	Kirrel3	0.999786
DV2	RBC	Lhx3	0.994517
DV2	RBC	Lhx4	0.990725
DV2	RBC	Lrrtm1	0.993552
DV2	RBC	Lrrtm3	1
DV2	RBC	Msrb2	0.99823
DV2	RBC	Mylk	0.99892
DV2	RBC	Ncam2	0.99952
DV2	RBC	Neurod1	0.97853
DV2	RBC	Neurod4	0.972008
DV2	RBC	Nwd2	1
DV2	RBC	Nxph1	1
DV2	RBC	Nxph4	NA
DV2	RBC	Otx2	0.950964
DV2	RBC	Pcdh10	1
DV2	RBC	Pcdh17	0.997516
DV2	RBC	Pcdh8	0.547609
DV2	RBC	Pde1a	1
DV2	RBC	Plcb1	0.999187
DV2	RBC	Prkca	0.477698
DV2	RBC	Ptprt	0.998819
DV2	RBC	Reln	0.997483
DV2	RBC	Rgs3	0.986712
DV2	RBC	Rora	0.929323
DV2	RBC	Serpini1	0.994576
DV2	RBC	Slc16a7	0.988256
DV2	RBC	Slitrk5	0.988089
DV2	RBC	Sox5	0.998993
DV2	RBC	Sox6	1
DV2	RBC	Spock3	1
DV2	RBC	Spon1	0.892901
DV2	RBC	St18	0.972959
DV2	RBC	Strip2	0.96961
DV2	RBC	Syt2	1
DV2	RBC	Tacr3	1
DV2	RBC	Tcf4	0.972216
DV2	RBC	Tpbg	0.977259
DV2	RBC	Tshz2	0.998694
DV2	RBC	Vstm2b	0.967124
DV2	RBC	Vsx1	0.990701
DV2	RBC	Vsx2	0.948796
DV2	RBC	Wls	1
DV2	RBC	Zbtb38	0.992396
DV2	RBC	Zfhx4	0.992695
DV3	AC	Abi3bp	0.447802
DV3	AC	Adra1b	0.670015
DV3	AC	Akap12	0.460437
DV3	AC	Antxr2	0.586062
DV3	AC	Apela	0.115958
DV3	AC	Aqp6	0.508568
DV3	AC	Arap2	0.626741
DV3	AC	Arpp21	0.226303
DV3	AC	Bcl11a	0.354711
DV3	AC	Bcl11b	0.642382
DV3	AC	Bhlhe22	0.681817
DV3	AC	Bmp2	0.297519
DV3	AC	Bmp3	0.320764
DV3	AC	C1ql3	0.651907
DV3	AC	Cbfa2t3	0.469693
DV3	AC	Cbln4	0.835291
DV3	AC	Cdh20	0.493995
DV3	AC	Cdhr1	0.614886
DV3	AC	Chl1	0.474122
DV3	AC	Chrdl1	0.222297
DV3	AC	Cntn6	0.619749
DV3	AC	Col27a1	0.212674
DV3	AC	Cpm	0.596771
DV3	AC	Cpne4	0.554573
DV3	AC	Cpne7	0.222789
DV3	AC	Crh	0.744769
DV3	AC	Crip2	0.328953
DV3	AC	Crot	0.332316
DV3	AC	Crybb3	0.454502
DV3	AC	Crym	0.267502
DV3	AC	Ctsh	0.284106
DV3	AC	Drd2	0.626704
DV3	AC	Drd4	0.681727
DV3	AC	Drd5	0.55502
DV3	AC	Elavl2	0.67468
DV3	AC	Endou	0.549908
DV3	AC	Eomes	0.74806
DV3	AC	Epha3	0.499692
DV3	AC	Esrrg	0.540836
DV3	AC	Etv1	0.0579791
DV3	AC	Fezf2	0.504609
DV3	AC	Fgf18	0.566043
DV3	AC	Fgf7	0.30017
DV3	AC	Frzb	0.257917
DV3	AC	Fst	0.234486
DV3	AC	Gad2	0.446421
DV3	AC	Gch1	0.539742
DV3	AC	Gdf3	0.323971
DV3	AC	Gjd2	0.667403
DV3	AC	Glra1	0.763853
DV3	AC	Gm12371	0.492654
DV3	AC	Gng7	0.863585
DV3	AC	Gulo	0.607933
DV3	AC	Hlf	0.340253
DV3	AC	Hmcn1	0.640941
DV3	AC	Id4	0.571507
DV3	AC	Igf1	0.527053
DV3	AC	Igfbp5	0.387984
DV3	AC	Igsf3	0.503438
DV3	AC	Kcnd2	0.581535
DV3	AC	Kcnk15	NA
DV3	AC	Kctd12	0.615193
DV3	AC	Klc3	0.336544
DV3	AC	Ldb2	0.395091
DV3	AC	Lgr5	0.459018
DV3	AC	Lhx9	0.554724
DV3	AC	Lmo3	0.307623
DV3	AC	Lrtm1	0.251807
DV3	AC	Maf	0.81311
DV3	AC	Mafb	0.675129
DV3	AC	Mef2c	0.35237
DV3	AC	Mfap5	0.238665
DV3	AC	Mlip	0.685854
DV3	AC	Mmp9	0.831214
DV3	AC	Myt1l	0.249526
DV3	AC	Nckap5	0.474767
DV3	AC	Nefh	0.509063
DV3	AC	Nefm	0.307172
DV3	AC	Nell1	0.625099
DV3	AC	Neurod4	0.383662
DV3	AC	Neurod6	0.315523
DV3	AC	Nfia	0.491189
DV3	AC	Nfib	0.450789
DV3	AC	Ngf	0.534003
DV3	AC	Nhlh2	0.475743
DV3	AC	Nos1	0.763376
DV3	AC	Nr2f1	0.479237
DV3	AC	Nr2f2	0.367882
DV3	AC	Nr4a2	0.693882
DV3	AC	Ntrk1	0.540577
DV3	AC	Nxph2	0.194981
DV3	AC	Olfm3	0.858429
DV3	AC	Otor	0.451539
DV3	AC	Pantr1	0.260605
DV3	AC	Pappa2	0.827408
DV3	AC	Pax6	0.259305
DV3	AC	Pbx1	0.407116
DV3	AC	Pcdh18	0.509163
DV3	AC	Pcsk9	0.811484
DV3	AC	Pdgfra	0.503397
DV3	AC	Pdyn	0.561944
DV3	AC	Peg3	0.422014
DV3	AC	Penk	0.405336
DV3	AC	Plscr1	0.330913
DV3	AC	Postn	0.687034
DV3	AC	Pou3f1	0.403523
DV3	AC	Pou6f2	0.517988
DV3	AC	Prom1	0.605624
DV3	AC	Prox1	0.530895
DV3	AC	Pthlh	0.242041
DV3	AC	Ptn	0.455255
DV3	AC	Ptx3	0.562179
DV3	AC	Rab3b	0.423368
DV3	AC	Ramp3	0.596383
DV3	AC	Rasgrp1	0.609949
DV3	AC	Rnf152	0.44986
DV3	AC	Robo3	0.387716
DV3	AC	Rspo4	0.777406
DV3	AC	Rxfp3	0.391755
DV3	AC	Sema3a	0.237382
DV3	AC	Sgcz	0.608365
DV3	AC	Sh3bp5	0.464261
DV3	AC	Shisa9	0.601821
DV3	AC	Six6	0.390099
DV3	AC	Slc17a7	0.354117
DV3	AC	Slc17a8	0.97999
DV3	AC	Slc18a3	0.951418
DV3	AC	Slc35d3	0.833355
DV3	AC	Slc38a5	0.288271
DV3	AC	Slc4a4	0.686048
DV3	AC	Slc6a1	0.406744
DV3	AC	Slc6a9	0.473895
DV3	AC	Sox4	0.320248
DV3	AC	Spp1	0.413262
DV3	AC	Syt10	0.676986
DV3	AC	Tbx2	0.467971
DV3	AC	Tbx3	0.60504
DV3	AC	Tcf4	0.29522
DV3	AC	Tfap2a	0.348249
DV3	AC	Tfap2b	0.454666
DV3	AC	Tfap2e	0.741009
DV3	AC	Tmeff2	0.323682
DV3	AC	Tmem114	0.482005
DV3	AC	Tmem163	0.351542
DV3	AC	Tnfsf8	0.480227
DV3	AC	Tpm2	0.380742
DV3	AC	Trhde	0.586084
DV3	AC	Tshz1	0.502212
DV3	AC	Tshz2	0.41534
DV3	AC	Vmn2r122	0.247477
DV3	AC	Wnt5a	0.422633
DV3	AC	Zeb2	0.409515
DV3	AC	Zfhx3	0.492116
DV3	AC	Zfp503	0.393426
DV3	BC	Areg	0.75124
DV3	BC	Cacna2d2	0.711737
DV3	BC	Calml4	0.586159
DV3	BC	Camta1	0.619249
DV3	BC	Cdc25c	0.75029
DV3	BC	Chrm2	0.669148
DV3	BC	Chrna6	0.660898
DV3	BC	Chrnb3	0.632201
DV3	BC	Col11a1	0.730445
DV3	BC	Cplx2	0.545093
DV3	BC	Cpne9	0.914276
DV3	BC	Crx	0.787326
DV3	BC	Dach1	0.44746
DV3	BC	Ddit4l	0.674934
DV3	BC	Ebf1	0.529006
DV3	BC	Erbb4	0.746588
DV3	BC	Gas1	0.559828
DV3	BC	Gng2	0.366903
DV3	BC	Grik1	0.694399
DV3	BC	Grm6	0.761969
DV3	BC	Hlf	0.705159
DV3	BC	Igfn1	0.975968
DV3	BC	Irx3	0.290998
DV3	BC	Irx5	0.389787
DV3	BC	Irx6	0.741149
DV3	BC	Isl1	0.718839
DV3	BC	Kcnab1	0.648495
DV3	BC	Kirrel3	0.662658
DV3	BC	Lhx3	0.736317
DV3	BC	Lhx4	0.731869
DV3	BC	Lrrtm1	0.647154
DV3	BC	Lrrtm3	0.411902
DV3	BC	Msrb2	0.800745
DV3	BC	Mylk	0.78694
DV3	BC	Ncam2	0.557089
DV3	BC	Neurod1	0.686313
DV3	BC	Neurod4	0.65425
DV3	BC	Nwd2	0.633082
DV3	BC	Nxph1	0.811184
DV3	BC	Nxph4	0.423351
DV3	BC	Otx2	0.689357
DV3	BC	Pcdh10	0.698155
DV3	BC	Pcdh17	0.756204
DV3	BC	Pcdh8	0.672306
DV3	BC	Pde1a	0.446297
DV3	BC	Plcb1	0.600748
DV3	BC	Prkca	0.677095
DV3	BC	Ptprt	0.500916
DV3	BC	Reln	0.711161
DV3	BC	Rgs3	0.731327
DV3	BC	Rora	0.3436
DV3	BC	Serpini1	0.768645
DV3	BC	Slc16a7	0.681436
DV3	BC	Slitrk5	0.73768
DV3	BC	Sox5	0.492583
DV3	BC	Sox6	0.678255
DV3	BC	Spock3	0.447458
DV3	BC	Spon1	0.470942
DV3	BC	St18	0.720263
DV3	BC	Strip2	0.824099
DV3	BC	Syt2	0.666819
DV3	BC	Tacr3	0.736643
DV3	BC	Tcf4	0.615393
DV3	BC	Tpbg	0.85251
DV3	BC	Tshz2	0.594282
DV3	BC	Vstm2b	0.824933
DV3	BC	Vsx1	0.813016
DV3	BC	Vsx2	0.730949
DV3	BC	Wls	0.398267
DV3	BC	Zbtb38	0.697877
DV3	BC	Zfhx4	0.533546
DV3	RGC	4833423E24Rik	0.456337
DV3	RGC	Adcyap1	0.402089
DV3	RGC	Amhr2	0.289276
DV3	RGC	Amigo2	0.413531
DV3	RGC	Anxa3	0.390391
DV3	RGC	Cacna1e	0.65716
DV3	RGC	Calca	0.294919
DV3	RGC	Cbln2	0.260831
DV3	RGC	Cd24a	0.360367
DV3	RGC	Cdhr1	0.544342
DV3	RGC	Cdk15	0.491481
DV3	RGC	Ceacam10	0.710005
DV3	RGC	Coch	0.739241
DV3	RGC	Col25a1	0.679591
DV3	RGC	Cxcl13	0.530901
DV3	RGC	Dmrtb1	0.407972
DV3	RGC	Ebf3	0.654926
DV3	RGC	Fes	0.410719
DV3	RGC	Foxp1	0.43468
DV3	RGC	Foxp2	0.507589
DV3	RGC	Fxyd6	0.363676
DV3	RGC	Gabrg1	0.370134
DV3	RGC	Gas7	0.415615
DV3	RGC	Gpc5	NA
DV3	RGC	Gpr101	0.577458
DV3	RGC	Gpr83	0.591051
DV3	RGC	Hapln1	0.32026
DV3	RGC	Hpse	0.514511
DV3	RGC	Ifitm10	0.405875
DV3	RGC	Igfbp2	0.68848
DV3	RGC	Igfbp4	0.472708
DV3	RGC	Il1rapl2	0.862527
DV3	RGC	Irx4	0.623965
DV3	RGC	Isl2	0.699093
DV3	RGC	Kcna5	0.354703
DV3	RGC	Kcnip2	0.676925
DV3	RGC	Kctd4	0.317694
DV3	RGC	Kit	0.573421
DV3	RGC	Lmo2	0.210314
DV3	RGC	Lypd1	0.197602
DV3	RGC	Meis2	0.569223
DV3	RGC	Mmp17	0.699285
DV3	RGC	Necab1	0.426916
DV3	RGC	Neurod2	0.660635
DV3	RGC	Nfe2l1	0.431316
DV3	RGC	Ngfr	0.492862
DV3	RGC	Opn4	0.765626
DV3	RGC	Pcdh20	0.335076
DV3	RGC	Plpp4	0.378673
DV3	RGC	Pou4f2	0.608796
DV3	RGC	Pou4f3	0.68168
DV3	RGC	Ppp1r1c	0.706679
DV3	RGC	Prdm8	0.645186
DV3	RGC	Prkcg	0.621218
DV3	RGC	Prkcq	0.622301
DV3	RGC	Prlr	0.138757
DV3	RGC	Prokr1	0.77527
DV3	RGC	Pura	0.356679
DV3	RGC	Purb	0.391659
DV3	RGC	Rarres1	-0.00457745
DV3	RGC	Rbpms	0.342172
DV3	RGC	Runx1	0.714807
DV3	RGC	S100b	0.715369
DV3	RGC	Satb1	0.716713
DV3	RGC	Scn4b	0.617287
DV3	RGC	Scrt1	0.452061
DV3	RGC	Serpinb1b	0.30883
DV3	RGC	Serpine2	0.50561
DV3	RGC	Sfrp2	0.493563
DV3	RGC	Slc17a6	0.514601
DV3	RGC	Slc7a11	0.388478
DV3	RGC	Stxbp6	0.328111
DV3	RGC	Tac1	0.49599
DV3	RGC	Tagln2	0.376905
DV3	RGC	Tbr1	0.473732
DV3	RGC	Tbx20	0.59983
DV3	RGC	Tfap2d	0.62218
DV3	RGC	Tnni3	0.444507
DV3	RGC	Trhr	0.987788
DV3	RGC	Ttn	0.901109
DV3	RGC	Vit	0.608708
DV3	RGC	Whrn	0.793368
DV3	RGC	Zic1	0.833805
DV3	Rod	Casz1	0.829839
DV3	Rod	Cngb1	0.783918
DV3	Rod	Lyar	0.960184
DV3	Rod	Neurod1	0.849031
DV3	Rod	Nr2e3	0.873337
DV3	Rod	Nrl	0.784495
DV3	Rod	Nt5e	0.797072
DV3	Rod	Pde6a	0.833467
DV3	Rod	Rax	0.955148
DV3	Rod	Reep6	0.907041
DV3	Rod	Rora	0.991458
DV3	Rod	Susd3	0.898805
DV3	Rod	Tax1bp1	0.92852
DV3	Rod	Tulp1	0.91972
DV3	Rod	Ybx3	0.917136
DV3	Cone	Adrb1	0.966062
DV3	Cone	Casp7	0.98664
DV3	Cone	Cngb3	0.918966
DV3	Cone	Kcne2	0.978662
DV3	Cone	Lyar	0.983344
DV3	Cone	Neurod1	0.978067
DV3	Cone	Pde6c	0.937802
DV3	Cone	Rax	0.982089
DV3	Cone	Rora	0.940518
DV3	Cone	Tax1bp1	0.969721
DV3	Cone	Thrb	0.932855
DV3	Cone	Tulp1	0.935169
DV3	HC	Adra2a	0.924247
DV3	HC	Barhl2	0.882931
DV3	HC	Bhlhe40	0.901649
DV3	HC	Dbp	0.918098
DV3	HC	Klf13	0.926329
DV3	HC	Lhx1	0.923263
DV3	HC	Lima1	0.906009
DV3	HC	Onecut1	0.918084
DV3	HC	Onecut2	0.916466
DV3	HC	Onecut3	0.915803
DV3	HC	Tsc22d3	0.820943
DV3	MG	Bhlhe40	0.976168
DV3	MG	Creb3l2	0.971868
DV3	MG	Egr1	0.905463
DV3	MG	Fos	0.801823
DV3	MG	Fosb	0.903171
DV3	MG	Hes1	0.941963
DV3	MG	Hes5	0.987588
DV3	MG	Hopx	0.961655
DV3	MG	Id2	0.97181
DV3	MG	Id3	0.961873
DV3	MG	Jun	0.777876
DV3	MG	Junb	0.876489
DV3	MG	Jund	0.846323
DV3	MG	Kcnj10	0.973992
DV3	MG	Kdr	0.951805
DV3	MG	Lhx2	0.952024
DV3	MG	Nfix	0.955634
DV3	MG	Nr2e1	0.981616
DV3	MG	Rax	0.94944
DV3	MG	Rdh10	0.971393
DV3	MG	Sox2	0.956759
DV3	MG	Sox8	0.97974
DV3	MG	Sox9	0.965238
DV3	MG	Tox2	0.967389
DV3	MG	Tox3	0.957545
DV3	MG	Tsc22d4	0.946342
DV3	MG	Vim	0.936729
DV3	MG	Zfp36l1	0.948048
DV3	OFF	Areg	0.970086
DV3	OFF	Cacna2d2	0.827103
DV3	OFF	Calml4	0.792684
DV3	OFF	Camta1	0.41668
DV3	OFF	Cdc25c	0.590587
DV3	OFF	Chrm2	0.797787
DV3	OFF	Chrna6	0.678325
DV3	OFF	Chrnb3	0.709253
DV3	OFF	Col11a1	0.823335
DV3	OFF	Cplx2	0.639229
DV3	OFF	Cpne9	0.904283
DV3	OFF	Crx	0.676052
DV3	OFF	Dach1	0.550054
DV3	OFF	Ddit4l	0.653325
DV3	OFF	Ebf1	0.671215
DV3	OFF	Erbb4	0.84456
DV3	OFF	Gas1	0.549328
DV3	OFF	Gng2	0.697971
DV3	OFF	Grik1	0.64969
DV3	OFF	Grm6	0.773602
DV3	OFF	Hlf	0.607908
DV3	OFF	Igfn1	0.714335
DV3	OFF	Irx3	0.670087
DV3	OFF	Irx5	0.692224
DV3	OFF	Irx6	0.80767
DV3	OFF	Isl1	0.874321
DV3	OFF	Kcnab1	0.775451
DV3	OFF	Kirrel3	0.697052
DV3	OFF	Lhx3	0.776682
DV3	OFF	Lhx4	0.739654
DV3	OFF	Lrrtm1	0.636481
DV3	OFF	Lrrtm3	0.634057
DV3	OFF	Msrb2	0.65336
DV3	OFF	Mylk	0.823467
DV3	OFF	Ncam2	0.636665
DV3	OFF	Neurod1	0.641498
DV3	OFF	Neurod4	0.566719
DV3	OFF	Nwd2	0.28758
DV3	OFF	Nxph1	0.858491
DV3	OFF	Nxph4	0.564215
DV3	OFF	Otx2	0.605255
DV3	OFF	Pcdh10	0.737419
DV3	OFF	Pcdh17	0.876695
DV3	OFF	Pcdh8	0.687616
DV3	OFF	Pde1a	0.470192
DV3	OFF	Plcb1	0.686849
DV3	OFF	Prkca	0.793559
DV3	OFF	Ptprt	0.626238
DV3	OFF	Reln	0.769651
DV3	OFF	Rgs3	0.734819
DV3	OFF	Rora	0.276654
DV3	OFF	Serpini1	0.640102
DV3	OFF	Slc16a7	0.766322
DV3	OFF	Slitrk5	0.737636
DV3	OFF	Sox5	0.775927
DV3	OFF	Sox6	0.691779
DV3	OFF	Spock3	0.513277
DV3	OFF	Spon1	0.584836
DV3	OFF	St18	0.69604
DV3	OFF	Strip2	0.767062
DV3	OFF	Syt2	0.559448
DV3	OFF	Tacr3	0.827527
DV3	OFF	Tcf4	0.470862
DV3	OFF	Tpbg	0.719743
DV3	OFF	Tshz2	0.740269
DV3	OFF	Vstm2b	0.718405
DV3	OFF	Vsx1	0.87247
DV3	OFF	Vsx2	0.611478
DV3	OFF	Wls	0.604586
DV3	OFF	Zbtb38	0.643103
DV3	OFF	Zfhx4	0.387035
DV3	ON	Areg	0.877776
DV3	ON	Cacna2d2	0.642147
DV3	ON	Calml4	0.486964
DV3	ON	Camta1	0.540367
DV3	ON	Cdc25c	0.786985
DV3	ON	Chrm2	0.85636
DV3	ON	Chrna6	0.717305
DV3	ON	Chrnb3	0.751077
DV3	ON	Col11a1	0.561744
DV3	ON	Cplx2	0.552222
DV3	ON	Cpne9	0.945336
DV3	ON	Crx	0.695626
DV3	ON	Dach1	0.459039
DV3	ON	Ddit4l	0.761602
DV3	ON	Ebf1	0.781992
DV3	ON	Erbb4	0.456924
DV3	ON	Gas1	0.687092
DV3	ON	Gng2	0.646116
DV3	ON	Grik1	0.643158
DV3	ON	Grm6	0.661075
DV3	ON	Hlf	0.678327
DV3	ON	Igfn1	0.975919
DV3	ON	Irx3	0.335566
DV3	ON	Irx5	0.485605
DV3	ON	Irx6	0.78117
DV3	ON	Isl1	0.651179
DV3	ON	Kcnab1	0.751612
DV3	ON	Kirrel3	0.692167
DV3	ON	Lhx3	0.897464
DV3	ON	Lhx4	0.698061
DV3	ON	Lrrtm1	0.681246
DV3	ON	Lrrtm3	0.609785
DV3	ON	Msrb2	0.835697
DV3	ON	Mylk	0.753884
DV3	ON	Ncam2	0.65782
DV3	ON	Neurod1	0.577667
DV3	ON	Neurod4	0.623828
DV3	ON	Nwd2	0.689836
DV3	ON	Nxph1	0.552049
DV3	ON	Nxph4	NA
DV3	ON	Otx2	0.584116
DV3	ON	Pcdh10	0.770128
DV3	ON	Pcdh17	0.724759
DV3	ON	Pcdh8	0.722938
DV3	ON	Pde1a	0.442203
DV3	ON	Plcb1	0.690718
DV3	ON	Prkca	0.563662
DV3	ON	Ptprt	0.640495
DV3	ON	Reln	0.716131
DV3	ON	Rgs3	0.764056
DV3	ON	Rora	0.250505
DV3	ON	Serpini1	0.69708
DV3	ON	Slc16a7	0.823087
DV3	ON	Slitrk5	0.842577
DV3	ON	Sox5	0.662688
DV3	ON	Sox6	0.777584
DV3	ON	Spock3	0.500413
DV3	ON	Spon1	0.335738
DV3	ON	St18	0.624432
DV3	ON	Strip2	0.692043
DV3	ON	Syt2	0.716777
DV3	ON	Tacr3	0.611742
DV3	ON	Tcf4	0.485816
DV3	ON	Tpbg	0.645372
DV3	ON	Tshz2	0.667809
DV3	ON	Vstm2b	0.643533
DV3	ON	Vsx1	0.888748
DV3	ON	Vsx2	0.614802
DV3	ON	Wls	0.511085
DV3	ON	Zbtb38	0.689916
DV3	ON	Zfhx4	0.649
DV3	RBC	Areg	1
DV3	RBC	Cacna2d2	0.80901
DV3	RBC	Calml4	1
DV3	RBC	Camta1	0.975224
DV3	RBC	Cdc25c	0.99401
DV3	RBC	Chrm2	0.998993
DV3	RBC	Chrna6	0.99353
DV3	RBC	Chrnb3	1
DV3	RBC	Col11a1	1
DV3	RBC	Cplx2	1
DV3	RBC	Cpne9	1
DV3	RBC	Crx	0.987743
DV3	RBC	Dach1	0.996674
DV3	RBC	Ddit4l	1
DV3	RBC	Ebf1	1
DV3	RBC	Erbb4	1
DV3	RBC	Gas1	0.643833
DV3	RBC	Gng2	1
DV3	RBC	Grik1	0.989664
DV3	RBC	Grm6	0.966269
DV3	RBC	Hlf	0.985699
DV3	RBC	Igfn1	0.994736
DV3	RBC	Irx3	1
DV3	RBC	Irx5	0.301443
DV3	RBC	Irx6	0.96477
DV3	RBC	Isl1	0.947628
DV3	RBC	Kcnab1	0.99851
DV3	RBC	Kirrel3	0.999762
DV3	RBC	Lhx3	0.992864
DV3	RBC	Lhx4	0.99312
DV3	RBC	Lrrtm1	0.991259
DV3	RBC	Lrrtm3	1
DV3	RBC	Msrb2	0.996465
DV3	RBC	Mylk	0.99901
DV3	RBC	Ncam2	0.999339
DV3	RBC	Neurod1	0.980677
DV3	RBC	Neurod4	0.977988
DV3	RBC	Nwd2	0.998597
DV3	RBC	Nxph1	0.992397
DV3	RBC	Nxph4	NA
DV3	RBC	Otx2	0.947185
DV3	RBC	Pcdh10	1
DV3	RBC	Pcdh17	0.998031
DV3	RBC	Pcdh8	0.962355
DV3	RBC	Pde1a	0.999569
DV3	RBC	Plcb1	0.997379
DV3	RBC	Prkca	0.554303
DV3	RBC	Ptprt	0.998862
DV3	RBC	Reln	0.994648
DV3	RBC	Rgs3	0.989009
DV3	RBC	Rora	0.921669
DV3	RBC	Serpini1	0.99512
DV3	RBC	Slc16a7	0.991001
DV3	RBC	Slitrk5	1
DV3	RBC	Sox5	1
DV3	RBC	Sox6	0.999537
DV3	RBC	Spock3	1
DV3	RBC	Spon1	0.951233
DV3	RBC	St18	0.975285
DV3	RBC	Strip2	0.972425
DV3	RBC	Syt2	1
DV3	RBC	Tacr3	0.993905
DV3	RBC	Tcf4	0.972858
DV3	RBC	Tpbg	0.977828
DV3	RBC	Tshz2	0.996198
DV3	RBC	Vstm2b	0.9692
DV3	RBC	Vsx1	1
DV3	RBC	Vsx2	0.963306
DV3	RBC	Wls	0.999283
DV3	RBC	Zbtb38	0.9963
DV3	RBC	Zfhx4	0.993521
TN1	AC	Abi3bp	0.65012
TN1	AC	Adra1b	0.486201
TN1	AC	Akap12	0.596924
TN1	AC	Antxr2	0.541394
TN1	AC	Apela	-0.00312463
TN1	AC	Aqp6	0.619882
TN1	AC	Arap2	0.597895
TN1	AC	Arpp21	0.188178
TN1	AC	Bcl11a	0.461707
TN1	AC	Bcl11b	0.517184
TN1	AC	Bhlhe22	0.676663
TN1	AC	Bmp2	0.693168
TN1	AC	Bmp3	0.254313
TN1	AC	C1ql3	0.770325
TN1	AC	Cbfa2t3	0.598102
TN1	AC	Cbln4	0.895702
TN1	AC	Cdh20	0.616836
TN1	AC	Cdhr1	0.500903
TN1	AC	Chl1	0.411833
TN1	AC	Chrdl1	0.46453
TN1	AC	Cntn6	0.58443
TN1	AC	Col27a1	0.0735016
TN1	AC	Cpm	0.472751
TN1	AC	Cpne4	0.676229
TN1	AC	Cpne7	0.518376
TN1	AC	Crh	0.495491
TN1	AC	Crip2	0.333683
TN1	AC	Crot	0.410966
TN1	AC	Crybb3	0.222643
TN1	AC	Crym	0.301294
TN1	AC	Ctsh	0.175336
TN1	AC	Drd2	0.700418
TN1	AC	Drd4	0.727387
TN1	AC	Drd5	0.477542
TN1	AC	Elavl2	0.62708
TN1	AC	Endou	0.632925
TN1	AC	Eomes	0.0609939
TN1	AC	Epha3	0.500489
TN1	AC	Esrrg	0.60839
TN1	AC	Etv1	0.182572
TN1	AC	Fezf2	0.569176
TN1	AC	Fgf18	0.558429
TN1	AC	Fgf7	-0.0020763
TN1	AC	Frzb	0.522644
TN1	AC	Fst	-0.00193603
TN1	AC	Gad2	0.519812
TN1	AC	Gch1	0.246678
TN1	AC	Gdf3	0.628262
TN1	AC	Gjd2	0.71417
TN1	AC	Glra1	0.808814
TN1	AC	Gm12371	0.406749
TN1	AC	Gng7	0.850295
TN1	AC	Gulo	0.541072
TN1	AC	Hlf	0.387518
TN1	AC	Hmcn1	0.730882
TN1	AC	Id4	0.623014
TN1	AC	Igf1	0.389954
TN1	AC	Igfbp5	0.387111
TN1	AC	Igsf3	0.437039
TN1	AC	Kcnd2	0.683476
TN1	AC	Kcnk15	0.175617
TN1	AC	Kctd12	0.334279
TN1	AC	Klc3	0.469272
TN1	AC	Ldb2	0.209662
TN1	AC	Lgr5	0.547296
TN1	AC	Lhx9	0.616837
TN1	AC	Lmo3	0.865904
TN1	AC	Lrtm1	0.388629
TN1	AC	Maf	0.838964
TN1	AC	Mafb	0.381224
TN1	AC	Mef2c	0.493097
TN1	AC	Mfap5	0.245413
TN1	AC	Mlip	0.664423
TN1	AC	Mmp9	0.834537
TN1	AC	Myt1l	0.336747
TN1	AC	Nckap5	0.392165
TN1	AC	Nefh	0.410272
TN1	AC	Nefm	0.281633
TN1	AC	Nell1	0.554271
TN1	AC	Neurod4	0.443469
TN1	AC	Neurod6	0.406557
TN1	AC	Nfia	0.516931
TN1	AC	Nfib	0.555716
TN1	AC	Ngf	0.711495
TN1	AC	Nhlh2	0.553154
TN1	AC	Nos1	0.680069
TN1	AC	Nr2f1	0.377569
TN1	AC	Nr2f2	0.509454
TN1	AC	Nr4a2	0.616422
TN1	AC	Ntrk1	0.664542
TN1	AC	Nxph2	0.437295
TN1	AC	Olfm3	0.791352
TN1	AC	Otor	0.608855
TN1	AC	Pantr1	0.556273
TN1	AC	Pappa2	0.840502
TN1	AC	Pax6	0.261006
TN1	AC	Pbx1	0.411517
TN1	AC	Pcdh18	0.468238
TN1	AC	Pcsk9	0.778121
TN1	AC	Pdgfra	0.729992
TN1	AC	Pdyn	0.392838
TN1	AC	Peg3	0.464251
TN1	AC	Penk	0.646662
TN1	AC	Plscr1	0.347779
TN1	AC	Postn	0.758007
TN1	AC	Pou3f1	0.506705
TN1	AC	Pou6f2	0.551728
TN1	AC	Prom1	0.720226
TN1	AC	Prox1	0.692353
TN1	AC	Pthlh	0.407645
TN1	AC	Ptn	0.419885
TN1	AC	Ptx3	0.559793
TN1	AC	Rab3b	0.428268
TN1	AC	Ramp3	0.436002
TN1	AC	Rasgrp1	0.645494
TN1	AC	Rnf152	0.548924
TN1	AC	Robo3	0.379644
TN1	AC	Rspo4	0.821962
TN1	AC	Rxfp3	0.49462
TN1	AC	Sema3a	0.550011
TN1	AC	Sgcz	0.724555
TN1	AC	Sh3bp5	0.493504
TN1	AC	Shisa9	0.629333
TN1	AC	Six6	0.365833
TN1	AC	Slc17a7	0.537602
TN1	AC	Slc17a8	0.979913
TN1	AC	Slc18a3	0.946394
TN1	AC	Slc35d3	0.828933
TN1	AC	Slc38a5	0.663061
TN1	AC	Slc4a4	0.752604
TN1	AC	Slc6a1	0.475224
TN1	AC	Slc6a9	0.536356
TN1	AC	Sox4	0.33529
TN1	AC	Spp1	0.273243
TN1	AC	Syt10	0.830561
TN1	AC	Tbx2	0.452831
TN1	AC	Tbx3	0.712686
TN1	AC	Tcf4	0.449626
TN1	AC	Tfap2a	0.451788
TN1	AC	Tfap2b	0.461215
TN1	AC	Tfap2e	0.77314
TN1	AC	Tmeff2	0.447016
TN1	AC	Tmem114	0.562158
TN1	AC	Tmem163	0.438233
TN1	AC	Tnfsf8	0.828624
TN1	AC	Tpm2	0.495148
TN1	AC	Trhde	0.660846
TN1	AC	Tshz1	0.532796
TN1	AC	Tshz2	0.329619
TN1	AC	Vmn2r122	0.320922
TN1	AC	Wnt5a	0.562829
TN1	AC	Zeb2	0.441777
TN1	AC	Zfhx3	0.511489
TN1	AC	Zfp503	0.516044
TN1	BC	Areg	0.992098
TN1	BC	Cacna2d2	0.66301
TN1	BC	Calml4	0.816822
TN1	BC	Camta1	0.612125
TN1	BC	Cdc25c	0.819564
TN1	BC	Chrm2	0.663646
TN1	BC	Chrna6	0.638371
TN1	BC	Chrnb3	0.622187
TN1	BC	Col11a1	0.729182
TN1	BC	Cplx2	0.628916
TN1	BC	Cpne9	0.836002
TN1	BC	Crx	0.708569
TN1	BC	Dach1	0.50485
TN1	BC	Ddit4l	0.662656
TN1	BC	Ebf1	0.398637
TN1	BC	Erbb4	0.728481
TN1	BC	Gas1	0.640973
TN1	BC	Gng2	0.58771
TN1	BC	Grik1	0.6792
TN1	BC	Grm6	0.713169
TN1	BC	Hlf	0.736296
TN1	BC	Igfn1	0.949781
TN1	BC	Irx3	0.377242
TN1	BC	Irx5	0.40925
TN1	BC	Irx6	0.681189
TN1	BC	Isl1	0.580918
TN1	BC	Kcnab1	0.616227
TN1	BC	Kirrel3	0.591858
TN1	BC	Lhx3	0.715593
TN1	BC	Lhx4	0.666311
TN1	BC	Lrrtm1	0.594139
TN1	BC	Lrrtm3	0.511604
TN1	BC	Msrb2	0.761463
TN1	BC	Mylk	0.691729
TN1	BC	Ncam2	0.700729
TN1	BC	Neurod1	0.668576
TN1	BC	Neurod4	0.572423
TN1	BC	Nwd2	0.633884
TN1	BC	Nxph1	0.830668
TN1	BC	Nxph4	0.50571
TN1	BC	Otx2	0.620895
TN1	BC	Pcdh10	0.697569
TN1	BC	Pcdh17	0.817032
TN1	BC	Pcdh8	0.696607
TN1	BC	Pde1a	0.412831
TN1	BC	Plcb1	0.494718
TN1	BC	Prkca	0.684831
TN1	BC	Ptprt	0.596691
TN1	BC	Reln	0.678196
TN1	BC	Rgs3	0.716995
TN1	BC	Rora	0.295498
TN1	BC	Serpini1	0.805309
TN1	BC	Slc16a7	0.624347
TN1	BC	Slitrk5	0.807349
TN1	BC	Sox5	0.510922
TN1	BC	Sox6	0.82865
TN1	BC	Spock3	0.38074
TN1	BC	Spon1	0.493148
TN1	BC	St18	0.689869
TN1	BC	Strip2	0.816356
TN1	BC	Syt2	0.643918
TN1	BC	Tacr3	0.703491
TN1	BC	Tcf4	0.476103
TN1	BC	Tpbg	0.826266
TN1	BC	Tshz2	0.439187
TN1	BC	Vstm2b	0.818411
TN1	BC	Vsx1	0.719494
TN1	BC	Vsx2	0.627449
TN1	BC	Wls	0.372917
TN1	BC	Zbtb38	0.727272
TN1	BC	Zfhx4	0.633308
TN1	RGC	4833423E24Rik	0.621691
TN1	RGC	Adcyap1	0.313569
TN1	RGC	Amhr2	0.63034
TN1	RGC	Amigo2	0.148934
TN1	RGC	Anxa3	0.234094
TN1	RGC	Cacna1e	0.320213
TN1	RGC	Calca	NA
TN1	RGC	Cbln2	0.348483
TN1	RGC	Cd24a	0.325294
TN1	RGC	Cdhr1	0.677618
TN1	RGC	Cdk15	0.439987
TN1	RGC	Ceacam10	0.49683
TN1	RGC	Coch	0.758296
[truncated: 3,871 more rows]

## Sheet: Figure S5c
cell_id	normalized_distance	BC_subgroup
1097-0	0.817466	ON
2017-0	0.607514	OFF
2035-0	0.678319	OFF
3046-0	0.77412	RBC
4012-0	0.915002	ON
4035-0	0.531789	ON
5097-0	0.613036	ON
5234-0	0.893564	OFF
5299-0	0.449915	OFF
6299-0	0.666017	RBC
7017-0	0.612799	ON
7021-0	0.856272	RBC
7024-0	0.8779	RBC
7027-0	0.95885	OFF
8299-0	0.362706	ON
9035-0	0.83616	OFF
9097-0	0.71898	ON
9233-0	0.425324	ON
9281-0	0.442536	OFF
10035-0	0.688048	ON
10046-0	0.563242	RBC
11030-0	0.505825	ON
11229-0	0.125961	RBC
12299-0	0.828984	RBC
14234-0	0.416584	OFF
14281-0	0.559207	RBC
14286-0	0.849636	RBC
15091-0	0.603474	ON
15228-0	0.92761	ON
16017-0	0.653119	ON
17046-0	0.221312	ON
18046-0	0.489274	OFF
19229-0	0.401795	ON
20024-0	0.682315	ON
20027-0	0.782617	RBC
20035-0	0.322133	OFF
21035-0	0.843082	RBC
21281-0	0.674102	RBC
21293-0	0.646241	OFF
22234-0	0.386988	ON
23299-0	0.39034	ON
24030-0	0.726139	RBC
24229-0	0.472318	OFF
25299-0	0.596199	ON
26021-0	0.660326	ON
26035-0	0.71945	RBC
26233-0	0.654068	ON
26286-0	0.895488	RBC
27229-0	0.252873	ON
28024-0	0.83647	OFF
28233-0	0.86414	RBC
29030-0	0.57662	OFF
29035-0	0.587879	ON
29040-0	0.576425	OFF
29216-0	0.849888	ON
29233-0	0.754395	RBC
30097-0	0.677521	ON
30281-0	0.612514	OFF
30299-0	0.299003	ON
31035-0	0.900738	RBC
33293-0	0.412822	RBC
33303-0	0.767564	RBC
34234-0	0.903651	ON
34293-0	0.606054	ON
35027-0	0.489627	ON
35035-0	0.795464	RBC
35229-0	0.786461	RBC
37017-0	0.786421	OFF
37021-0	0.718172	ON
37281-0	0.568124	OFF
37299-0	0.474546	ON
38024-0	0.641637	ON
38233-0	0.758754	OFF
38293-0	0.879692	ON
40030-0	0.783899	RBC
40234-0	0.49391	OFF
41035-0	0.61282	OFF
41092-0	0.669314	OFF
41234-0	0.728651	OFF
42012-0	0.624851	OFF
42233-0	0.876722	ON
43229-0	0.829703	ON
44012-0	0.799346	OFF
44030-0	0.402185	RBC
44040-0	0.691315	ON
44234-0	0.894913	RBC
44299-0	0.801995	ON
45233-0	0.570462	ON
45293-0	0.927269	RBC
45299-0	0.944227	RBC
45300-0	0.435446	ON
45302-0	0.539805	ON
46030-0	0.613373	RBC
46216-0	0.813182	OFF
46233-0	0.797829	OFF
47027-0	0.724848	ON
47039-0	0.450327	OFF
47216-0	0.293378	OFF
48031-0	0.424906	OFF
48216-0	0.855798	OFF
48294-0	0.704403	OFF
48302-0	0.44738	RBC
49017-0	0.566729	ON
49021-0	0.458336	OFF
49027-0	0.22942	RBC
49030-0	0.82337	RBC
49040-0	0.734435	ON
49233-0	0.748392	ON
50021-0	0.745198	RBC
50024-0	0.519576	OFF
50040-0	0.331028	RBC
50216-0	0.843363	RBC
50293-0	0.505958	OFF
50299-0	0.639144	ON
50302-0	0.392712	ON
51040-0	0.904389	ON
52216-0	0.815162	RBC
53027-0	0.523257	ON
53035-0	0.811275	RBC
53040-0	0.301346	ON
53233-0	0.514955	ON
53234-0	0.669061	ON
54030-0	0.460444	ON
54031-0	0.455835	ON
54300-0	0.431457	ON
54303-0	0.753196	RBC
55024-0	0.680007	ON
55232-0	0.471309	ON
55233-0	0.623942	ON
56017-0	0.65538	ON
56031-0	0.136367	OFF
56303-0	0.500516	OFF
56304-0	0.861661	OFF
57040-0	0.432739	ON
57280-0	0.171731	ON
57293-0	0.711684	RBC
58021-0	0.593617	OFF
58035-0	0.566148	OFF
58232-0	0.706102	OFF
58300-0	0.452538	RBC
58302-0	0.666462	ON
58303-0	0.674978	RBC
59232-0	0.307315	OFF
60012-0	0.618998	OFF
60035-0	0.731981	OFF
60229-0	0.493155	OFF
60234-0	0.814222	OFF
60280-0	0.204636	OFF
60293-0	0.286551	OFF
60300-0	0.760349	RBC
61012-0	0.776146	OFF
61233-0	0.508038	OFF
62024-0	0.856308	RBC
62031-0	0.661604	RBC
62233-0	0.56292	RBC
62300-0	0.390363	OFF
62302-0	0.636146	RBC
63233-0	0.945411	RBC
64040-0	0.443179	ON
64233-0	0.39469	OFF
65045-0	0.590471	RBC
65280-0	0.380601	OFF
66031-0	0.731669	RBC
66040-0	0.421311	ON
66232-0	0.722868	RBC
66233-0	0.31316	OFF
66301-0	0.279083	OFF
66303-0	0.710242	OFF
67021-0	0.810816	RBC
67233-0	0.480659	ON
68040-0	0.587421	OFF
68229-0	0.650048	OFF
68233-0	0.717521	ON
68301-0	0.48544	ON
68302-0	0.601281	RBC
68303-0	0.310363	OFF
69017-0	0.840395	OFF
69021-0	0.608169	ON
69233-0	0.906616	RBC
69300-0	0.702604	RBC
69303-0	0.904463	RBC
70024-0	0.549871	ON
70045-0	0.706442	OFF
70092-0	0.688654	RBC
70300-0	0.589051	ON
70302-0	0.248304	OFF
71027-0	0.633675	RBC
71071-0	0.701832	OFF
71229-0	0.812089	RBC
71234-0	0.708159	RBC
71303-0	0.498065	ON
72031-0	0.697745	OFF
72040-0	0.765493	OFF
72046-0	0.285067	OFF
72230-0	0.197632	ON
72301-0	0.347558	OFF
72303-0	0.691038	RBC
72304-0	0.467595	ON
73035-0	0.754631	RBC
73294-0	0.78549	RBC
74024-0	0.727149	OFF
75012-0	0.827657	RBC
75021-0	0.413339	ON
75045-0	0.816179	ON
75232-0	0.46675	ON
75233-0	0.841872	OFF
75293-0	0.293894	ON
75303-0	0.384741	OFF
76092-0	0.846038	ON
76232-0	0.507944	ON
76299-0	0.62133	RBC
76302-0	0.546384	ON
76303-0	0.873485	OFF
77231-0	0.458785	ON
77233-0	0.403189	OFF
77300-0	0.910862	ON
78040-0	0.193836	ON
78071-0	0.518619	OFF
78232-0	0.870047	OFF
79017-0	0.606608	RBC
79030-0	0.615713	RBC
79040-0	0.821186	RBC
79300-0	0.812908	ON
79301-0	0.53541	ON
80231-0	0.427303	ON
80232-0	0.5795	ON
80233-0	0.488388	RBC
80300-0	0.626477	ON
81035-0	0.280963	OFF
81232-0	0.801363	RBC
81234-0	0.933533	RBC
81286-0	0.674149	RBC
81300-0	0.752187	ON
82021-0	0.8692	RBC
82031-0	0.769376	ON
82039-0	0.622152	RBC
82301-0	0.536288	ON
82302-0	0.509562	RBC
83012-0	0.61531	RBC
83035-0	0.820292	RBC
83040-0	0.715436	ON
83232-0	0.379461	OFF
83233-0	0.778643	OFF
83286-0	0.296251	OFF
83293-0	0.629415	ON
83300-0	0.578196	ON
83301-0	0.424757	RBC
84024-0	0.489678	OFF
84071-0	0.432542	RBC
84229-0	0.755044	ON
84231-0	0.43557	OFF
84299-0	0.64171	OFF
84301-0	0.513729	OFF
84303-0	0.711655	OFF
85030-0	0.822293	RBC
85231-0	0.417733	OFF
85233-0	0.566983	RBC
85280-0	0.613045	ON
86040-0	0.645327	RBC
86071-0	0.483205	ON
87027-0	0.790192	RBC
87039-0	0.506901	OFF
87040-0	0.470653	ON
87045-0	0.325295	ON
87232-0	0.581524	OFF
88017-0	0.866674	ON
88280-0	0.278642	ON
88304-0	0.245349	OFF
89292-0	0.773977	ON
89301-0	0.582704	ON
90031-0	0.820801	OFF
90040-0	0.440807	ON
90231-0	0.534904	ON
90293-0	0.564663	OFF
90300-0	0.795228	ON
90301-0	0.564987	ON
91021-0	0.55416	ON
91231-0	0.58944	ON
91302-0	0.429322	OFF
92017-0	0.64514	OFF
92024-0	0.658281	RBC
92035-0	0.944694	RBC
92231-0	0.481004	RBC
92292-0	0.950788	OFF
93017-0	0.975342	ON
93027-0	0.579103	OFF
93040-0	0.7138	RBC
93231-0	0.528644	RBC
93232-0	0.648136	RBC
93264-0	0.183003	ON
93280-0	0.558632	ON
94035-0	0.242575	OFF
94040-0	0.862429	OFF
94046-0	0.276424	ON
94092-0	0.647238	ON
94302-0	0.752357	RBC
94303-0	0.579806	OFF
95021-0	0.345425	ON
95045-0	0.683019	OFF
95097-0	0.95094	RBC
95292-0	0.816781	OFF
95301-0	0.634814	RBC
95302-0	0.457329	OFF
96012-0	0.778789	RBC
96024-0	0.442644	OFF
96030-0	0.711151	RBC
96231-0	0.526591	RBC
96281-0	0.781603	OFF
96299-0	0.283026	ON
97231-0	0.493047	RBC
97280-0	0.451521	OFF
97286-0	0.307385	ON
97301-0	0.581209	RBC
98031-0	0.576074	ON
98040-0	0.46173	ON
98092-0	0.364224	ON
98232-0	0.673439	ON
98293-0	0.780657	OFF
99287-0	0.434167	OFF
99300-0	0.775204	RBC
99301-0	0.656795	OFF
99302-0	0.83864	ON
100021-0	0.852881	ON
100035-0	0.808924	OFF
100040-0	0.65296	RBC
100045-0	0.567121	ON
100046-0	0.509493	RBC
100301-0	0.633275	RBC
100302-0	0.486358	ON
101012-0	0.872935	ON
101231-0	0.720329	RBC
101232-0	0.73306	RBC
101286-0	0.536197	ON
101292-0	0.691822	RBC
102035-0	0.605912	ON
102231-0	0.603288	ON
102264-0	0.356771	ON
102286-0	0.837584	RBC
102301-0	0.532006	OFF
102302-0	0.485847	OFF
103031-0	0.829328	OFF
103233-0	0.563253	ON
103281-0	0.628152	OFF
103302-0	0.506548	ON
104040-0	0.492402	OFF
104231-0	0.693775	RBC
104232-0	0.965996	RBC
104292-0	0.551248	ON
104302-0	0.492144	OFF
105030-0	0.644948	ON
105231-0	0.593717	ON
105232-0	0.443528	ON
105301-0	0.799964	RBC
105302-0	0.500487	OFF
106021-0	0.657369	RBC
106027-0	0.783139	RBC
106229-0	0.763568	RBC
106303-0	0.438329	ON
107012-0	0.379949	OFF
107017-0	0.707806	RBC
107231-0	0.64666	RBC
107232-0	0.524832	OFF
107233-0	0.690019	RBC
107287-0	0.579408	ON
107293-0	0.798515	RBC
107299-0	0.830156	RBC
107301-0	0.598071	ON
108030-0	0.916744	RBC
108232-0	0.844255	RBC
108280-0	0.592794	ON
108292-0	0.754158	OFF
108301-0	0.792321	ON
108302-0	0.792497	RBC
109027-0	0.964703	ON
109031-0	0.668979	RBC
109040-0	0.849461	RBC
109231-0	0.642208	RBC
109292-0	0.442366	OFF
110012-0	0.917992	RBC
110231-0	0.842922	RBC
110232-0	0.708231	OFF
110233-0	0.491821	ON
110280-0	0.767378	RBC
111229-0	0.226818	OFF
111231-0	0.657928	RBC
111287-0	0.803488	OFF
111301-0	0.684533	OFF
111302-0	0.577795	ON
112027-0	0.638223	OFF
112040-0	0.726306	RBC
112229-0	0.340828	OFF
112231-0	0.904187	RBC
112233-0	0.461497	ON
112301-0	0.738847	OFF
112302-0	0.588416	ON
113017-0	0.979229	OFF
113030-0	0.82784	RBC
113231-0	0.691351	RBC
113232-0	0.7423	RBC
113233-0	0.912293	RBC
113301-0	0.664693	RBC
113302-0	0.58176	OFF
113303-0	0.751615	RBC
114017-0	0.497487	OFF
114024-0	0.452448	ON
114232-0	0.804968	RBC
115012-0	0.602977	ON
115024-0	0.648544	OFF
115045-0	0.401806	RBC
115232-0	0.626456	RBC
115301-0	0.657068	OFF
116031-0	0.54616	ON
116035-0	0.538721	ON
116045-0	0.721858	OFF
117017-0	0.796623	ON
117035-0	0.771191	RBC
117231-0	0.726866	OFF
117280-0	0.617911	ON
117302-0	0.676518	ON
118231-0	0.683254	OFF
118233-0	0.448435	ON
118300-0	0.470864	ON
118301-0	0.830802	OFF
118302-0	0.711519	ON
119031-0	0.73818	ON
119231-0	0.824861	RBC
119233-0	0.650569	OFF
119299-0	0.593942	ON
119303-0	0.916458	RBC
120231-0	0.756753	OFF
120232-0	0.437694	ON
120300-0	0.796127	RBC
120301-0	0.760644	ON
121231-0	0.833929	RBC
121280-0	0.813021	RBC
122012-0	0.391185	ON
122232-0	0.701063	OFF
122281-0	0.884752	RBC
122301-0	0.733368	ON
123031-0	0.688849	OFF
123233-0	0.612817	OFF
123287-0	0.662599	ON
123302-0	0.792	ON
124012-0	0.714775	OFF
124030-0	0.596495	ON
124040-0	0.802895	RBC
124301-0	0.726781	RBC
124302-0	0.724429	RBC
124303-0	0.595593	ON
124304-0	0.834315	RBC
125027-0	0.375503	RBC
125231-0	0.81934	RBC
125287-0	0.733152	ON
125301-0	0.849508	RBC
125302-0	0.733289	OFF
126231-0	0.881958	RBC
126302-0	0.732192	ON
127210-0	0.909064	ON
127281-0	0.723734	OFF
127286-0	0.682029	RBC
127292-0	0.801248	RBC
127302-0	0.733338	OFF
128021-0	0.739909	RBC
128027-0	0.543899	RBC
128230-0	0.168192	OFF
128232-0	0.9673	ON
129232-0	0.847389	OFF
129301-0	0.886386	RBC
129302-0	0.776066	RBC
130017-0	0.578003	ON
130030-0	0.775553	OFF
130035-0	0.717986	OFF
130040-0	0.728281	RBC
130046-0	0.581371	RBC
130286-0	0.531504	ON
130301-0	0.868795	RBC
130302-0	0.780446	RBC
131027-0	0.786125	RBC
131300-0	0.623962	ON
131301-0	0.815297	OFF
131302-0	0.76451	RBC
132012-0	0.787732	ON
132210-0	0.596839	ON
132300-0	0.698655	RBC
132301-0	0.813652	RBC
132302-0	0.787796	ON
133229-0	0.371652	ON
133280-0	0.539935	OFF
133292-0	0.437453	ON
133303-0	0.888628	RBC
134024-0	0.785508	RBC
135024-0	0.378903	ON
135300-0	0.704465	OFF
136012-0	0.390406	ON
136287-0	0.53099	OFF
136299-0	0.858288	ON
136302-0	0.837976	ON
137040-0	0.491567	ON
137230-0	0.260444	OFF
137232-0	0.633542	RBC
137301-0	0.789755	RBC
137302-0	0.824591	OFF
139017-0	0.786804	RBC
139092-0	0.587019	RBC
139232-0	0.284525	ON
139293-0	0.632612	OFF
139303-0	0.696215	RBC
140012-0	0.245575	OFF
140232-0	0.35346	ON
140264-0	0.392451	ON
140301-0	0.804595	ON
141012-0	0.57939	OFF
141232-0	0.703212	ON
141302-0	0.866955	RBC
141303-0	0.57861	RBC
142012-0	0.778735	RBC
142232-0	0.916748	RBC
142287-0	0.761514	OFF
142302-0	0.870088	OFF
143027-0	0.703828	RBC
143030-0	0.583896	OFF
143302-0	0.859997	RBC
144021-0	0.844356	OFF
144030-0	0.362029	ON
144230-0	0.404367	OFF
144303-0	0.573419	OFF
145031-0	0.609262	OFF
145233-0	0.637048	ON
145281-0	0.736208	ON
145286-0	0.613253	RBC
145293-0	0.850503	RBC
145300-0	0.797637	RBC
146027-0	0.536834	OFF
146046-0	0.532349	ON
146222-0	0.708138	ON
146230-0	0.920522	ON
147030-0	0.772587	ON
147232-0	0.580509	ON
147286-0	0.84139	OFF
148012-0	0.821512	OFF
148046-0	0.317023	RBC
148232-0	0.857488	RBC
148300-0	0.707993	OFF
149280-0	0.836106	RBC
150035-0	0.697831	ON
150040-0	0.556771	ON
151040-0	0.801426	ON
152230-0	0.854019	OFF
152232-0	0.633795	OFF
152280-0	0.588915	ON
152300-0	0.789059	RBC
153230-0	0.546245	ON
154024-0	0.88609	RBC
154281-0	0.607235	ON
154287-0	0.841151	ON
155230-0	0.69395	OFF
155232-0	0.323346	ON
155233-0	0.625177	RBC
156021-0	0.580164	OFF
156230-0	0.592804	ON
156233-0	0.795873	RBC
156303-0	0.49743	OFF
157012-0	0.631514	RBC
157229-0	0.757295	OFF
157286-0	0.673587	OFF
157303-0	0.402579	ON
158210-0	0.884398	OFF
158230-0	0.883873	ON
158232-0	0.592369	ON
159030-0	0.720196	ON
159040-0	0.51507	ON
159232-0	0.742076	RBC
159299-0	0.678015	ON
160030-0	0.544303	OFF
160232-0	0.438112	ON
160293-0	0.920297	RBC
161027-0	0.484782	ON
162027-0	0.651552	RBC
162030-0	0.922878	ON
162040-0	0.790525	RBC
163024-0	0.52464	ON
163046-0	0.832271	ON
163230-0	0.864453	RBC
164012-0	0.73802	ON
164230-0	0.773164	OFF
164232-0	0.837896	OFF
165230-0	0.717129	RBC
165232-0	0.691658	ON
165287-0	0.302655	OFF
166035-0	0.594932	OFF
166232-0	0.780094	OFF
167210-0	0.864763	OFF
167230-0	0.681163	ON
169012-0	0.488772	ON
169021-0	0.874421	RBC
169230-0	0.706527	OFF
169233-0	0.692727	OFF
170017-0	0.815554	OFF
170035-0	0.807595	RBC
170040-0	0.441528	OFF
171017-0	0.639534	OFF
172021-0	0.390998	OFF
172024-0	0.668126	OFF
172040-0	0.741297	OFF
172281-0	0.621689	ON
172286-0	0.759076	OFF
173027-0	0.314518	ON
173232-0	0.551632	OFF
173280-0	0.855233	ON
174092-0	0.626764	RBC
174232-0	0.688935	ON
175006-0	0.896298	ON
176021-0	0.568873	ON
176027-0	0.54278	ON
176304-0	0.677582	OFF
177012-0	0.547611	ON
177027-0	0.170591	ON
177230-0	0.86063	RBC
177303-0	0.539658	OFF
178027-0	0.775523	ON
178030-0	0.693468	ON
178046-0	0.695021	RBC
178230-0	0.83852	ON
178304-0	0.854749	OFF
179232-0	0.827502	RBC
180017-0	0.808312	OFF
180232-0	0.867446	RBC
180233-0	0.555336	OFF
181012-0	0.751872	RBC
181024-0	0.829594	RBC
181035-0	0.558621	OFF
181287-0	0.62288	RBC
181293-0	0.773147	ON
181303-0	0.734082	OFF
182303-0	0.480328	ON
183233-0	0.66513	ON
184012-0	0.52932	ON
184021-0	0.817291	RBC
185030-0	0.373119	ON
185230-0	0.916709	RBC
186286-0	0.620788	OFF
188012-0	0.975453	RBC
188040-0	0.721454	OFF
188232-0	0.953311	OFF
189008-0	0.915113	RBC
189012-0	0.529795	OFF
189232-0	0.726406	RBC
189287-0	0.54523	ON
190008-0	0.922549	ON
190012-0	0.736343	ON
190030-0	0.567042	ON
191030-0	0.820562	OFF
191229-0	0.922632	RBC
192232-0	0.873592	RBC
192286-0	0.638551	RBC
193008-0	0.731203	RBC
193071-0	0.804746	ON
193092-0	0.608169	ON
193280-0	0.791899	ON
194017-0	0.739517	RBC
195006-0	0.594128	OFF
195008-0	0.663551	RBC
196012-0	0.745164	OFF
196027-0	0.681498	ON
196286-0	0.416236	OFF
197024-0	0.698567	ON
197233-0	0.64869	OFF
197264-0	0.336752	RBC
197280-0	0.494406	ON
197287-0	0.714877	RBC
198008-0	0.420649	ON
198035-0	0.719321	RBC
199027-0	0.905169	RBC
199232-0	0.809082	RBC
200092-0	0.716157	RBC
200232-0	0.696587	RBC
201012-0	0.775912	ON
201071-0	0.888858	OFF
201299-0	0.819233	ON
202024-0	0.859597	RBC
202071-0	0.773508	RBC
202287-0	0.767452	RBC
204021-0	0.911491	RBC
204035-0	0.420831	OFF
205008-0	0.699929	RBC
206008-0	0.668345	RBC
206021-0	0.540695	ON
206046-0	0.808717	ON
208021-0	0.699699	RBC
208040-0	0.87468	RBC
208071-0	0.814517	RBC
209027-0	0.462974	ON
210040-0	0.520082	RBC
210233-0	0.539214	OFF
210286-0	0.782382	RBC
211012-0	0.79141	OFF
211071-0	0.657864	ON
212012-0	0.539434	ON
212030-0	0.543641	ON
212071-0	0.771808	RBC
212286-0	0.647515	ON
213008-0	0.143706	ON
213012-0	0.871694	RBC
213071-0	0.58781	ON
213092-0	0.716371	OFF
213264-0	0.417168	OFF
214027-0	0.731734	OFF
214233-0	0.681511	OFF
214281-0	0.689091	RBC
215071-0	0.574549	ON
216008-0	0.574579	RBC
216012-0	0.588615	OFF
216303-0	0.827088	RBC
217012-0	0.396379	ON
217046-0	0.611999	ON
217071-0	0.56696	ON
218012-0	0.661213	ON
218024-0	0.782136	OFF
218229-0	0.874447	RBC
218293-0	0.581284	ON
219012-0	0.83917	RBC
221021-0	0.776592	ON
222008-0	0.494801	ON
222012-0	0.541411	OFF
222299-0	0.799895	RBC
223021-0	0.296488	OFF
223027-0	0.622755	OFF
223030-0	0.768015	RBC
225012-0	0.777094	ON
225092-0	0.27961	ON
225281-0	0.932801	OFF
225293-0	0.75849	OFF
226012-0	0.563761	ON
226264-0	0.169143	OFF
226280-0	0.221993	OFF
226286-0	0.6929	RBC
227035-0	0.343501	ON
227071-0	0.399158	ON
228071-0	0.445725	OFF
228286-0	0.843972	ON
229040-0	0.767077	RBC
230027-0	0.403657	ON
230030-0	0.62715	OFF
231017-0	0.882396	ON
232040-0	0.642522	ON
232286-0	0.6489	RBC
234012-0	0.765872	OFF
234287-0	0.629279	ON
235012-0	0.638103	ON
235024-0	0.628372	OFF
236092-0	0.661999	RBC
237017-0	0.695481	ON
238027-0	0.81474	ON
239035-0	0.787784	RBC
240281-0	0.650601	RBC
241233-0	0.568936	ON
242233-0	0.773885	RBC
242264-0	0.106905	RBC
243293-0	0.790667	RBC
243303-0	0.691419	OFF
244024-0	0.81301	RBC
244027-0	0.622744	ON
244030-0	0.759923	OFF
245233-0	0.659625	OFF
246040-0	0.637822	OFF
247046-0	0.711503	RBC
247260-0	0.122686	OFF
248006-0	0.603153	ON
248229-0	0.729481	ON
248293-0	0.585989	ON
249021-0	0.678457	ON
249092-0	0.712596	RBC
251046-0	0.9093	OFF
251233-0	0.826363	RBC
252017-0	0.884566	OFF
252021-0	0.48041	OFF
253024-0	0.558108	ON
254299-0	0.892834	RBC
255017-0	0.709872	OFF
256027-0	0.471405	ON
256264-0	0.458392	ON
257027-0	0.209507	OFF
257030-0	0.763912	ON
257035-0	0.706919	RBC
257286-0	0.686005	OFF
259024-0	0.702965	RBC
259092-0	0.881979	RBC
259229-0	0.71735	OFF
260017-0	0.5	ON
260027-0	0.849284	RBC
260293-0	0.46517	ON
261017-0	0.160198	OFF
261030-0	0.518241	ON
264027-0	0.60691	ON
265293-0	0.657317	ON
266021-0	0.79946	RBC
267024-0	0.531079	ON
268045-0	0.684043	RBC
269017-0	0.862528	RBC
270017-0	0.718287	ON
270303-0	0.775447	OFF
273021-0	0.581981	ON
273092-0	0.611638	ON
273293-0	0.869279	OFF
274293-0	0.97906	ON
275024-0	0.599536	RBC
275030-0	0.915835	OFF
277017-0	0.911617	ON
277024-0	0.764704	ON
277035-0	0.536241	ON
279233-0	0.712734	ON
281092-0	0.738215	OFF
282040-0	0.570832	ON
282079-0	0.934339	RBC
283013-0	0.837015	ON
283017-0	0.758351	ON
283030-0	0.676522	OFF
283233-0	0.836263	OFF
284035-0	0.74998	RBC
284233-0	0.702753	ON
284293-0	0.750153	ON
285017-0	0.8967	RBC
285229-0	0.507857	OFF
286021-0	0.827299	RBC
286046-0	0.824275	ON
287027-0	0.641213	RBC
289021-0	0.648599	OFF
290040-0	0.429021	ON
290287-0	0.95624	RBC
291229-0	0.655944	ON
291233-0	0.941861	ON
292012-0	0.486566	ON
292024-0	0.615942	ON
293027-0	0.780247	ON
293281-0	0.741932	ON
293299-0	0.845435	RBC
294017-0	0.921702	RBC
294021-0	0.40364	ON
294092-0	0.534961	ON
294233-0	0.803862	OFF
295024-0	0.322468	OFF
296017-0	0.717267	ON
296030-0	0.637414	OFF
297229-0	0.891627	ON
299229-0	0.672068	OFF
299293-0	0.492603	OFF
300030-0	0.336405	ON
300229-0	0.824923	RBC
300303-0	0.861087	RBC
301021-0	0.979907	ON
302035-0	0.720608	RBC
304013-0	0.818762	ON
304030-0	0.939459	RBC
305017-0	0.573271	OFF
305024-0	0.784189	RBC
305040-0	0.690963	RBC
306040-0	0.308562	ON
307021-0	0.717977	RBC
307027-0	0.693595	RBC
307293-0	0.773527	OFF
308233-0	0.777599	OFF
309017-0	0.810513	ON
309021-0	0.514563	OFF
309046-0	0.955133	RBC
309079-0	0.517654	OFF
309281-0	0.754589	ON
310013-0	0.633759	OFF
310017-0	0.903264	RBC
310030-0	0.730062	RBC
311017-0	0.623822	ON
313027-0	0.898173	RBC
315030-0	0.462231	OFF
316229-0	0.639926	RBC
318017-0	0.693428	ON
318021-0	0.883543	ON
318035-0	0.47739	ON
318040-0	0.580358	RBC
318233-0	0.653154	RBC
319024-0	0.635826	OFF
320027-0	0.471028	OFF
321017-0	0.856771	RBC
321287-0	0.471324	ON
321293-0	0.781212	RBC
322233-0	0.775304	OFF
324017-0	0.608462	OFF
324024-0	0.457925	OFF
324264-0	0.44844	RBC
325024-0	0.784278	RBC
325030-0	0.437202	ON
325233-0	0.853047	ON
326008-0	0.825007	RBC
326013-0	0.643905	ON
326021-0	0.536601	OFF
326027-0	0.68324	OFF
327017-0	0.718299	ON
328021-0	0.699312	RBC
328287-0	0.72808	OFF
328303-0	0.948353	RBC
329030-0	0.761407	OFF
329264-0	0.397009	RBC
330013-0	0.790738	RBC
330092-0	0.638478	OFF
332017-0	0.494488	ON
333006-0	0.733195	RBC
333024-0	0.890061	ON
333027-0	0.45834	OFF
333092-0	0.821235	RBC
334017-0	0.760753	ON
334092-0	0.400819	RBC
334264-0	0.551106	OFF
335024-0	0.62843	ON
335079-0	0.878132	OFF
335264-0	0.351488	OFF
337017-0	0.510691	ON
337035-0	0.720662	ON
337229-0	0.958921	ON
338233-0	0.930026	OFF
339027-0	0.675643	RBC
340303-0	0.94327	OFF
341021-0	0.424527	OFF
342017-0	0.644159	RBC
342030-0	0.40486	ON
343017-0	0.776754	ON
343024-0	0.507202	RBC
344021-0	0.766875	RBC
344079-0	0.521591	ON
345027-0	0.537169	RBC
346017-0	0.736248	OFF
346021-0	0.557824	ON
346092-0	0.603033	OFF
348264-0	0.168953	OFF
349030-0	0.728108	RBC
350017-0	0.859137	RBC
351092-0	0.790374	RBC
352264-0	0.0701503	ON
353017-0	0.5856	OFF
354007-0	0.790136	ON
354024-0	0.657555	RBC
354027-0	0.343838	ON
354092-0	0.354137	ON
354293-0	0.569008	OFF
355007-0	0.859767	ON
355017-0	0.734583	RBC
356035-0	0.681494	ON
357006-0	0.707664	OFF
357017-0	0.783174	OFF
358035-0	0.245544	OFF
359013-0	0.824937	ON
359030-0	0.611694	ON
359040-0	0.644741	ON
359079-0	0.899626	RBC
359233-0	0.882799	OFF
360007-0	0.832254	RBC
360013-0	0.627847	OFF
360024-0	0.384467	ON
361017-0	0.787002	OFF
361021-0	0.854108	OFF
362017-0	0.450978	ON
363017-0	0.537898	OFF
363021-0	0.651747	ON
363233-0	0.780766	ON
364013-0	0.444214	OFF
364017-0	0.758605	OFF
364027-0	0.486906	OFF
364035-0	0.517072	OFF
365024-0	0.806201	RBC
371027-0	0.315859	ON
371030-0	0.518853	OFF
371293-0	0.844709	RBC
372013-0	0.624313	ON
372040-0	0.505511	ON
372092-0	0.662583	RBC
373024-0	0.693507	RBC
376006-0	0.705746	ON
376021-0	0.676136	ON
376035-0	0.800021	RBC
377027-0	0.578918	OFF
377040-0	0.78257	RBC
377079-0	0.644486	OFF
378013-0	0.392911	OFF
378260-0	0.114857	RBC
379030-0	0.763849	RBC
379233-0	0.881779	RBC
382007-0	0.724002	ON
382035-0	0.492047	RBC
383007-0	0.799701	ON
383021-0	0.838497	RBC
384024-0	0.870425	RBC
384035-0	0.339466	OFF
385035-0	0.609434	ON
386013-0	0.189598	ON
386017-0	0.821338	ON
386024-0	0.704399	ON
386027-0	0.962506	RBC
387027-0	0.786021	OFF
387092-0	0.747212	RBC
388013-0	0.675198	ON
388079-0	0.842533	RBC
389006-0	0.805874	RBC
389007-0	0.71356	ON
392007-0	0.646221	OFF
393021-0	0.491528	OFF
394013-0	0.83739	RBC
395027-0	0.443555	RBC
395092-0	0.784569	ON
397027-0	0.701376	OFF
397030-0	0.947472	ON
401040-0	0.684958	RBC
402035-0	0.744141	RBC
403007-0	0.731167	OFF
403079-0	0.652789	OFF
404013-0	0.895459	RBC
404024-0	0.530942	OFF
404040-0	0.479594	ON
405027-0	0.591975	OFF
407017-0	0.759968	RBC
407027-0	0.311558	ON
408040-0	0.906749	RBC
409006-0	0.756018	ON
410092-0	0.536256	OFF
413035-0	0.469407	ON
413079-0	0.825582	ON
413092-0	0.755936	RBC
414007-0	0.613883	OFF
414021-0	0.422623	OFF
414301-0	0.752246	OFF
415013-0	0.604894	RBC
415301-0	0.654259	RBC
416007-0	0.443277	OFF
416079-0	0.498568	ON
417007-0	0.840429	OFF
419021-0	0.662516	OFF
420013-0	0.726639	RBC
420035-0	0.611009	ON
420092-0	0.580524	ON
422013-0	0.908774	ON
422024-0	0.637083	RBC
424024-0	0.435806	ON
424027-0	0.623991	RBC
429021-0	0.464844	OFF
429079-0	0.285452	OFF
431035-0	0.566399	OFF
433007-0	0.709301	ON
433040-0	0.748864	OFF
434007-0	0.759808	OFF
437017-0	0.5718	ON
437021-0	0.611829	OFF
437027-0	0.571293	ON
438016-0	0.826828	RBC
439024-0	0.573154	ON
439302-0	0.338944	ON
440006-0	0.550687	ON
440013-0	0.70307	OFF
440079-0	0.394934	ON
441092-0	0.620065	RBC
442040-0	0.625935	ON
443007-0	0.438564	ON
444006-0	0.80629	ON
445007-0	0.725668	ON
448007-0	0.496621	RBC
449007-0	0.609322	ON
449013-0	0.904483	ON
450079-0	0.662043	OFF
451007-0	0.887571	RBC
451013-0	0.710563	RBC
453021-0	0.538912	OFF
453027-0	0.534254	RBC
455024-0	0.899271	RBC
457021-0	0.717138	RBC
458024-0	0.637171	ON
459035-0	0.144556	ON
460013-0	0.479012	OFF
462007-0	0.545405	ON
462013-0	0.195161	ON
462040-0	0.83992	ON
463007-0	0.653978	RBC
465079-0	0.689538	ON
468013-0	0.717191	ON
468016-0	0.748276	RBC
470006-0	0.808669	RBC
470040-0	0.4247	ON
470079-0	0.784982	RBC
471006-0	0.516135	OFF
472024-0	0.788355	RBC
472027-0	0.463027	ON
473027-0	0.776463	RBC
474079-0	0.730631	OFF
475013-0	0.854115	ON
476021-0	0.536297	RBC
477021-0	0.751242	RBC
477024-0	0.525166	ON
480021-0	0.282873	OFF
481040-0	0.724098	RBC
485013-0	0.525227	RBC
485035-0	0.616451	ON
486092-0	0.660939	ON
487027-0	0.277558	ON
490027-0	0.545921	OFF
491040-0	0.482157	OFF
493013-0	0.684642	RBC
494006-0	0.337616	OFF
494027-0	0.774445	ON
494040-0	0.772774	OFF
495006-0	0.590796	ON
497079-0	0.686552	OFF
497092-0	0.43415	ON
498021-0	0.805699	RBC
499073-0	0.859459	RBC
500079-0	0.687949	RBC
501013-0	0.501767	ON
503092-0	0.258762	OFF
504092-0	0.74568	OFF
505013-0	0.712333	ON
505027-0	0.542402	OFF
506013-0	0.338208	ON
506027-0	0.792054	RBC
507013-0	0.86828	RBC
508021-0	0.537083	OFF
509092-0	0.512784	ON
511040-0	0.928454	OFF
515021-0	0.666671	RBC
515079-0	0.857638	RBC
515300-0	0.608042	RBC
516035-0	0.455115	ON
519021-0	0.826822	ON
520007-0	0.840156	ON
520027-0	0.702066	RBC
521013-0	0.451873	ON
524073-0	0.81772	RBC
527024-0	0.638429	ON
528092-0	0.488996	RBC
529007-0	0.936496	ON
530013-0	0.222578	OFF
530021-0	0.514969	OFF
530024-0	0.868341	ON
531027-0	0.54939	ON
533300-0	0.343648	OFF
534030-0	0.770255	RBC
536035-0	0.511673	OFF
536079-0	0.660145	RBC
539021-0	0.665861	RBC
540027-0	0.314751	ON
540073-0	0.896757	OFF
540300-0	0.513089	ON
541013-0	0.604261	RBC
541024-0	0.400742	ON
543013-0	0.735294	ON
543035-0	0.153393	ON
544073-0	0.565728	RBC
545021-0	0.782325	OFF
545092-0	0.486671	OFF
547027-0	0.727904	ON
547035-0	0.517354	OFF
547073-0	0.0441065	OFF
547079-0	0.549498	OFF
548021-0	0.480502	ON
549092-0	0.538682	OFF
550024-0	0.812145	OFF
550027-0	0.476975	RBC
552007-0	0.813661	RBC
553079-0	0.745935	ON
553092-0	0.538569	OFF
554013-0	0.895029	OFF
554231-0	0.455497	OFF
555007-0	0.870896	OFF
555035-0	0.434974	ON
556231-0	0.572568	ON
557024-0	0.40701	ON
557229-0	0.0753543	OFF
558013-0	0.362919	OFF
558073-0	0.641917	ON
558079-0	0.828233	ON
558092-0	0.717315	RBC
558231-0	0.481612	ON
560024-0	0.656891	RBC
560231-0	0.569389	RBC
562027-0	0.296952	ON
562231-0	0.618019	RBC
563027-0	0.733461	ON
564231-0	0.623978	OFF
565021-0	0.406602	OFF
565092-0	0.751413	RBC
565231-0	0.60041	OFF
566013-0	0.620945	RBC
566231-0	0.840081	RBC
567073-0	0.589467	RBC
567092-0	0.466064	OFF
567231-0	0.728519	RBC
568021-0	0.575594	RBC
568231-0	0.688017	OFF
569027-0	0.573168	OFF
569092-0	0.733415	ON
569231-0	0.779456	RBC
570006-0	0.833481	ON
570073-0	0.290457	ON
571079-0	0.936152	RBC
571092-0	0.503576	ON
571231-0	0.842201	RBC
572092-0	0.718006	ON
572231-0	0.878002	RBC
573092-0	0.907205	ON
573231-0	0.866824	RBC
575092-0	0.58928	OFF
575231-0	0.928352	RBC
576006-0	0.944715	RBC
576013-0	0.223343	OFF
576092-0	0.944562	RBC
576231-0	0.878124	RBC
577013-0	0.815983	ON
577021-0	0.831639	ON
577027-0	0.791947	RBC
577035-0	0.616267	RBC
577231-0	0.921154	RBC
578027-0	0.444866	ON
579013-0	0.422334	ON
579092-0	0.958488	RBC
580073-0	0.622336	RBC
580092-0	0.752017	ON
581006-0	0.794027	ON
581013-0	0.658799	RBC
581073-0	0.754005	OFF
585079-0	0.40682	ON
588021-0	0.690021	ON
588024-0	0.437547	ON
588079-0	0.403837	ON
589013-0	0.885481	ON
591073-0	0.799327	RBC
595027-0	0.336611	OFF
596013-0	0.407803	OFF
596027-0	0.784334	RBC
597079-0	0.604696	ON
599073-0	0.776304	ON
601079-0	0.743564	OFF
602013-0	0.624678	RBC
602021-0	0.86061	RBC
602073-0	0.559762	RBC
602299-0	0.670073	RBC
603021-0	0.550249	ON
604293-0	0.541727	OFF
605021-0	0.402328	ON
605027-0	0.663646	RBC
608073-0	0.324265	RBC
609024-0	0.441484	OFF
611013-0	0.779537	RBC
611073-0	0.479747	OFF
612021-0	0.688533	RBC
612035-0	0.860754	RBC
613013-0	0.399257	ON
614024-0	0.74192	ON
616073-0	0.624413	RBC
618079-0	0.728187	OFF
619299-0	0.885364	RBC
621079-0	0.878206	RBC
621092-0	0.317411	RBC
623021-0	0.52463	RBC
623073-0	0.474365	ON
632021-0	0.763746	ON
632073-0	0.297052	RBC
640073-0	0.36868	ON
644073-0	0.17547	ON
645035-0	0.581735	ON
646021-0	0.549945	ON
646079-0	0.6126	ON
649073-0	0.557454	RBC
651024-0	0.755282	ON
651079-0	0.764412	OFF
652079-0	0.436071	ON
653024-0	0.549199	OFF
655021-0	0.364206	ON
656079-0	0.879218	OFF
658021-0	0.675578	RBC
659021-0	0.163162	OFF
659024-0	0.501619	OFF
659035-0	0.755397	RBC
659073-0	0.724923	ON
660073-0	0.213175	OFF
663024-0	0.217686	ON
663079-0	0.927488	OFF
664293-0	0.928431	RBC
671024-0	0.56496	RBC
672092-0	0.220421	ON
674021-0	0.558959	RBC
676079-0	0.774736	ON
677079-0	0.272296	ON
681079-0	0.627593	ON
686021-0	0.416929	ON
695079-0	0.71262	OFF
697079-0	0.783146	RBC
698021-0	0.518091	ON
701281-0	0.606863	OFF
706021-0	0.334388	OFF
707281-0	0.766349	RBC
708021-0	0.579707	RBC
708079-0	0.49619	ON
716079-0	0.511787	OFF
724021-0	0.319269	ON
727021-0	0.458887	OFF
730079-0	0.70291	ON
733021-0	0.637208	RBC
741079-0	0.777207	OFF
750079-0	0.934355	RBC
752021-0	0.382738	ON
753021-0	0.556986	ON
755079-0	0.407629	OFF
756021-0	0.712215	RBC
762079-0	0.801136	ON
770079-0	0.835773	ON
771021-0	0.553546	ON
776079-0	0.744012	OFF
783079-0	0.548081	ON
784079-0	0.694488	OFF
789079-0	0.736879	ON
797079-0	0.57601	OFF
799079-0	0.673645	OFF
820079-0	0.638109	OFF
3083-1	0.91694	RBC
3809-1	0.555896	ON
4684-1	0.475583	ON
5050-1	0.2838	OFF
6415-1	0.662464	ON
6708-1	0.878277	RBC
7083-1	0.800429	RBC
7446-1	0.892248	RBC
7684-1	0.568215	ON
7708-1	0.627644	ON
7834-1	0.326287	OFF
8059-1	0.512335	RBC
8083-1	0.308323	ON
8141-1	0.676553	OFF
8279-1	0.390344	ON
8415-1	0.492179	ON
8684-1	0.286598	OFF
8809-1	0.547151	ON
9054-1	0.915029	RBC
9075-1	0.532106	RBC
9266-1	0.471863	OFF
9380-1	0.355921	ON
9415-1	0.833063	RBC
9708-1	0.396878	OFF
9751-1	0.670785	OFF
9809-1	0.332513	ON
9834-1	0.64152	RBC
10172-1	0.824484	ON
10279-1	0.319871	ON
10529-1	0.563847	ON
10708-1	0.766925	ON
10711-1	0.519556	ON
11059-1	0.670104	RBC
11083-1	0.741042	ON
11150-1	0.785102	ON
11243-1	0.835052	OFF
11328-1	0.734552	ON
11446-1	0.735516	OFF
11684-1	0.625497	RBC
11751-1	0.385588	OFF
11834-1	0.359707	ON
12029-1	0.475287	ON
12050-1	0.381422	OFF
12054-1	0.458462	OFF
12115-1	0.600349	ON
12172-1	0.640339	ON
12418-1	0.700296	ON
12446-1	0.897677	OFF
12529-1	0.840616	ON
12708-1	0.632152	OFF
12809-1	0.589048	ON
12823-1	0.59467	OFF
13243-1	0.540657	ON
13256-1	0.707826	OFF
13261-1	0.319946	OFF
13357-1	0.389381	OFF
13415-1	0.797417	RBC
13418-1	0.522506	ON
13684-1	0.436176	ON
13708-1	0.952744	RBC
14120-1	0.931431	RBC
14261-1	0.749165	ON
14409-1	0.7337	ON
14819-1	0.739566	OFF
15022-1	0.78948	RBC
15050-1	0.505634	RBC
15261-1	0.547181	ON
15348-1	0.569056	RBC
15377-1	0.760161	ON
15409-1	0.845631	OFF
15415-1	0.571301	ON
15446-1	0.788405	ON
15459-1	0.605494	ON
15492-1	0.687822	ON
15517-1	0.75303	OFF
15684-1	0.167409	ON
15751-1	0.711874	RBC
16172-1	0.958802	ON
16243-1	0.511855	ON
16256-1	0.622715	RBC
16266-1	0.710788	RBC
16312-1	0.739979	ON
16418-1	0.803292	OFF
16459-1	0.752698	RBC
16499-1	0.504782	RBC
16529-1	0.520663	ON
16533-1	0.680596	RBC
16689-1	0.795468	OFF
17054-1	0.760275	OFF
17150-1	0.660343	ON
17167-1	0.646182	ON
17172-1	0.906764	ON
17243-1	0.774164	OFF
17378-1	0.28685	OFF
17450-1	0.816687	RBC
17492-1	0.544332	OFF
17627-1	0.391507	OFF
17684-1	0.428744	OFF
17751-1	0.272373	OFF
18050-1	0.382847	ON
18141-1	0.463975	ON
18158-1	0.672066	OFF
18261-1	0.745535	OFF
18331-1	0.601963	OFF
18426-1	0.697692	OFF
18536-1	0.836436	RBC
18596-1	0.692433	OFF
18618-1	0.569954	OFF
18689-1	0.446537	OFF
18708-1	0.803944	OFF
18809-1	0.61845	OFF
18819-1	0.58472	OFF
19022-1	0.569416	OFF
19040-1	0.578282	OFF
19054-1	0.941173	RBC
19220-1	0.90713	OFF
19348-1	0.530191	ON
19368-1	0.639037	OFF
19378-1	0.39768	ON
19379-1	0.765887	ON
19409-1	0.793132	OFF
19464-1	0.559946	RBC
19509-1	0.762693	OFF
19529-1	0.845716	ON
19823-1	0.859339	RBC
20059-1	0.683431	RBC
20120-1	0.786816	OFF
20172-1	0.806703	ON
20225-1	0.334927	OFF
20261-1	0.420462	RBC
20377-1	0.716021	ON
20379-1	0.599007	OFF
20525-1	0.780944	RBC
20689-1	0.862848	ON
20711-1	0.687196	ON
20796-1	0.617277	OFF
20834-1	0.923661	OFF
21050-1	0.289391	ON
21070-1	0.532741	ON
21123-1	0.658715	OFF
21141-1	0.902642	OFF
21167-1	0.706822	OFF
21172-1	0.651763	ON
21261-1	0.604613	ON
21418-1	0.735973	OFF
21809-1	0.435176	ON
22054-1	0.60137	ON
22120-1	0.65383	ON
22323-1	0.702821	OFF
22328-1	0.609901	ON
22357-1	0.645933	RBC
22358-1	0.361106	OFF
22492-1	0.489541	OFF
22525-1	0.492003	OFF
22529-1	0.390218	ON
22684-1	0.471244	ON
22765-1	0.561054	OFF
22819-1	0.923105	RBC
23047-1	0.852712	RBC
23079-1	0.500311	ON
23167-1	0.627166	OFF
23243-1	0.721732	OFF
23257-1	0.366795	ON
23327-1	0.768444	RBC
23379-1	0.834082	ON
23381-1	0.449471	OFF
23415-1	0.578574	OFF
23517-1	0.640399	ON
23611-1	0.563141	RBC
23615-1	0.652354	ON
23618-1	0.781413	RBC
23637-1	0.557596	ON
23769-1	0.680902	ON
23834-1	0.600288	OFF
24059-1	0.504876	ON
24083-1	0.611336	ON
24150-1	0.7401	OFF
24256-1	0.84053	OFF
24261-1	0.976465	OFF
24415-1	0.431131	ON
24436-1	0.87532	ON
24446-1	0.894503	OFF
24450-1	0.675924	OFF
24529-1	0.595053	ON
24637-1	0.937168	ON
24676-1	0.712148	ON
24700-1	0.789982	ON
24769-1	0.77683	OFF
24809-1	0.603565	OFF
25130-1	0.750698	OFF
25533-1	0.587493	OFF
25537-1	0.688464	ON
25689-1	0.693052	ON
25692-1	0.72837	ON
25711-1	0.441135	OFF
25752-1	0.933525	OFF
25769-1	0.874412	ON
25796-1	0.775181	ON
26032-1	0.865789	OFF
26216-1	0.897905	RBC
26220-1	0.835109	ON
26266-1	0.707015	OFF
26348-1	0.867417	RBC
26368-1	0.623365	ON
26378-1	0.56665	RBC
26379-1	0.452011	ON
26380-1	0.748827	ON
26381-1	0.760914	ON
26464-1	0.859452	RBC
26603-1	0.805095	RBC
26692-1	0.578247	OFF
26703-1	0.732675	ON
27044-1	0.522459	OFF
27050-1	0.54167	RBC
27059-1	0.706678	OFF
27216-1	0.7425	RBC
27257-1	0.407879	ON
27261-1	0.837156	OFF
27266-1	0.80604	RBC
27348-1	0.721965	OFF
27357-1	0.52009	OFF
27368-1	0.485172	OFF
27380-1	0.626049	OFF
27409-1	0.804961	OFF
27517-1	0.419456	ON
27520-1	0.645889	OFF
27544-1	0.687564	ON
27637-1	0.826891	RBC
27676-1	0.821928	ON
28040-1	0.765292	ON
28054-1	0.883043	RBC
28079-1	0.615192	ON
28220-1	0.562052	ON
28257-1	0.550109	OFF
28331-1	0.332413	ON
28380-1	0.393724	ON
28409-1	0.878759	RBC
28509-1	0.623316	OFF
28611-1	0.504847	ON
28618-1	0.446082	ON
28684-1	0.270081	ON
28708-1	0.580421	ON
28793-1	0.43139	OFF
28823-1	0.56619	ON
29256-1	0.803271	OFF
29358-1	0.526779	OFF
29409-1	0.591521	OFF
29418-1	0.613203	OFF
29436-1	0.888299	RBC
29454-1	0.686335	OFF
29464-1	0.824707	RBC
29529-1	0.828501	ON
29533-1	0.842192	OFF
29537-1	0.506867	ON
29603-1	0.4627	OFF
29676-1	0.837998	ON
29708-1	0.929864	RBC
29809-1	0.745631	RBC
29833-1	0.322659	ON
30054-1	0.75317	RBC
30059-1	0.660818	RBC
30206-1	0.832137	RBC
30316-1	0.943259	ON
30348-1	0.634618	ON
30368-1	0.331269	ON
30459-1	0.516473	OFF
30525-1	0.314562	ON
30536-1	0.759526	RBC
30689-1	0.70372	OFF
30711-1	0.578442	ON
30819-1	0.705396	OFF
30823-1	0.829837	RBC
30833-1	0.334212	OFF
31079-1	0.958113	RBC
31150-1	0.443934	ON
31172-1	0.975093	RBC
31216-1	0.519334	ON
31225-1	0.211385	OFF
31261-1	0.727429	RBC
31323-1	0.602715	ON
31348-1	0.390628	OFF
31358-1	0.485403	OFF
31378-1	0.561635	OFF
31380-1	0.516893	OFF
31409-1	0.680549	ON
31464-1	0.743585	OFF
31536-1	0.559448	ON
31537-1	0.699048	OFF
31596-1	0.456573	ON
31603-1	0.624173	OFF
31618-1	0.287166	OFF
31627-1	0.579965	OFF
31637-1	0.784649	RBC
31708-1	0.800875	OFF
31751-1	0.384636	OFF
31819-1	0.825907	OFF
32047-1	0.412535	OFF
32070-1	0.775066	RBC
32083-1	0.687228	OFF
32167-1	0.631266	ON
32220-1	0.914978	RBC
32256-1	0.52873	ON
32368-1	0.856494	ON
32529-1	0.474934	OFF
32684-1	0.319863	ON
32809-1	0.609659	ON
33130-1	0.839455	RBC
33150-1	0.616215	ON
33211-1	0.792182	RBC
33225-1	0.521937	RBC
33228-1	0.624434	ON
33242-1	0.658033	OFF
33267-1	0.384876	OFF
33419-1	0.846502	RBC
33436-1	0.807663	ON
33450-1	0.530667	ON
33459-1	0.843011	RBC
33529-1	0.658022	OFF
33611-1	0.321375	OFF
33615-1	0.876613	RBC
33627-1	0.723006	RBC
33765-1	0.770978	OFF
33779-1	0.518758	OFF
34040-1	0.666711	ON
34050-1	0.479618	OFF
34127-1	0.711936	OFF
34174-1	0.429083	ON
34216-1	0.358214	OFF
34228-1	0.991671	RBC
34243-1	0.760774	ON
34261-1	0.691005	OFF
34357-1	0.466298	OFF
34368-1	0.702913	RBC
34379-1	0.576005	RBC
34446-1	0.685333	ON
34459-1	0.615974	OFF
34464-1	0.531845	ON
34504-1	0.359012	ON
34544-1	0.802169	RBC
34596-1	0.745816	RBC
34611-1	0.716401	OFF
34618-1	0.641587	ON
34627-1	0.38743	OFF
34703-1	0.879995	OFF
34796-1	0.486558	ON
34809-1	0.432674	ON
34834-1	0.654124	OFF
35047-1	0.762774	RBC
35144-1	0.768487	ON
35256-1	0.738735	OFF
35261-1	0.555774	ON
35348-1	0.893026	RBC
35358-1	0.661917	OFF
35378-1	0.563899	RBC
35409-1	0.736694	ON
35449-1	0.629984	ON
35459-1	0.725686	ON
35464-1	0.66313	ON
35504-1	0.639736	RBC
35517-1	0.542734	ON
35537-1	0.853357	ON
35600-1	0.916366	RBC
35689-1	0.78751	RBC
36059-1	0.590853	OFF
36108-1	0.509419	OFF
36120-1	0.522278	OFF
36123-1	0.668656	OFF
36150-1	0.777836	RBC
36331-1	0.646892	OFF
36357-1	0.645882	ON
36378-1	0.658516	RBC
36436-1	0.905932	OFF
36525-1	0.551862	OFF
36529-1	0.812795	RBC
36537-1	0.664007	OFF
36544-1	0.208384	ON
36684-1	0.17029	OFF
36720-1	0.855455	OFF
36779-1	0.678106	RBC
36833-1	0.570935	OFF
37141-1	0.548285	ON
37158-1	0.670111	ON
37172-1	0.729095	OFF
37242-1	0.669287	ON
37256-1	0.606988	OFF
37331-1	0.472625	ON
37368-1	0.549688	ON
37377-1	0.764523	OFF
37378-1	0.436853	ON
37446-1	0.96466	OFF
37499-1	0.749099	ON
37513-1	0.822119	OFF
37533-1	0.555186	OFF
37765-1	0.567082	OFF
37773-1	0.524398	OFF
37809-1	0.560908	ON
37819-1	0.952692	RBC
38040-1	0.548685	ON
38059-1	0.791115	RBC
38060-1	0.495724	ON
38176-1	0.203452	ON
38267-1	0.499831	OFF
38328-1	0.386026	OFF
38343-1	0.540307	OFF
38358-1	0.482853	OFF
38380-1	0.704225	OFF
38446-1	0.419997	ON
38454-1	0.827588	RBC
38509-1	0.895801	ON
38596-1	0.58856	OFF
38637-1	0.836167	ON
38753-1	0.802965	RBC
38796-1	0.657167	ON
38809-1	0.323715	OFF
38819-1	0.748991	ON
39054-1	0.896443	RBC
39150-1	0.561592	OFF
39225-1	0.386148	OFF
39266-1	0.801717	OFF
39323-1	0.750634	ON
39327-1	0.87132	RBC
39348-1	0.68814	ON
39381-1	0.658312	OFF
39409-1	0.58628	ON
39446-1	0.755094	ON
39454-1	0.589861	RBC
39509-1	0.730973	OFF
39529-1	0.584208	OFF
39536-1	0.976798	RBC
39600-1	0.862541	RBC
39611-1	0.851999	RBC
39637-1	0.708768	ON
39703-1	0.629065	OFF
39769-1	0.682177	OFF
39833-1	0.660535	OFF
40040-1	0.382749	ON
40054-1	0.534699	ON
40070-1	0.630517	ON
40083-1	0.923392	OFF
40158-1	0.230318	OFF
40175-1	0.478667	ON
40206-1	0.888342	RBC
40211-1	0.8483	OFF
40220-1	0.722704	OFF
40225-1	0.297504	ON
40261-1	0.971328	OFF
40327-1	0.636349	OFF
40378-1	0.603002	OFF
40509-1	0.219548	OFF
40513-1	0.61886	ON
40520-1	0.447309	ON
40525-1	0.801994	RBC
40596-1	0.407301	OFF
40611-1	0.672889	RBC
40637-1	0.527266	OFF
40689-1	0.597511	RBC
40753-1	0.851309	ON
41070-1	0.47795	OFF
41078-1	0.580172	ON
41123-1	0.820553	RBC
41130-1	0.69491	OFF
41141-1	0.737216	RBC
41158-1	0.546744	ON
41174-1	0.344431	OFF
41243-1	0.308534	ON
41260-1	0.442846	OFF
41261-1	0.59785	ON
41267-1	0.626586	OFF
41331-1	0.793027	RBC
41368-1	0.960412	RBC
41378-1	0.569152	ON
41409-1	0.592966	ON
41537-1	0.935826	RBC
41603-1	0.751007	RBC
41823-1	0.437464	OFF
41833-1	0.927283	ON
42032-1	0.671218	RBC
42054-1	0.790287	ON
42083-1	0.68575	ON
42115-1	0.326936	OFF
42123-1	0.524508	OFF
42174-1	0.666141	ON
42175-1	0.641371	ON
42228-1	0.436052	ON
42256-1	0.843072	RBC
42266-1	0.645201	ON
42267-1	0.392394	OFF
42358-1	0.701248	RBC
42378-1	0.618999	OFF
42432-1	0.75115	RBC
42436-1	0.636723	OFF
42459-1	0.771663	ON
42464-1	0.475485	OFF
42533-1	0.299208	ON
42541-1	0.13823	ON
42600-1	0.913371	RBC
42611-1	0.532483	RBC
42676-1	0.715813	ON
42689-1	0.813462	OFF
42692-1	0.653532	ON
43040-1	0.762606	ON
43059-1	0.434148	OFF
43078-1	0.488076	OFF
43108-1	0.612116	OFF
43150-1	0.449387	OFF
43158-1	0.772858	RBC
43256-1	0.734119	OFF
43266-1	0.497018	OFF
43436-1	0.431076	OFF
43450-1	0.438695	OFF
43520-1	0.621186	OFF
43537-1	0.776365	ON
43596-1	0.744237	RBC
43615-1	0.704284	OFF
43618-1	0.554306	ON
43793-1	0.720544	OFF
44078-1	0.956209	ON
44174-1	0.57561	ON
44216-1	0.873174	RBC
44261-1	0.870828	ON
44379-1	0.556361	ON
44449-1	0.569135	ON
44504-1	0.755383	RBC
44517-1	0.617944	OFF
44529-1	0.811008	RBC
44544-1	0.350755	ON
44628-1	0.639327	RBC
44692-1	0.410194	ON
44708-1	0.815548	ON
44719-1	0.645854	ON
45054-1	0.66079	OFF
45120-1	0.624108	ON
45175-1	0.502536	ON
45228-1	0.79067	ON
45267-1	0.54144	OFF
45357-1	0.557152	OFF
45358-1	0.476192	ON
45363-1	0.964925	ON
45379-1	0.644626	ON
45520-1	0.839125	RBC
45596-1	0.504609	ON
45753-1	0.666025	ON
45796-1	0.796552	RBC
45809-1	0.620761	OFF
45819-1	0.882674	ON
46044-1	0.584521	OFF
46047-1	0.504157	OFF
46059-1	0.587843	OFF
46079-1	0.817077	RBC
46083-1	0.651796	ON
46261-1	0.525348	OFF
46266-1	0.754285	RBC
46323-1	0.853385	RBC
46358-1	0.33985	ON
46379-1	0.472414	ON
46380-1	0.627449	OFF
46436-1	0.631254	ON
46459-1	0.651245	ON
46596-1	0.808088	RBC
46600-1	0.692071	ON
46614-1	0.441444	ON
46623-1	0.406162	ON
46700-1	0.675579	ON
46711-1	0.537665	OFF
46819-1	0.728668	OFF
46833-1	0.67367	OFF
47059-1	0.697591	OFF
47120-1	0.898215	RBC
47167-1	0.645266	ON
47175-1	0.462962	ON
47211-1	0.451101	OFF
47260-1	0.273762	RBC
47261-1	0.766474	OFF
47266-1	0.900239	RBC
47316-1	0.692261	OFF
47358-1	0.646874	ON
47419-1	0.890021	ON
47449-1	0.712187	RBC
47464-1	0.86194	RBC
47533-1	0.827119	ON
47537-1	0.664073	ON
47541-1	0.493299	OFF
47600-1	0.911041	ON
47689-1	0.482143	OFF
47702-1	0.518153	OFF
47708-1	0.66388	OFF
47765-1	0.899105	RBC
47793-1	0.628808	ON
47796-1	0.579782	OFF
47834-1	0.881882	RBC
48115-1	0.480807	OFF
48150-1	0.465955	ON
48176-1	0.45455	ON
48216-1	0.589925	ON
48256-1	0.667646	OFF
48368-1	0.689665	ON
48513-1	0.716588	ON
48529-1	0.464226	ON
48533-1	0.700615	RBC
48541-1	0.874536	OFF
48577-1	0.75106	OFF
48614-1	0.675895	OFF
48627-1	0.493874	ON
48702-1	0.748779	ON
48703-1	0.490202	OFF
48708-1	0.465812	OFF
48809-1	0.496184	OFF
49108-1	0.844387	OFF
49167-1	0.768975	OFF
49174-1	0.458206	ON
49267-1	0.739392	ON
49363-1	0.640793	ON
49379-1	0.415726	OFF
49436-1	0.463016	ON
49517-1	0.698855	OFF
49537-1	0.362632	OFF
49596-1	0.35977	ON
49603-1	0.837146	RBC
49692-1	0.509697	ON
49769-1	0.6732	OFF
49823-1	0.779023	ON
49832-1	0.414014	ON
50054-1	0.631956	ON
50083-1	0.454099	ON
50123-1	0.702787	OFF
50141-1	0.704103	ON
50242-1	0.91936	RBC
50260-1	0.50432	OFF
50327-1	0.804734	RBC
50348-1	0.738448	RBC
50358-1	0.858955	RBC
50368-1	0.895668	ON
50423-1	0.571491	ON
50436-1	0.868287	RBC
50449-1	0.578101	OFF
50464-1	0.733446	OFF
50504-1	0.462941	OFF
50537-1	0.515473	ON
50596-1	0.54512	OFF
50603-1	0.523198	OFF
50611-1	0.765097	OFF
50618-1	0.422369	OFF
50623-1	0.747506	OFF
50765-1	0.357015	OFF
51060-1	0.376097	ON
51260-1	0.607548	OFF
51266-1	0.641451	RBC
51267-1	0.946967	ON
51343-1	0.782293	ON
51357-1	0.526169	OFF
51358-1	0.539314	ON
51368-1	0.431753	ON
51378-1	0.486262	ON
51459-1	0.893904	RBC
51464-1	0.484522	ON
51533-1	0.61491	OFF
51833-1	0.518996	ON
52032-1	0.775652	RBC
52044-1	0.391891	OFF
52060-1	0.646575	ON
52104-1	0.329848	RBC
52174-1	0.756959	RBC
52175-1	0.674383	RBC
52225-1	0.565153	RBC
52243-1	0.510129	OFF
52261-1	0.681727	OFF
52446-1	0.740392	OFF
52450-1	0.970855	RBC
52536-1	0.790544	RBC
52614-1	0.464103	OFF
52689-1	0.486183	ON
52702-1	0.787251	OFF
52832-1	0.467735	OFF
53060-1	0.546169	OFF
53070-1	0.872911	RBC
53150-1	0.651544	OFF
53174-1	0.693019	RBC
53176-1	0.401536	OFF
53211-1	0.668407	ON
53242-1	0.836759	RBC
53267-1	0.618421	OFF
53358-1	0.820273	RBC
53377-1	0.569022	RBC
53378-1	0.773187	RBC
[truncated: 42,240 more rows]

## Sheet: Figure S6a
orientation	Nasal	Temporal	Dorsal	Ventral
AC	0.095254	0.099083	0.256503	0.351991
AC	0.114943	0.160925	0.080173	0.197582
AC	0.173737	0.153066	0.090534	0.161172
AC	0.145857	0.160518	0.108878	0.121057
AC	0.199062	0.11688	0.127794	0.095907
AC	0.120655	0.130237	0.088486	0.093827
AC	0.16674	0.138708	0.101392	0.101377
AC	0.16101	0.151183	0.084495	0.086872
AC	0.112576	0.143137	0.084333	0.111874
AC	0.103843	0.092173	0.079342	0.092719
AC	0.112383	0.109101	0.078072	0.073076
AC	0.108184	0.093472	0.081421	0.090361
AC	0.101695	0.087434	0.083951	0.088297
AC	0.104572	0.094467	0.102836	0.119956
AC	0.092562	0.09134	0.0897	0.086008
AC	0.111353	0.095435	NA	NA
BC	0.109831	0.113986	0.15124	0.133477
BC	0.126437	0.17372	0.150579	0.168682
BC	0.117508	0.113955	0.124515	0.11335
BC	0.129171	0.111665	0.082207	0.075999
BC	0.135487	0.105739	0.093601	0.108282
BC	0.106044	0.108834	0.116738	0.122131
BC	0.123851	0.132187	0.094951	0.129149
BC	0.101821	0.090272	0.078753	0.109619
BC	0.111927	0.122449	0.0996	0.095191
BC	0.10957	0.113176	0.092253	0.080524
BC	0.120724	0.125306	0.067239	0.062571
BC	0.11916	0.101798	0.069399	0.062048
BC	0.096814	0.105053	0.094074	0.04882
BC	0.095217	0.100912	0.116618	0.108269
BC	0.108501	0.095737	0.09109	0.106547
BC	0.098932	0.105524	NA	NA
Cone	0.042712	0.031608	0.009679	0
Cone	0.027721	0.017717	0.016125	0.012976
Cone	0.031987	0.028489	0.042718	0.040497
Cone	0.034235	0.023928	0.03471	0.034545
Cone	0.006253	0.031532	0.046418	0.044027
Cone	0.034758	0.018215	0.038913	0.051259
Cone	0.020131	0.011855	0.043216	0.040867
Cone	0.027732	0.023225	0.030079	0.028163
Cone	0.042567	0.020129	0.04871	0.033366
Cone	0.053504	0.064672	0.056435	0.066535
Cone	0.051739	0.056906	0.030631	0.039963
Cone	0.05127	0.047493	0.018033	0.040562
Cone	0.061831	0.064495	0.040741	0.04228
Cone	0.061114	0.056743	0.019878	0.023594
Cone	0.059004	0.044147	0.037706	0.039474
Cone	0.042711	0.049785	NA	NA
HC	0.00678	0.004586	0.012704	0.01507
HC	0.004733	0.006398	0.017488	0.01563
HC	0.011111	0.009174	0.014563	0.00814
HC	0.007192	0.012463	0.009865	0.004506
HC	0.011464	0.006517	0.002101	0.011899
HC	0.00487	0.005464	0.00533	0.013372
HC	0.011816	0.008892	0.002909	0.007451
HC	0.007864	0.005697	0.003008	0.004766
HC	0.008643	0.003634	0.008361	0.00736
HC	0.007385	0.008915	0.009579	0.004663
HC	0.006079	0.007537	0.00523	0.00274
HC	0.006115	0.005866	0.007104	0.004217
HC	0.006508	0.006316	0.004938	0.005139
HC	0.005734	0.004244	0.006626	0.005292
HC	0.007411	0.004567	0.005557	0.008665
HC	0.006755	0.006451	NA	NA
MG	0.030169	0.032263	0.084694	0.093649
MG	0.041244	0.04872	0.038156	0.052492
MG	0.033333	0.042974	0.039078	0.049858
MG	0.043728	0.030409	0.035806	0.032743
MG	0.055758	0.036578	0.032474	0.039743
MG	0.040514	0.035064	0.027186	0.03967
MG	0.041575	0.039123	0.032412	0.039512
MG	0.037666	0.02936	0.029532	0.035962
MG	0.034572	0.035784	0.041439	0.03631
MG	0.035117	0.033243	0.039359	0.028156
MG	0.030393	0.03599	0.022787	0.024663
MG	0.033866	0.035383	0.031694	0.027309
MG	0.031864	0.033078	0.040988	0.028498
MG	0.033801	0.034266	0.038961	0.037927
MG	0.026846	0.030954	0.03334	0.03113
MG	0.03443	0.034568	NA	NA
RGC	0.016949	0.015231	0.053842	0.059203
RGC	0.02096	0.03248	0.032478	0.047774
RGC	0.049832	0.049734	0.022087	0.03663
RGC	0.03481	0.073779	0.02521	0.016521
RGC	0.034914	0.022283	0.019866	0.026654
RGC	0.023246	0.044171	0.021855	0.026967
RGC	0.036324	0.033788	0.017661	0.027546
RGC	0.038907	0.035933	0.021056	0.014515
RGC	0.023336	0.028236	0.018539	0.035329
RGC	0.019894	0.021608	0.01312	0.013989
RGC	0.024597	0.027134	0.018678	0.018041
RGC	0.024929	0.024976	0.025683	0.017671
RGC	0.018712	0.020113	0.012346	0.017753
RGC	0.020371	0.013203	0.029155	0.043881
RGC	0.017478	0.02182	0.025402	0.029204
RGC	0.023317	0.018194	NA	NA
Rod	0.636949	0.652309	0.275862	0.091496
Rod	0.593644	0.437008	0.598456	0.450015
Rod	0.506734	0.518107	0.616019	0.522385
Rod	0.548044	0.448654	0.58312	0.637128
Rod	0.376238	0.607736	0.660172	0.571633
Rod	0.606376	0.566029	0.677772	0.586583
Rod	0.415755	0.484292	0.67941	0.610296
Rod	0.391142	0.45355	0.7137	0.665078
Rod	0.585134	0.560526	0.618321	0.551521
Rod	0.64205	0.597613	0.661808	0.679161
Rod	0.627792	0.575466	0.615241	0.69171
Rod	0.621041	0.596026	0.598907	0.688755
Rod	0.645695	0.60123	0.682963	0.683719
Rod	0.636638	0.635178	0.576994	0.615215
Rod	0.64821	0.609438	0.642786	0.640886
Rod	0.61277	0.584519	NA	NA

[truncated: 1 more sheets: Figure S6c]
